# Supplementary material for: TauP301L disengages from the proteosome core complex and neurogranin coincident with enhanced neuronal network excitability
Source: Cell Death Dis. 2024 Jun 18;15(6):429. doi: 10.1038/s41419-024-06815-2 (PMC11189525; doi:10.1038/s41419-024-06815-2)
Supplement: Supplementary file 3 — Full Proteomics Data Set [file 41419_2024_6815_MOESM3_ESM.xlsx]

## Sheet: Guide (2)
	Accession Information	Best Accession	The Uniprot accession for the Master Protein of the protein group.
		Prot Group Accession List	List of other protein accessions which are grouped under the Master protein.
		Gene name	The Primary Gene Name associated with the protein (retrieved from the Uniprot Accession).
		Protein names	The full protein name (retrieved from the Uniprot Accession).
	ID Metrics	Coverage	The % of the total amino acid sequence of the protein covered by the identified peptides.
		Protein FDR Confidence	The confidence that the identified protein is truly in the sample. Medium = Identified at <5%FDR. High = Identified at <1%FDR.
		# Peptides	The number of distinct peptides identified which map to this protein.
		# PSMs	The number of peptide spectrum matches identified which map to this protein.
		# Unique Peptides	The number of distinct peptides identified which map to this protein and are not present in any other protein group.
	Databases	'Species'	Where multiple species databases were searched in addition to the Contaminants database, the database columns will indicate the likely provenance of your protein (indicated as TRUE). If only one species database was searched in addition to the Contaminants database, all proteins will be listed as TRUE in this column.
		Contaminant	Most samples will contain contaminant proteins such as keratins, bovine serum proteins and others that are present as a result of sample processing/handling, rather than being genuinely derived from the sample under analysis. These common contaminant proteins are included in the search to avoid miss-assignment of peptides from these proteins to proteins from your species of interest. All proteins…
	Conditional Comparisons (Total)	Replicates	The number of samples used to calculate the T-test and Log-Fold Change.
		LogFC	The difference between the mean Log2 Normalised Protein Abundances for each condition.
		T-Test	The result of a T-test performed on the Log2 Normalised Protein Abundances of the conditions listed.
		FDR	The FDR corrected p-value (q-value) of the above T.test.
	Log2 Normalised Protein Abundance	Values	The Normalised Protein Abundance of the master protein. These data are Log2 transformed to bring them closer to a normal distribution
	Abundance Counts	Values	The number of PSMs which were used to quantify the master protein.
	Found in Sample	Values	The confidence that the identified protein is truly in the sample. Medium = Identified at <5%FDR. High = Identified at <1%FDR. Expressed per-run.
	Protein Abundance	Values	The Protein Abundance of the master protein. These data are raw, as outputted from Proteome Discoverer.

## Sheet: Complete Tau Interactors
Inf	Inf	Inf	Inf	Inf	Inf	Inf	Inf	Inf	Inf	Inf	Inf	Inf	Stats	Stats	Stats	Stats	Stats				Stats	Stats	Stats	Stats	Quantification						Quantification	Quantification	Quantification	Quantification	Quantification	Quantification	Quantification	Quantification	Quantification	Quantification	Quantification	Quantification	Quantification	Quantification	Quantification	Quantification	Quantification	Quantification	Quantification
Accession Information	Accession Information	Accession Information	Accession Information			ID Metrics					Databases		P301L/WT	P301L/WT	P301L/WT	P301L/WT	WT/GFP				P301L/GFP	P301L/GFP	P301L/GFP	P301L/GFP	Log2 Normalised Abundances						Normalised Abundances	Normalised Abundances	Normalised Abundances	Normalised Abundances	Normalised Abundances	Normalised Abundances	Abundance	Abundance	Abundance	Abundance	Abundance	Abundance	Abundances Count	Abundances Count	Abundances Count	Abundances Count	Abundances Count	Abundances Count	Found in Sample
ProtGroupAccessionList	OriginalAccession	OriginalMaster	BestAccession	Primary Gene names	Protein names	Coverage	Protein FDR Confidence	# Peptides	# PSMs	# Unique Peptides	Mouse TauWT and P301L	Contaminant	Replicate Number	LogFC	T-Test	FDR	Replicate Number	LogFC	T-Test	FDR	Replicate Number	LogFC	T-Test	FDR	GFP A	WT A	P301L A	GFP B	WT B	P301L B	GFP A	WT A	P301L A	GFP B	WT B	P301L B	GFP A	WT A	P301L A	GFP B	WT B	P301L B	GFP A	WT A	P301L A	GFP B	WT B	P301L B	GFP A
																									126	127N	128N	129N	130N	131	126	127N	128N	129N	130N	131	126	127N	128N	129N	130N	131	126	127N	128N	129N	130N	131	126
Inf_Accession Information_ProtGroupAccessionList	Inf_Accession Information_OriginalAccession	Inf_Accession Information_OriginalMaster	Inf_Accession Information_BestAccession	Inf_Accession Information_Primary Gene names	Inf_Accession Information_Protein names	Inf_ID Metrics_Coverage	Inf_ID Metrics_Protein FDR Confidence	Inf_ID Metrics_# Peptides	Inf_ID Metrics_# PSMs	Inf_ID Metrics_# Unique Peptides	Inf_Databases_Mouse TauWT and P301L	Inf_Databases_Contaminant	Stats_P301L/WT_Replicate Number	Stats_P301L/WT_LogFC	Stats_P301L/WT_T-Test	Stats_P301L/WT_FDR	Stats_WT/GFP_Replicate Number	Stats_WT/GFP_LogFC	Stats_WT/GFP_T-Test	Stats_WT/GFP_FDR	Stats_P301L/GFP_Replicate Number	Stats_P301L/GFP_LogFC	Stats_P301L/GFP_T-Test	Stats_P301L/GFP_FDR	Quantification_Log2 Normalised Abundances_F1_126_Sample_GFP A	Quantification_Log2 Normalised Abundances_F1_127N_Sample_WT A	Quantification_Log2 Normalised Abundances_F1_128N_Sample_P301L A	Quantification_Log2 Normalised Abundances_F1_129N_Sample_GFP B	Quantification_Log2 Normalised Abundances_F1_130N_Sample_WT B	Quantification_Log2 Normalised Abundances_F1_131_Sample_P301L B	Quantification_Normalised Abundances_F1_126_Sample_GFP A	Quantification_Normalised Abundances_F1_127N_Sample_WT A	Quantification_Normalised Abundances_F1_128N_Sample_P301L A	Quantification_Normalised Abundances_F1_129N_Sample_GFP B	Quantification_Normalised Abundances_F1_130N_Sample_WT B	Quantification_Normalised Abundances_F1_131_Sample_P301L B	Quantification_Abundance_F1_126_Sample_GFP A	Quantification_Abundance_F1_127N_Sample_WT A	Quantification_Abundance_F1_128N_Sample_P301L A	Quantification_Abundance_F1_129N_Sample_GFP B	Quantification_Abundance_F1_130N_Sample_WT B	Quantification_Abundance_F1_131_Sample_P301L B	Quantification_Abundances Count_F1_126_Sample_GFP A	Quantification_Abundances Count_F1_127N_Sample_WT A	Quantification_Abundances Count_F1_128N_Sample_P301L A	Quantification_Abundances Count_F1_129N_Sample_GFP B	Quantification_Abundances Count_F1_130N_Sample_WT B	Quantification_Abundances Count_F1_131_Sample_P301L B	Quantification_Found in Sample_S1_F1_126_Sample_GFP A
P47955	P47955	P47955	P47955	Rplp1	60S acidic ribosomal protein P1	37.7193	High	1	1	1	TRUE	FALSE	0 v 0	NA	NA	NA	0 v 0	NA	NA	NA	0 v 0	NA	NA	NA	NA	NA	NA	NA	NA	NA	NA	NA	NA	NA	NA	NA	NA	NA	NA	NA	NA	NA	NA	NA	NA	NA	NA	NA	High
P10639	P10639	P10639	P10639	Txn	Thioredoxin (Trx) (ATL-derived factor) (ADF)	35.2381	High	3	3	1	TRUE	FALSE	0 v 0	NA	NA	NA	0 v 0	NA	NA	NA	0 v 0	NA	NA	NA	NA	NA	NA	NA	NA	NA	NA	NA	NA	NA	NA	NA	NA	NA	NA	NA	NA	NA	NA	NA	NA	NA	NA	NA	High
P62317	P62317	P62317	P62317	Snrpd2	Small nuclear ribonucleoprotein Sm D2 (Sm-D2) (snRNP core protein D2)	24.5763	High	2	2	2	TRUE	FALSE	0 v 0	NA	NA	NA	0 v 0	NA	NA	NA	0 v 0	NA	NA	NA	NA	NA	NA	NA	NA	NA	NA	NA	NA	NA	NA	NA	NA	NA	NA	NA	NA	NA	NA	NA	NA	NA	NA	NA	High
Q91VW3	Q91VW3	Q91VW3	Q91VW3	Sh3bgrl3	SH3 domain-binding glutamic acid-rich-like protein 3	20.4301	Medium	1	1	1	TRUE	FALSE	0 v 0	NA	NA	NA	0 v 0	NA	NA	NA	0 v 0	NA	NA	NA	NA	NA	NA	NA	NA	NA	NA	NA	NA	NA	NA	NA	NA	NA	NA	NA	NA	NA	NA	NA	NA	NA	NA	NA	High
A0A0A6YXF6, Q9QUI0	Q9QUI0	Q9QUI0	Q9QUI0	Rhoa	Transforming protein RhoA (EC 3.6.5.2)	19.6891	High	3	4	1	TRUE	FALSE	0 v 0	NA	NA	NA	0 v 0	NA	NA	NA	0 v 0	NA	NA	NA	NA	NA	NA	NA	NA	NA	NA	NA	NA	NA	NA	NA	NA	NA	NA	NA	NA	NA	NA	NA	NA	NA	NA	NA	Medium
G3UYV7, P62858	P62858	P62858	P62858	Rps28	40S ribosomal protein S28	15.942	High	1	1	1	TRUE	FALSE	0 v 0	NA	NA	NA	0 v 0	NA	NA	NA	0 v 0	NA	NA	NA	NA	NA	NA	NA	NA	NA	NA	NA	NA	NA	NA	NA	NA	NA	NA	NA	NA	NA	NA	NA	NA	NA	NA	NA	High
D3YTQ8, Q9CPP6	Q9CPP6	Q9CPP6	Q9CPP6	Ndufa5	NADH dehydrogenase [ubiquinone] 1 alpha subcomplex subunit 5 (Complex I subunit B13) (Complex I-13kD-B) (CI-13kD-B) (NADH-ubiquinone oxidoreductase 13 kDa-B subunit)	14.6552	Medium	1	1	1	TRUE	FALSE	0 v 0	NA	NA	NA	0 v 0	NA	NA	NA	0 v 0	NA	NA	NA	NA	NA	NA	NA	NA	NA	NA	NA	NA	NA	NA	NA	NA	NA	NA	NA	NA	NA	NA	NA	NA	NA	NA	NA	High
P62823, Q9CXS2	P62823	P62823	P62823	Rab3c	Ras-related protein Rab-3C	13.6564	High	3	4	1	TRUE	FALSE	0 v 0	NA	NA	NA	0 v 0	NA	NA	NA	0 v 0	NA	NA	NA	NA	NA	NA	NA	NA	NA	NA	NA	NA	NA	NA	NA	NA	NA	NA	NA	NA	NA	NA	NA	NA	NA	NA	NA	High
E9PWZ3, Q9CQ09	E9PWZ3	E9PWZ3	E9PWZ3	Rpl3l	Ribosomal protein L3-like	13.5135	High	3	3	1	TRUE	FALSE	0 v 0	NA	NA	NA	0 v 0	NA	NA	NA	0 v 0	NA	NA	NA	NA	NA	NA	NA	NA	NA	NA	NA	NA	NA	NA	NA	NA	NA	NA	NA	NA	NA	NA	NA	NA	NA	NA	NA	Medium
A0A338P6X5, P10630, Q8BTU6	P10630	P10630	P10630	Eif4a2	Eukaryotic initiation factor 4A-II (eIF-4A-II) (eIF4A-II) (EC 3.6.4.13) (ATP-dependent RNA helicase eIF4A-2)	13.0221	High	4	5	1	TRUE	FALSE	0 v 0	NA	NA	NA	0 v 0	NA	NA	NA	0 v 0	NA	NA	NA	NA	NA	NA	NA	NA	NA	NA	NA	NA	NA	NA	NA	NA	NA	NA	NA	NA	NA	NA	NA	NA	NA	NA	NA	Medium
P14115	P14115	P14115	P14115	Rpl27a	60S ribosomal protein L27a (L29)	12.1622	High	2	2	2	TRUE	FALSE	0 v 0	NA	NA	NA	0 v 0	NA	NA	NA	0 v 0	NA	NA	NA	NA	NA	NA	NA	NA	NA	NA	NA	NA	NA	NA	NA	NA	NA	NA	NA	NA	NA	NA	NA	NA	NA	NA	NA	Medium
P99026	P99026	P99026	P99026	Psmb4	Proteasome subunit beta type-4 (Low molecular mass protein 3) (Macropain beta chain) (Multicatalytic endopeptidase complex beta chain) (Proteasome beta chain) (Proteasome chain 3)	10.9848	High	2	2	2	TRUE	FALSE	0 v 0	NA	NA	NA	0 v 0	NA	NA	NA	0 v 0	NA	NA	NA	NA	NA	NA	NA	NA	NA	NA	NA	NA	NA	NA	NA	NA	NA	NA	NA	NA	NA	NA	NA	NA	NA	NA	NA	High
P62918	P62918	P62918	P62918	Rpl8	60S ribosomal protein L8	10.5058	High	2	2	2	TRUE	FALSE	0 v 0	NA	NA	NA	0 v 0	NA	NA	NA	0 v 0	NA	NA	NA	NA	NA	NA	NA	NA	NA	NA	NA	NA	NA	NA	NA	NA	NA	NA	NA	NA	NA	NA	NA	NA	NA	NA	NA	High
P61294	P61294	P61294	P61294	Rab6b	Ras-related protein Rab-6B	10.0962	High	2	3	1	TRUE	FALSE	0 v 0	NA	NA	NA	0 v 0	NA	NA	NA	0 v 0	NA	NA	NA	NA	NA	NA	NA	NA	NA	NA	NA	NA	NA	NA	NA	NA	NA	NA	NA	NA	NA	NA	NA	NA	NA	NA	NA	High
P97825	P97825	P97825	P97825	Jpt1	Jupiter microtubule associated homolog 1 (Hematological and neurological expressed 1 protein) [Cleaved into: Jupiter microtubule associated homolog 1, N-terminally processed]	9.74026	High	1	1	1	TRUE	FALSE	0 v 0	NA	NA	NA	0 v 0	NA	NA	NA	0 v 0	NA	NA	NA	NA	NA	NA	NA	NA	NA	NA	NA	NA	NA	NA	NA	NA	NA	NA	NA	NA	NA	NA	NA	NA	NA	NA	NA	High
B0V2H4, G5E923, Q9WTT4	Q9WTT4	Q9WTT4	Q9WTT4	Atp6v1g2	V-type proton ATPase subunit G 2 (V-ATPase subunit G 2) (V-ATPase 13 kDa subunit 2) (Vacuolar proton pump subunit G 2)	9.32203	High	1	1	1	TRUE	FALSE	0 v 0	NA	NA	NA	0 v 0	NA	NA	NA	0 v 0	NA	NA	NA	NA	NA	NA	NA	NA	NA	NA	NA	NA	NA	NA	NA	NA	NA	NA	NA	NA	NA	NA	NA	NA	NA	NA	NA	Not Found
Q3UX10	Q3UX10	Q3UX10	Q3UX10	Tubal3	Tubulin alpha chain-like 3	8.74439	High	4	6	1	TRUE	FALSE	0 v 0	NA	NA	NA	0 v 0	NA	NA	NA	0 v 0	NA	NA	NA	NA	NA	NA	NA	NA	NA	NA	NA	NA	NA	NA	NA	NA	NA	NA	NA	NA	NA	NA	NA	NA	NA	NA	NA	High
A2A547, P84099	P84099	P84099	P84099	Rpl19	60S ribosomal protein L19	8.67347	High	1	1	1	TRUE	FALSE	0 v 0	NA	NA	NA	0 v 0	NA	NA	NA	0 v 0	NA	NA	NA	NA	NA	NA	NA	NA	NA	NA	NA	NA	NA	NA	NA	NA	NA	NA	NA	NA	NA	NA	NA	NA	NA	NA	NA	High
A0A338P7C0, O09061	O09061	O09061	O09061	Psmb1	Proteasome subunit beta type-1 (Macropain subunit C5) (Multicatalytic endopeptidase complex subunit C5) (Proteasome component C5) (Proteasome gamma chain)	8.33333	High	1	1	1	TRUE	FALSE	0 v 0	NA	NA	NA	0 v 0	NA	NA	NA	0 v 0	NA	NA	NA	NA	NA	NA	NA	NA	NA	NA	NA	NA	NA	NA	NA	NA	NA	NA	NA	NA	NA	NA	NA	NA	NA	NA	NA	High
P34884	P34884	P34884	P34884	Mif	Macrophage migration inhibitory factor (MIF) (EC 5.3.2.1) (Delayed early response protein 6) (DER6) (Glycosylation-inhibiting factor) (GIF) (L-dopachrome isomerase) (L-dopachrome tautomerase) (EC 5.3.3.12) (Phenylpyruvate tautomerase)	7.82609	High	1	2	1	TRUE	FALSE	0 v 0	NA	NA	NA	0 v 0	NA	NA	NA	0 v 0	NA	NA	NA	NA	NA	NA	NA	NA	NA	NA	NA	NA	NA	NA	NA	NA	NA	NA	NA	NA	NA	NA	NA	NA	NA	NA	NA	High
P49312, Q5EBP8	P49312	Q5EBP8	P49312	Hnrnpa1	Heterogeneous nuclear ribonucleoprotein A1 (hnRNP A1) (HDP-1) (Helix-destabilizing protein) (Single-strand-binding protein) (Topoisomerase-inhibitor suppressed) (hnRNP core protein A1) [Cleaved into: Heterogeneous nuclear ribonucleoprotein A1, N-terminally processed]	7.8125	High	2	2	1	TRUE	FALSE	0 v 0	NA	NA	NA	0 v 0	NA	NA	NA	0 v 0	NA	NA	NA	NA	NA	NA	NA	NA	NA	NA	NA	NA	NA	NA	NA	NA	NA	NA	NA	NA	NA	NA	NA	NA	NA	NA	NA	Not Found
A0A0A6YWA9, P08752	P08752	P08752	P08752	Gnai2	Guanine nucleotide-binding protein G(i) subunit alpha-2 (Adenylate cyclase-inhibiting G alpha protein)	7.32394	High	2	5	1	TRUE	FALSE	0 v 0	NA	NA	NA	0 v 0	NA	NA	NA	0 v 0	NA	NA	NA	NA	NA	NA	NA	NA	NA	NA	NA	NA	NA	NA	NA	NA	NA	NA	NA	NA	NA	NA	NA	NA	NA	NA	NA	High
G3UXL2, Q8C5R8, Q9D7G0	Q9D7G0	G3UXL2	Q9D7G0	Prps1	Ribose-phosphate pyrophosphokinase 1 (EC 2.7.6.1) (Phosphoribosyl pyrophosphate synthase I) (PRS-I)	7.2327	High	2	3	2	TRUE	FALSE	0 v 0	NA	NA	NA	0 v 0	NA	NA	NA	0 v 0	NA	NA	NA	NA	NA	NA	NA	NA	NA	NA	NA	NA	NA	NA	NA	NA	NA	NA	NA	NA	NA	NA	NA	NA	NA	NA	NA	High
Q8BJH1	Q8BJH1	Q8BJH1	Q8BJH1	Zc2hc1a	Zinc finger C2HC domain-containing protein 1A	7.09877	High	3	4	3	TRUE	FALSE	0 v 0	NA	NA	NA	0 v 0	NA	NA	NA	0 v 0	NA	NA	NA	NA	NA	NA	NA	NA	NA	NA	NA	NA	NA	NA	NA	NA	NA	NA	NA	NA	NA	NA	NA	NA	NA	NA	NA	High
A0A2I3BPH9, A0A2I3BQK1, A0A2I3BRN5, Q921M7	Q921M7	Q921M7	Q921M7	Cyrib	CYFIP-related Rac1 interactor B (Protein FAM49B)	7.09877	High	2	2	2	TRUE	FALSE	0 v 0	NA	NA	NA	0 v 0	NA	NA	NA	0 v 0	NA	NA	NA	NA	NA	NA	NA	NA	NA	NA	NA	NA	NA	NA	NA	NA	NA	NA	NA	NA	NA	NA	NA	NA	NA	NA	NA	High
Q497L3	Q497L3	Q497L3	Q497L3	Gm5800	Predicted gene 5800 (Predicted gene, EG545047)	6.98925	High	1	1	1	TRUE	FALSE	0 v 0	NA	NA	NA	0 v 0	NA	NA	NA	0 v 0	NA	NA	NA	NA	NA	NA	NA	NA	NA	NA	NA	NA	NA	NA	NA	NA	NA	NA	NA	NA	NA	NA	NA	NA	NA	NA	NA	High
A0A1Y7VJE9, A0A1Y7VK80, A0A1Y7VLT7, A0A1Y7VNG9, A0A494BB95, J3QMW5, J3QNT6, J3QP87, J3QPI8, J3QQ02, Q3TQZ4, Q3UT53, Q3UTA4, Q60872, Q8BMJ3, Q8BX20	Q60872	A0A494BB95	Q60872	Eif1a	Eukaryotic translation initiation factor 1A (eIF-1A) (Eukaryotic translation initiation factor 4C) (eIF-4C)	6.94444	Medium	1	1	1	TRUE	FALSE	0 v 0	NA	NA	NA	0 v 0	NA	NA	NA	0 v 0	NA	NA	NA	NA	NA	NA	NA	NA	NA	NA	NA	NA	NA	NA	NA	NA	NA	NA	NA	NA	NA	NA	NA	NA	NA	NA	NA	Medium
Q9CX86	Q9CX86	Q9CX86	Q9CX86	Hnrnpa0	Heterogeneous nuclear ribonucleoprotein A0 (hnRNP A0)	6.88525	High	2	2	1	TRUE	FALSE	0 v 0	NA	NA	NA	0 v 0	NA	NA	NA	0 v 0	NA	NA	NA	NA	NA	NA	NA	NA	NA	NA	NA	NA	NA	NA	NA	NA	NA	NA	NA	NA	NA	NA	NA	NA	NA	NA	NA	Medium
E0CZA1, P80316	P80316	P80316	P80316	Cct5	T-complex protein 1 subunit epsilon (TCP-1-epsilon) (CCT-epsilon)	6.28466	High	3	3	3	TRUE	FALSE	0 v 0	NA	NA	NA	0 v 0	NA	NA	NA	0 v 0	NA	NA	NA	NA	NA	NA	NA	NA	NA	NA	NA	NA	NA	NA	NA	NA	NA	NA	NA	NA	NA	NA	NA	NA	NA	NA	NA	High
A0A0J9YTY0, A0A0J9YUL3, Q8C1B7, Q9R1T4	Q8C1B7	A0A0J9YUL3	Q8C1B7	Septin11	Septin-11	6.2645	High	2	2	1	TRUE	FALSE	0 v 0	NA	NA	NA	0 v 0	NA	NA	NA	0 v 0	NA	NA	NA	NA	NA	NA	NA	NA	NA	NA	NA	NA	NA	NA	NA	NA	NA	NA	NA	NA	NA	NA	NA	NA	NA	NA	NA	High
Q9DB05	Q9DB05	Q9DB05	Q9DB05	Napa	Alpha-soluble NSF attachment protein (SNAP-alpha) (N-ethylmaleimide-sensitive factor attachment protein alpha)	6.10169	High	1	1	1	TRUE	FALSE	0 v 0	NA	NA	NA	0 v 0	NA	NA	NA	0 v 0	NA	NA	NA	NA	NA	NA	NA	NA	NA	NA	NA	NA	NA	NA	NA	NA	NA	NA	NA	NA	NA	NA	NA	NA	NA	NA	NA	High
Q9QYJ0	Q9QYJ0	Q9QYJ0	Q9QYJ0	Dnaja2	DnaJ homolog subfamily A member 2 (mDj3)	6.06796	High	1	1	1	TRUE	FALSE	0 v 0	NA	NA	NA	0 v 0	NA	NA	NA	0 v 0	NA	NA	NA	NA	NA	NA	NA	NA	NA	NA	NA	NA	NA	NA	NA	NA	NA	NA	NA	NA	NA	NA	NA	NA	NA	NA	NA	High
A0A1W2P7A1, F7AEH4, P63323, Q6ZWZ6	P63323	A0A1W2P7A1	P63323	Rps12	40S ribosomal protein S12	6.06061	High	1	1	1	TRUE	FALSE	0 v 0	NA	NA	NA	0 v 0	NA	NA	NA	0 v 0	NA	NA	NA	NA	NA	NA	NA	NA	NA	NA	NA	NA	NA	NA	NA	NA	NA	NA	NA	NA	NA	NA	NA	NA	NA	NA	NA	High
A0A384DV63, Q8BK58	Q8BK58	Q8BK58	Q8BK58	Hspbap1	HSPB1-associated protein 1 (27 kDa heat shock protein-associated protein 1) (Protein associated with small stress protein 1)	6.00414	Medium	1	1	1	TRUE	FALSE	0 v 0	NA	NA	NA	0 v 0	NA	NA	NA	0 v 0	NA	NA	NA	NA	NA	NA	NA	NA	NA	NA	NA	NA	NA	NA	NA	NA	NA	NA	NA	NA	NA	NA	NA	NA	NA	NA	NA	High
P62071	P62071	P62071	P62071	Rras2	Ras-related protein R-Ras2 (EC 3.6.5.-)	5.88235	High	1	1	1	TRUE	FALSE	0 v 0	NA	NA	NA	0 v 0	NA	NA	NA	0 v 0	NA	NA	NA	NA	NA	NA	NA	NA	NA	NA	NA	NA	NA	NA	NA	NA	NA	NA	NA	NA	NA	NA	NA	NA	NA	NA	NA	High
Q91Z25, Q9WV32	Q9WV32	Q91Z25	Q9WV32	Arpc1b	Actin-related protein 2/3 complex subunit 1B (Arp2/3 complex 41 kDa subunit) (p41-ARC)	5.37634	High	2	2	2	TRUE	FALSE	0 v 0	NA	NA	NA	0 v 0	NA	NA	NA	0 v 0	NA	NA	NA	NA	NA	NA	NA	NA	NA	NA	NA	NA	NA	NA	NA	NA	NA	NA	NA	NA	NA	NA	NA	NA	NA	NA	NA	High
B1AXY0, B1AXY1, D3Z1U5, P63037, Q9JMC3	P63037	P63037	P63037	Dnaja1	DnaJ homolog subfamily A member 1 (DnaJ protein homolog 2) (Heat shock 40 kDa protein 4) (Heat shock protein J2) (HSJ-2)	4.78589	High	2	2	2	TRUE	FALSE	0 v 0	NA	NA	NA	0 v 0	NA	NA	NA	0 v 0	NA	NA	NA	NA	NA	NA	NA	NA	NA	NA	NA	NA	NA	NA	NA	NA	NA	NA	NA	NA	NA	NA	NA	NA	NA	NA	NA	High
Q0VE82	Q0VE82	Q0VE82	Q0VE82	Cpne7	Copine-7 (Copine VII)	4.66786	High	2	2	1	TRUE	FALSE	0 v 0	NA	NA	NA	0 v 0	NA	NA	NA	0 v 0	NA	NA	NA	NA	NA	NA	NA	NA	NA	NA	NA	NA	NA	NA	NA	NA	NA	NA	NA	NA	NA	NA	NA	NA	NA	NA	NA	High
P21956	P21956	P21956	P21956	Mfge8	Lactadherin (MFGM) (Milk fat globule-EGF factor 8) (MFG-E8) (SED1) (Sperm surface protein SP47) (MP47)	4.31965	High	1	1	1	TRUE	FALSE	0 v 0	NA	NA	NA	0 v 0	NA	NA	NA	0 v 0	NA	NA	NA	NA	NA	NA	NA	NA	NA	NA	NA	NA	NA	NA	NA	NA	NA	NA	NA	NA	NA	NA	NA	NA	NA	NA	NA	High
B0V2N7, B0V2N8, P07356	P07356	P07356	P07356	Anxa2	Annexin A2 (Annexin II) (Annexin-2) (Calpactin I heavy chain) (Calpactin-1 heavy chain) (Chromobindin-8) (Lipocortin II) (Placental anticoagulant protein IV) (PAP-IV) (Protein I) (p36)	4.12979	High	1	2	1	TRUE	FALSE	0 v 0	NA	NA	NA	0 v 0	NA	NA	NA	0 v 0	NA	NA	NA	NA	NA	NA	NA	NA	NA	NA	NA	NA	NA	NA	NA	NA	NA	NA	NA	NA	NA	NA	NA	NA	NA	NA	NA	High
D3YWH9, F7CJS8, Q6ZWN5, Q9CXW7	Q6ZWN5	Q6ZWN5	Q6ZWN5	Rps9	40S ribosomal protein S9	4.12371	High	1	1	1	TRUE	FALSE	0 v 0	NA	NA	NA	0 v 0	NA	NA	NA	0 v 0	NA	NA	NA	NA	NA	NA	NA	NA	NA	NA	NA	NA	NA	NA	NA	NA	NA	NA	NA	NA	NA	NA	NA	NA	NA	NA	NA	High
P54726, P54728, Q3TN85, Q8CAP3	P54728	P54728	P54728	Rad23b	UV excision repair protein RAD23 homolog B (HR23B) (mHR23B) (XP-C repair-complementing complex 58 kDa protein) (p58)	4.08654	High	2	2	2	TRUE	FALSE	0 v 0	NA	NA	NA	0 v 0	NA	NA	NA	0 v 0	NA	NA	NA	NA	NA	NA	NA	NA	NA	NA	NA	NA	NA	NA	NA	NA	NA	NA	NA	NA	NA	NA	NA	NA	NA	NA	NA	High
Q91YR1	Q91YR1	Q91YR1	Q91YR1	Twf1	Twinfilin-1 (Protein A6)	4	Medium	1	1	1	TRUE	FALSE	0 v 0	NA	NA	NA	0 v 0	NA	NA	NA	0 v 0	NA	NA	NA	NA	NA	NA	NA	NA	NA	NA	NA	NA	NA	NA	NA	NA	NA	NA	NA	NA	NA	NA	NA	NA	NA	NA	NA	High
A0A0A6YVU8, Q9JKV1	Q9JKV1	A0A0A6YVU8	Q9JKV1	Adrm1	Proteasomal ubiquitin receptor ADRM1 (110 kDa cell membrane glycoprotein) (Gp110) (Adhesion-regulating molecule 1) (ARM-1) (Rpn13 homolog)	3.9312	Medium	1	1	1	TRUE	FALSE	0 v 0	NA	NA	NA	0 v 0	NA	NA	NA	0 v 0	NA	NA	NA	NA	NA	NA	NA	NA	NA	NA	NA	NA	NA	NA	NA	NA	NA	NA	NA	NA	NA	NA	NA	NA	NA	NA	NA	High
P10605	P10605	P10605	P10605	Ctsb	Cathepsin B (EC 3.4.22.1) (Cathepsin B1) [Cleaved into: Cathepsin B light chain; Cathepsin B heavy chain]	3.83481	High	1	1	1	TRUE	FALSE	0 v 0	NA	NA	NA	0 v 0	NA	NA	NA	0 v 0	NA	NA	NA	NA	NA	NA	NA	NA	NA	NA	NA	NA	NA	NA	NA	NA	NA	NA	NA	NA	NA	NA	NA	NA	NA	NA	NA	High
E0CXA0, P51859	P51859	P51859	P51859	Hdgf	Hepatoma-derived growth factor (HDGF)	3.79747	Medium	1	1	1	TRUE	FALSE	0 v 0	NA	NA	NA	0 v 0	NA	NA	NA	0 v 0	NA	NA	NA	NA	NA	NA	NA	NA	NA	NA	NA	NA	NA	NA	NA	NA	NA	NA	NA	NA	NA	NA	NA	NA	NA	NA	NA	High
Q08288	Q08288	Q08288	Q08288	Lyar	Cell growth-regulating nucleolar protein (Ly1 antibody-reactive protein) (Protein expressed in male leptotene and zygotene spermatocytes 264) (MLZ-264)	3.60825	Medium	1	1	1	TRUE	FALSE	0 v 0	NA	NA	NA	0 v 0	NA	NA	NA	0 v 0	NA	NA	NA	NA	NA	NA	NA	NA	NA	NA	NA	NA	NA	NA	NA	NA	NA	NA	NA	NA	NA	NA	NA	NA	NA	NA	NA	Not Found
A0A1L1SU07, Q8BLR2, Q9D6C8	Q8BLR2	Q8BLR2	Q8BLR2	Cpne4	Copine-4 (Copine IV)	3.2316	High	2	2	1	TRUE	FALSE	0 v 0	NA	NA	NA	0 v 0	NA	NA	NA	0 v 0	NA	NA	NA	NA	NA	NA	NA	NA	NA	NA	NA	NA	NA	NA	NA	NA	NA	NA	NA	NA	NA	NA	NA	NA	NA	NA	NA	High
Q9Z140	Q9Z140	Q9Z140	Q9Z140	Cpne6	Copine-6 (Copine VI) (Neuronal-copine) (N-copine)	3.2316	High	2	2	1	TRUE	FALSE	0 v 0	NA	NA	NA	0 v 0	NA	NA	NA	0 v 0	NA	NA	NA	NA	NA	NA	NA	NA	NA	NA	NA	NA	NA	NA	NA	NA	NA	NA	NA	NA	NA	NA	NA	NA	NA	NA	NA	Not Found
P47857	P47857	P47857	P47857	Pfkm	ATP-dependent 6-phosphofructokinase, muscle type (ATP-PFK) (PFK-M) (EC 2.7.1.11) (6-phosphofructokinase type A) (Phosphofructo-1-kinase isozyme A) (PFK-A) (Phosphohexokinase)	3.20513	High	2	2	2	TRUE	FALSE	0 v 0	NA	NA	NA	0 v 0	NA	NA	NA	0 v 0	NA	NA	NA	NA	NA	NA	NA	NA	NA	NA	NA	NA	NA	NA	NA	NA	NA	NA	NA	NA	NA	NA	NA	NA	NA	NA	NA	High
Q3U0D9	Q3U0D9	Q3U0D9	Q3U0D9	Hace1	E3 ubiquitin-protein ligase HACE1 (EC 2.3.2.26) (HECT domain and ankyrin repeat-containing E3 ubiquitin-protein ligase 1) (HECT-type E3 ubiquitin transferase HACE1)	3.19032	Medium	1	1	1	TRUE	FALSE	0 v 0	NA	NA	NA	0 v 0	NA	NA	NA	0 v 0	NA	NA	NA	NA	NA	NA	NA	NA	NA	NA	NA	NA	NA	NA	NA	NA	NA	NA	NA	NA	NA	NA	NA	NA	NA	NA	NA	High
E9PUL5	E9PUL5	E9PUL5	E9PUL5	Prrt2	Proline-rich transmembrane protein 2 (Dispanin subfamily B member 3) (DSPB3)	3.17919	High	1	1	1	TRUE	FALSE	0 v 0	NA	NA	NA	0 v 0	NA	NA	NA	0 v 0	NA	NA	NA	NA	NA	NA	NA	NA	NA	NA	NA	NA	NA	NA	NA	NA	NA	NA	NA	NA	NA	NA	NA	NA	NA	NA	NA	High
F7BHJ0, Q6IRU5	Q6IRU5	Q6IRU5	Q6IRU5	Cltb	Clathrin light chain B (Lcb)	3.05677	Medium	1	1	1	TRUE	FALSE	0 v 0	NA	NA	NA	0 v 0	NA	NA	NA	0 v 0	NA	NA	NA	NA	NA	NA	NA	NA	NA	NA	NA	NA	NA	NA	NA	NA	NA	NA	NA	NA	NA	NA	NA	NA	NA	NA	NA	High
G3UYU4, O08917	O08917	O08917	O08917	Flot1	Flotillin-1	3.03738	High	1	1	1	TRUE	FALSE	0 v 0	NA	NA	NA	0 v 0	NA	NA	NA	0 v 0	NA	NA	NA	NA	NA	NA	NA	NA	NA	NA	NA	NA	NA	NA	NA	NA	NA	NA	NA	NA	NA	NA	NA	NA	NA	NA	NA	High
A0A140LIT9, D3Z6W1, Q7TSJ2	Q7TSJ2	Q7TSJ2	Q7TSJ2	Map6	Microtubule-associated protein 6 (MAP-6) (Stable tubule-only polypeptide) (STOP)	2.98013	High	2	2	2	TRUE	FALSE	0 v 0	NA	NA	NA	0 v 0	NA	NA	NA	0 v 0	NA	NA	NA	NA	NA	NA	NA	NA	NA	NA	NA	NA	NA	NA	NA	NA	NA	NA	NA	NA	NA	NA	NA	NA	NA	NA	NA	High
A0A087WR97, A0A087WRZ5, A0A087WSE4, Q6VYI4, Q6VYI5, Q8BLD4, Q8R0B4, Q921F2	Q921F2	Q921F2	Q921F2	Tardbp	TAR DNA-binding protein 43 (TDP-43)	2.89855	High	1	1	1	TRUE	FALSE	0 v 0	NA	NA	NA	0 v 0	NA	NA	NA	0 v 0	NA	NA	NA	NA	NA	NA	NA	NA	NA	NA	NA	NA	NA	NA	NA	NA	NA	NA	NA	NA	NA	NA	NA	NA	NA	NA	NA	High
F6RJV6, Q9JJK2	Q9JJK2	Q9JJK2	Q9JJK2	Lancl2	LanC-like protein 2 (Testis-specific adriamycin sensitivity protein)	2.88889	High	1	1	1	TRUE	FALSE	0 v 0	NA	NA	NA	0 v 0	NA	NA	NA	0 v 0	NA	NA	NA	NA	NA	NA	NA	NA	NA	NA	NA	NA	NA	NA	NA	NA	NA	NA	NA	NA	NA	NA	NA	NA	NA	NA	NA	High
O55125, Q5SVG6	O55125	O55125	O55125	Nipsnap1	Protein NipSnap homolog 1 (NipSnap1)	2.8169	High	1	1	1	TRUE	FALSE	0 v 0	NA	NA	NA	0 v 0	NA	NA	NA	0 v 0	NA	NA	NA	NA	NA	NA	NA	NA	NA	NA	NA	NA	NA	NA	NA	NA	NA	NA	NA	NA	NA	NA	NA	NA	NA	NA	NA	High
F6ZSB7, Q61753	Q61753	Q61753	Q61753	Phgdh	D-3-phosphoglycerate dehydrogenase (3-PGDH) (EC 1.1.1.95) (A10)	2.81426	Medium	1	1	1	TRUE	FALSE	0 v 0	NA	NA	NA	0 v 0	NA	NA	NA	0 v 0	NA	NA	NA	NA	NA	NA	NA	NA	NA	NA	NA	NA	NA	NA	NA	NA	NA	NA	NA	NA	NA	NA	NA	NA	NA	NA	NA	High
A0A286YCR8, D3YUN8, D3YZT5, G3UX26, Q60930	Q60930	Q60930	Q60930	Vdac2	Voltage-dependent anion-selective channel protein 2 (VDAC-2) (mVDAC2) (Outer mitochondrial membrane protein porin 2) (Voltage-dependent anion-selective channel protein 6) (VDAC-6) (mVDAC6)	16.9492	High	4	4	3	TRUE	FALSE	0 v 0	NA	NA	NA	0 v 0	NA	NA	NA	0 v 0	NA	NA	NA	NA	NA	NA	NA	NA	NA	NA	NA	NA	NA	NA	NA	NA	NA	NA	NA	NA	NA	NA	NA	NA	NA	NA	NA	High
J3QMG3, Q60931	Q60931	J3QMG3	Q60931	Vdac3	Voltage-dependent anion-selective channel protein 3 (VDAC-3) (mVDAC3) (Outer mitochondrial membrane protein porin 3)	15.1943	High	4	4	2	TRUE	FALSE	0 v 0	NA	NA	NA	0 v 0	NA	NA	NA	0 v 0	NA	NA	NA	NA	NA	NA	NA	NA	NA	NA	NA	NA	NA	NA	NA	NA	NA	NA	NA	NA	NA	NA	NA	NA	NA	NA	NA	High
Q5SS83, Q60634	Q60634	Q5SS83	Q60634	Flot2	Flotillin-2 (Epidermal surface antigen) (ESA) (Membrane component chromosome 17 surface marker 1 homolog)	2.57009	High	1	1	1	TRUE	FALSE	0 v 0	NA	NA	NA	0 v 0	NA	NA	NA	0 v 0	NA	NA	NA	NA	NA	NA	NA	NA	NA	NA	NA	NA	NA	NA	NA	NA	NA	NA	NA	NA	NA	NA	NA	NA	NA	NA	NA	High
E9Q6A9, F6QZ47, Q02248	Q02248	Q02248	Q02248	Ctnnb1	Catenin beta-1 (Beta-catenin)	2.56082	High	2	2	1	TRUE	FALSE	0 v 0	NA	NA	NA	0 v 0	NA	NA	NA	0 v 0	NA	NA	NA	NA	NA	NA	NA	NA	NA	NA	NA	NA	NA	NA	NA	NA	NA	NA	NA	NA	NA	NA	NA	NA	NA	NA	NA	Not Found
Q5U3K5	Q5U3K5	Q5U3K5	Q5U3K5	Rabl6	Rab-like protein 6 (GTP-binding protein Parf) (Rab-like protein 1) (RBEL1)	2.34483	Medium	1	1	1	TRUE	FALSE	0 v 0	NA	NA	NA	0 v 0	NA	NA	NA	0 v 0	NA	NA	NA	NA	NA	NA	NA	NA	NA	NA	NA	NA	NA	NA	NA	NA	NA	NA	NA	NA	NA	NA	NA	NA	NA	NA	NA	High
P99028	P99028	P99028	P99028	Uqcrh	Cytochrome b-c1 complex subunit 6, mitochondrial (Complex III subunit 6) (Complex III subunit VIII) (Cytochrome c1 non-heme 11 kDa protein) (Mitochondrial hinge protein) (Ubiquinol-cytochrome c reductase complex 11 kDa protein)	8.98876	Medium	1	1	1	TRUE	FALSE	0 v 0	NA	NA	NA	0 v 0	NA	NA	NA	0 v 0	NA	NA	NA	NA	NA	NA	NA	NA	NA	NA	NA	NA	NA	NA	NA	NA	NA	NA	NA	NA	NA	NA	NA	NA	NA	NA	NA	High
A2A8V8, A2A8V9, E9PUK6, E9QKA4, Q52KI8	Q52KI8	Q52KI8	Q52KI8	Srrm1	Serine/arginine repetitive matrix protein 1 (Plenty-of-prolines 101)	2.32558	High	1	1	1	TRUE	FALSE	0 v 0	NA	NA	NA	0 v 0	NA	NA	NA	0 v 0	NA	NA	NA	NA	NA	NA	NA	NA	NA	NA	NA	NA	NA	NA	NA	NA	NA	NA	NA	NA	NA	NA	NA	NA	NA	NA	NA	Not Found
Q99JI4	Q99JI4	Q99JI4	Q99JI4	Psmd6	26S proteasome non-ATPase regulatory subunit 6 (26S proteasome regulatory subunit RPN7) (26S proteasome regulatory subunit S10) (p42A)	2.31362	Medium	1	1	1	TRUE	FALSE	0 v 0	NA	NA	NA	0 v 0	NA	NA	NA	0 v 0	NA	NA	NA	NA	NA	NA	NA	NA	NA	NA	NA	NA	NA	NA	NA	NA	NA	NA	NA	NA	NA	NA	NA	NA	NA	NA	NA	High
Q04750	Q04750	Q04750	Q04750	Top1	DNA topoisomerase 1 (EC 5.6.2.1) (DNA topoisomerase I)	2.21643	High	1	1	1	TRUE	FALSE	0 v 0	NA	NA	NA	0 v 0	NA	NA	NA	0 v 0	NA	NA	NA	NA	NA	NA	NA	NA	NA	NA	NA	NA	NA	NA	NA	NA	NA	NA	NA	NA	NA	NA	NA	NA	NA	NA	NA	High
A0A1W2P7B6, A0A1W2P870, Q9D172	Q9D172	Q9D172	Q9D172	Gatd3a	Glutamine amidotransferase-like class 1 domain-containing protein 3A, mitochondrial	5.6391	High	1	1	1	TRUE	FALSE	0 v 0	NA	NA	NA	0 v 0	NA	NA	NA	0 v 0	NA	NA	NA	NA	NA	NA	NA	NA	NA	NA	NA	NA	NA	NA	NA	NA	NA	NA	NA	NA	NA	NA	NA	NA	NA	NA	NA	High
A0A0G2JGC8, E9Q6Q4, E9Q912, Q3TU36	E9Q912	E9Q912	E9Q912	Rap1gds1	RAP1, GTP-GDP dissociation stimulator 1	2.14168	Medium	1	1	1	TRUE	FALSE	0 v 0	NA	NA	NA	0 v 0	NA	NA	NA	0 v 0	NA	NA	NA	NA	NA	NA	NA	NA	NA	NA	NA	NA	NA	NA	NA	NA	NA	NA	NA	NA	NA	NA	NA	NA	NA	NA	NA	High
Q5SUS9, Q5SUT0, Q61545	Q61545	Q5SUS9	Q61545	Ewsr1	RNA-binding protein EWS	2.1374	High	1	1	1	TRUE	FALSE	0 v 0	NA	NA	NA	0 v 0	NA	NA	NA	0 v 0	NA	NA	NA	NA	NA	NA	NA	NA	NA	NA	NA	NA	NA	NA	NA	NA	NA	NA	NA	NA	NA	NA	NA	NA	NA	NA	NA	High
E9PZ00, J3QPG5, K3W4L3, Q61207, Q8BFQ1	Q61207	J3QPG5	Q61207	Psap	Prosaposin (Sulfated glycoprotein 1) (SGP-1) [Cleaved into: Saposin-A; Saposin-B-Val; Saposin-B; Saposin-C; Saposin-D]	1.97487	High	1	1	1	TRUE	FALSE	0 v 0	NA	NA	NA	0 v 0	NA	NA	NA	0 v 0	NA	NA	NA	NA	NA	NA	NA	NA	NA	NA	NA	NA	NA	NA	NA	NA	NA	NA	NA	NA	NA	NA	NA	NA	NA	NA	NA	High
Q3UEB3	Q3UEB3	Q3UEB3	Q3UEB3	Puf60	Poly(U)-binding-splicing factor PUF60 (60 kDa poly(U)-binding-splicing factor)	1.95035	High	1	1	1	TRUE	FALSE	0 v 0	NA	NA	NA	0 v 0	NA	NA	NA	0 v 0	NA	NA	NA	NA	NA	NA	NA	NA	NA	NA	NA	NA	NA	NA	NA	NA	NA	NA	NA	NA	NA	NA	NA	NA	NA	NA	NA	High
Q9QZE5	Q9QZE5	Q9QZE5	Q9QZE5	Copg1	Coatomer subunit gamma-1 (Gamma-1-coat protein) (Gamma-1-COP)	1.94508	Medium	1	1	1	TRUE	FALSE	0 v 0	NA	NA	NA	0 v 0	NA	NA	NA	0 v 0	NA	NA	NA	NA	NA	NA	NA	NA	NA	NA	NA	NA	NA	NA	NA	NA	NA	NA	NA	NA	NA	NA	NA	NA	NA	NA	NA	Medium
D3Z7P3	D3Z7P3	D3Z7P3	D3Z7P3	Gls	Glutaminase kidney isoform, mitochondrial (GLS) (EC 3.5.1.2) [Cleaved into: Glutaminase kidney isoform, mitochondrial 68 kDa chain; Glutaminase kidney isoform, mitochondrial 65 kDa chain]	3.85757	High	1	1	1	TRUE	FALSE	0 v 0	NA	NA	NA	0 v 0	NA	NA	NA	0 v 0	NA	NA	NA	NA	NA	NA	NA	NA	NA	NA	NA	NA	NA	NA	NA	NA	NA	NA	NA	NA	NA	NA	NA	NA	NA	NA	NA	High
O08749	O08749	O08749	O08749	Dld	Dihydrolipoyl dehydrogenase, mitochondrial (EC 1.8.1.4) (Dihydrolipoamide dehydrogenase)	2.1611	High	1	1	1	TRUE	FALSE	0 v 0	NA	NA	NA	0 v 0	NA	NA	NA	0 v 0	NA	NA	NA	NA	NA	NA	NA	NA	NA	NA	NA	NA	NA	NA	NA	NA	NA	NA	NA	NA	NA	NA	NA	NA	NA	NA	NA	High
A0A3Q4EBK4, O08539, Q6P1B9	O08539	O08539	O08539	Bin1	Myc box-dependent-interacting protein 1 (Amphiphysin II) (Amphiphysin-like protein) (Bridging integrator 1) (SH3 domain-containing protein 9)	1.70068	High	1	1	1	TRUE	FALSE	0 v 0	NA	NA	NA	0 v 0	NA	NA	NA	0 v 0	NA	NA	NA	NA	NA	NA	NA	NA	NA	NA	NA	NA	NA	NA	NA	NA	NA	NA	NA	NA	NA	NA	NA	NA	NA	NA	NA	High
Q8R050	Q8R050	Q8R050	Q8R050	Gspt1	Eukaryotic peptide chain release factor GTP-binding subunit ERF3A (Eukaryotic peptide chain release factor subunit 3a) (eRF3a) (G1 to S phase transition protein 1 homolog)	1.57233	High	1	1	1	TRUE	FALSE	0 v 0	NA	NA	NA	0 v 0	NA	NA	NA	0 v 0	NA	NA	NA	NA	NA	NA	NA	NA	NA	NA	NA	NA	NA	NA	NA	NA	NA	NA	NA	NA	NA	NA	NA	NA	NA	NA	NA	High
A0A140LIW0, A0A286YDU8	A0A286YDU8	A0A286YDU8	A0A286YDU8	Cc2d2b	Coiled-coil and C2 domain-containing 2B	1.49466	Medium	1	1	1	TRUE	FALSE	0 v 0	NA	NA	NA	0 v 0	NA	NA	NA	0 v 0	NA	NA	NA	NA	NA	NA	NA	NA	NA	NA	NA	NA	NA	NA	NA	NA	NA	NA	NA	NA	NA	NA	NA	NA	NA	NA	NA	High
P28658	P28658	P28658	P28658	Atxn10	Ataxin-10 (Brain protein E46) (Spinocerebellar ataxia type 10 protein homolog)	1.47368	Medium	1	1	1	TRUE	FALSE	0 v 0	NA	NA	NA	0 v 0	NA	NA	NA	0 v 0	NA	NA	NA	NA	NA	NA	NA	NA	NA	NA	NA	NA	NA	NA	NA	NA	NA	NA	NA	NA	NA	NA	NA	NA	NA	NA	NA	High
Q6P542	Q6P542	Q6P542	Q6P542	Abcf1	ATP-binding cassette sub-family F member 1	1.43369	High	2	2	2	TRUE	FALSE	0 v 0	NA	NA	NA	0 v 0	NA	NA	NA	0 v 0	NA	NA	NA	NA	NA	NA	NA	NA	NA	NA	NA	NA	NA	NA	NA	NA	NA	NA	NA	NA	NA	NA	NA	NA	NA	NA	NA	High
P70335	P70335	P70335	P70335	Rock1	Rho-associated protein kinase 1 (EC 2.7.11.1) (Rho-associated, coiled-coil-containing protein kinase 1) (Rho-associated, coiled-coil-containing protein kinase I) (ROCK-I) (p160 ROCK-1) (p160ROCK)	1.40325	Medium	1	1	1	TRUE	FALSE	0 v 0	NA	NA	NA	0 v 0	NA	NA	NA	0 v 0	NA	NA	NA	NA	NA	NA	NA	NA	NA	NA	NA	NA	NA	NA	NA	NA	NA	NA	NA	NA	NA	NA	NA	NA	NA	NA	NA	High
P22892, Q8CBB7	P22892	Q8CBB7	P22892	Ap1g1	AP-1 complex subunit gamma-1 (Adaptor protein complex AP-1 subunit gamma-1) (Adaptor-related protein complex 1 subunit gamma-1) (Clathrin assembly protein complex 1 gamma-1 large chain) (Gamma-adaptin) (Gamma1-adaptin) (Golgi adaptor HA1/AP1 adaptin subunit gamma-1)	1.3382	Medium	1	2	1	TRUE	FALSE	0 v 0	NA	NA	NA	0 v 0	NA	NA	NA	0 v 0	NA	NA	NA	NA	NA	NA	NA	NA	NA	NA	NA	NA	NA	NA	NA	NA	NA	NA	NA	NA	NA	NA	NA	NA	NA	NA	NA	High
Q62351, Q8C872	Q62351	Q62351	Q62351	Tfrc	Transferrin receptor protein 1 (TR) (TfR) (TfR1) (Trfr) (CD antigen CD71)	1.31062	Medium	1	1	1	TRUE	FALSE	0 v 0	NA	NA	NA	0 v 0	NA	NA	NA	0 v 0	NA	NA	NA	NA	NA	NA	NA	NA	NA	NA	NA	NA	NA	NA	NA	NA	NA	NA	NA	NA	NA	NA	NA	NA	NA	NA	NA	High
A2AQR0, Q64521	Q64521	A2AQR0	Q64521	Gpd2	Glycerol-3-phosphate dehydrogenase, mitochondrial (GPD-M) (GPDH-M) (EC 1.1.5.3) (Protein TISP38)	1.23796	High	1	1	1	TRUE	FALSE	0 v 0	NA	NA	NA	0 v 0	NA	NA	NA	0 v 0	NA	NA	NA	NA	NA	NA	NA	NA	NA	NA	NA	NA	NA	NA	NA	NA	NA	NA	NA	NA	NA	NA	NA	NA	NA	NA	NA	High
A0A1B0GX25, Q9Z2V5	Q9Z2V5	Q9Z2V5	Q9Z2V5	Hdac6	Histone deacetylase 6 (HD6) (EC 3.5.1.98) (Histone deacetylase mHDA2) (Tubulin-lysine deacetylase HDAC6) (EC 3.5.1.-)	1.21845	High	1	1	1	TRUE	FALSE	0 v 0	NA	NA	NA	0 v 0	NA	NA	NA	0 v 0	NA	NA	NA	NA	NA	NA	NA	NA	NA	NA	NA	NA	NA	NA	NA	NA	NA	NA	NA	NA	NA	NA	NA	NA	NA	NA	NA	High
A0A3B2WCD8, Q3U0V1	Q3U0V1	Q3U0V1	Q3U0V1	Khsrp	Far upstream element-binding protein 2 (FUSE-binding protein 2) (KH type-splicing regulatory protein) (KSRP)	1.06952	Medium	1	1	1	TRUE	FALSE	0 v 0	NA	NA	NA	0 v 0	NA	NA	NA	0 v 0	NA	NA	NA	NA	NA	NA	NA	NA	NA	NA	NA	NA	NA	NA	NA	NA	NA	NA	NA	NA	NA	NA	NA	NA	NA	NA	NA	High
P56399, Q3U4W8	P56399	P56399	P56399	Usp5	Ubiquitin carboxyl-terminal hydrolase 5 (EC 3.4.19.12) (Deubiquitinating enzyme 5) (Isopeptidase T) (Ubiquitin thioesterase 5) (Ubiquitin-specific-processing protease 5)	1.04895	High	1	1	1	TRUE	FALSE	0 v 0	NA	NA	NA	0 v 0	NA	NA	NA	0 v 0	NA	NA	NA	NA	NA	NA	NA	NA	NA	NA	NA	NA	NA	NA	NA	NA	NA	NA	NA	NA	NA	NA	NA	NA	NA	NA	NA	High
A0A1D5RLK2, A0A1D5RMH7, E9PUC5, F6Z9E6, Q2PFD7, Q8C0E9	Q2PFD7	A0A1D5RMH7	Q2PFD7	Psd3	PH and SEC7 domain-containing protein 3 (Exchange factor for ADP-ribosylation factor guanine nucleotide factor 6 D) (Exchange factor for ARF6 D) (Pleckstrin homology and SEC7 domain-containing protein 3)	0.96432	Medium	1	1	1	TRUE	FALSE	0 v 0	NA	NA	NA	0 v 0	NA	NA	NA	0 v 0	NA	NA	NA	NA	NA	NA	NA	NA	NA	NA	NA	NA	NA	NA	NA	NA	NA	NA	NA	NA	NA	NA	NA	NA	NA	NA	NA	High
F8WHM5, Q61543	Q61543	Q61543	Q61543	Glg1	Golgi apparatus protein 1 (E-selectin ligand 1) (ESL-1) (Selel) (Golgi sialoglycoprotein MG-160)	0.93617	High	1	1	1	TRUE	FALSE	0 v 0	NA	NA	NA	0 v 0	NA	NA	NA	0 v 0	NA	NA	NA	NA	NA	NA	NA	NA	NA	NA	NA	NA	NA	NA	NA	NA	NA	NA	NA	NA	NA	NA	NA	NA	NA	NA	NA	High
E9QAK5, Q61768	Q61768	Q61768	Q61768	Kif5b	Kinesin-1 heavy chain (Conventional kinesin heavy chain) (Ubiquitous kinesin heavy chain) (UKHC)	0.934579	Medium	1	1	1	TRUE	FALSE	0 v 0	NA	NA	NA	0 v 0	NA	NA	NA	0 v 0	NA	NA	NA	NA	NA	NA	NA	NA	NA	NA	NA	NA	NA	NA	NA	NA	NA	NA	NA	NA	NA	NA	NA	NA	NA	NA	NA	Not Found
Q8BGQ7	Q8BGQ7	Q8BGQ7	Q8BGQ7	Aars1	Alanine--tRNA ligase, cytoplasmic (EC 6.1.1.7) (Alanyl-tRNA synthetase) (AlaRS) (Protein sticky) (Sti)	0.929752	Medium	1	1	1	TRUE	FALSE	0 v 0	NA	NA	NA	0 v 0	NA	NA	NA	0 v 0	NA	NA	NA	NA	NA	NA	NA	NA	NA	NA	NA	NA	NA	NA	NA	NA	NA	NA	NA	NA	NA	NA	NA	NA	NA	NA	NA	High
B7ZNF6, E9QKH8, O35927	O35927	O35927	O35927	Ctnnd2	Catenin delta-2 (Neural plakophilin-related ARM-repeat protein) (NPRAP) (Neurojungin)	0.801925	High	1	1	1	TRUE	FALSE	0 v 0	NA	NA	NA	0 v 0	NA	NA	NA	0 v 0	NA	NA	NA	NA	NA	NA	NA	NA	NA	NA	NA	NA	NA	NA	NA	NA	NA	NA	NA	NA	NA	NA	NA	NA	NA	NA	NA	High
J3QNY6, Q9QY30	Q9QY30	J3QNY6	Q9QY30	Abcb11	Bile salt export pump (EC 7.6.2.-) (ATP-binding cassette sub-family B member 11) (Sister of P-glycoprotein)	0.529902	Medium	1	1	1	TRUE	FALSE	0 v 0	NA	NA	NA	0 v 0	NA	NA	NA	0 v 0	NA	NA	NA	NA	NA	NA	NA	NA	NA	NA	NA	NA	NA	NA	NA	NA	NA	NA	NA	NA	NA	NA	NA	NA	NA	NA	NA	High
B2RQG2	B2RQG2	B2RQG2	B2RQG2	Phf3	PHD finger protein 3	0.345679	High	1	1	1	TRUE	FALSE	0 v 0	NA	NA	NA	0 v 0	NA	NA	NA	0 v 0	NA	NA	NA	NA	NA	NA	NA	NA	NA	NA	NA	NA	NA	NA	NA	NA	NA	NA	NA	NA	NA	NA	NA	NA	NA	NA	NA	High
P97313	P97313	P97313	P97313	Prkdc	DNA-dependent protein kinase catalytic subunit (DNA-PK catalytic subunit) (DNA-PKcs) (EC 2.7.11.1) (p460)	0.193798	High	1	1	1	TRUE	FALSE	0 v 0	NA	NA	NA	0 v 0	NA	NA	NA	0 v 0	NA	NA	NA	NA	NA	NA	NA	NA	NA	NA	NA	NA	NA	NA	NA	NA	NA	NA	NA	NA	NA	NA	NA	NA	NA	NA	NA	High
I7HLV2, P86048, Q6ZWV3	Q6ZWV3	Q6ZWV3	Q6ZWV3	Rpl10	60S ribosomal protein L10 (Protein QM homolog) (Ribosomal protein L10)	11.215	High	2	3	2	TRUE	FALSE	2 v 2	1.15527	0.229556	0.997487	2 v 2	3.3726	0.00145141	0.0688761	2 v 2	4.52787	0.062131	0.0806278	4.35755	7.72247	8.44211	3.44626	6.82655	8.41743	20.5	211.2	347.8	10.9	113.5	341.9	20.5	35.1	71.3	8.9	17.4	66.9	2	2	2	2	2	2	High
K3W4T3, Q9Z1G4	Q9Z1G4	Q9Z1G4	Q9Z1G4	Atp6v0a1	V-type proton ATPase 116 kDa subunit a1 (V-ATPase 116 kDa subunit a1) (Clathrin-coated vesicle/synaptic vesicle proton pump 116 kDa subunit) (Vacuolar adenosine triphosphatase subunit Ac116) (Vacuolar proton pump subunit 1) (Vacuolar proton translocating ATPase 116 kDa subunit a isoform 1)	3.33731	High	2	2	2	TRUE	FALSE	2 v 2	0.981556	0.475567	0.997487	2 v 2	1.92084	0.261631	0.265187	2 v 2	2.9024	0.0157664	0.0608071	3.40599	6.1639	6.23649	3.20163	4.2854	6.17592	10.6	71.7	75.4	9.2	19.5	72.3	10.6	11.9	15.5	7.5	3	14.1	1	1	1	1	1	1	High
P47962	P47962	P47962	P47962	Rpl5	60S ribosomal protein L5	2.0202	Medium	1	1	1	TRUE	FALSE	2 v 2	0.90119	0.433619	0.997487	2 v 2	3.39787	0.123485	0.135419	2 v 2	4.29906	0.00932317	0.0589771	2.53605	6.6014	6.77215	2.45943	5.18982	6.82146	5.8	97.1	109.3	5.5	36.5	113.1	5.8	16.1	22.4	4.5	5.6	22.1	1	1	1	1	1	1	High
P62301, Q921R2	P62301	P62301	P62301	Rps13	40S ribosomal protein S13	17.8808	High	2	2	2	TRUE	FALSE	2 v 2	0.841456	0.23729	0.997487	2 v 2	2.84428	0.175392	0.183845	2 v 2	3.68574	0.0816019	0.0935814	4.06178	7.71012	8.22255	4.82273	6.86295	8.03342	16.7	209.4	298.7	28.3	116.4	262	16.7	34.8	61.2	23.1	17.8	51.3	1	1	1	1	1	1	High
A0A0G2JFF1, A0A0G2JGC1, A0A0J9YUU8, P62137, P62141, P63087	P63087	P63087	P63087	Ppp1cc	Serine/threonine-protein phosphatase PP1-gamma catalytic subunit (PP-1G) (EC 3.1.3.16) (Protein phosphatase 1C catalytic subunit)	7.43034	High	2	2	2	TRUE	FALSE	2 v 2	0.793141	0.613571	0.997487	2 v 2	2.5972	0.211268	0.216663	2 v 2	3.39034	0.0463146	0.0719531	3.18587	6.67807	6.32912	3.65535	5.35755	7.29278	9.1	102.4	80.4	12.6	41	156.8	9.1	17	16.5	10.3	6.3	30.7	1	1	1	1	1	1	High
O09167, Q9CQM8	O09167	O09167	O09167	Rpl21	60S ribosomal protein L21	18.75	High	3	3	3	TRUE	FALSE	2 v 2	0.788759	0.410822	0.997487	2 v 2	2.88733	0.0589687	0.0860474	2 v 2	3.67609	0.0562395	0.076111	5.02237	8.17792	8.37287	5	7.61912	9.00169	32.5	289.6	331.5	32	196.6	512.6	32.5	48.1	67.9	26.2	30	100.3	3	3	3	3	3	3	High
P12970, V9GX35	P12970	P12970	P12970	Rpl7a	60S ribosomal protein L7a (Surfeit locus protein 3)	19.5489	High	5	7	5	TRUE	FALSE	2 v 2	0.767769	0.310379	0.997487	2 v 2	3.60177	0.0480483	0.0816978	2 v 2	4.36954	0.0196247	0.0608071	6.07468	9.94881	10.3095	5.89724	9.22665	10.4015	67.4	988.3	1269	59.6	599.1	1352.6	67.4	164.2	260	48.6	91.6	264.6	4	4	4	4	4	4	High
D3Z5E2, P16627, P17156, P63017, Q504P4	P63017	P63017	P63017	Hspa8	Heat shock cognate 71 kDa protein (EC 3.6.4.10) (Heat shock 70 kDa protein 8)	62.0743	High	39	101	32	TRUE	FALSE	2 v 2	0.710777	0.155609	0.997487	2 v 2	4.7285	0.0278702	0.0738491	2 v 2	5.43928	0.0449181	0.0719531	9.17742	13.6988	14.2323	8.77116	13.7068	14.5949	579	13296.7	19246.1	436.9	13370.8	24745.1	579	2208.6	3943.9	356.8	2043.7	4840.6	37	37	37	34	37	37	High
P62855	P62855	P62855	P62855	Rps26	40S ribosomal protein S26	20.8696	High	2	3	2	TRUE	FALSE	2 v 2	0.646354	0.424633	0.997487	2 v 2	3.27981	0.0533548	0.0836472	2 v 2	3.92617	0.0378035	0.0677054	4.62059	8.17592	8.31334	4.39232	7.3966	8.5519	24.6	289.2	318.1	21	168.5	375.3	24.6	48	65.2	17.2	25.8	73.4	2	2	2	2	2	2	Medium
A0A1B0GQU8, A0A1B0GRZ3, A0A1B0GS28, A0A1B0GSA8, A0A1B0GSF7, A0A1B0GSS8, P35980	P35980	P35980	P35980	Rpl18	60S ribosomal protein L18	17.0213	High	3	4	3	TRUE	FALSE	2 v 2	0.643493	0.373348	0.997487	2 v 2	3.56199	0.0163501	0.0711	2 v 2	4.20548	0.0507637	0.0735548	5.82528	9.47877	9.69471	4.99548	8.46597	9.53702	56.7	713.5	828.7	31.9	353.6	742.9	56.7	118.5	169.8	26.1	54	145.3	2	2	2	2	2	2	High
P62242	P62242	P62242	P62242	Rps8	40S ribosomal protein S8	26.4423	High	4	5	4	TRUE	FALSE	2 v 2	0.629584	0.329449	0.997487	2 v 2	3.22093	0.0646251	0.0888592	2 v 2	3.85052	0.00500823	0.0568315	4.76022	8.30925	8.58045	4.50462	7.39746	8.38543	27.1	317.2	382.8	22.7	168.6	334.4	27.1	52.7	78.4	18.5	25.8	65.4	1	1	1	1	1	1	High
Q5S006	Q5S006	Q5S006	Q5S006	Lrrk2	Leucine-rich repeat serine/threonine-protein kinase 2 (EC 2.7.11.1) (EC 3.6.5.-)	0.474871	Medium	1	1	1	TRUE	FALSE	2 v 2	0.626419	0.5	0.997487	2 v 2	3.86225	0.0149993	0.0711	2 v 2	4.48867	0.0755783	0.0896634	3.32193	7.27519	7.27519	2.37851	6.14975	7.40259	10	154.9	154.9	5.2	71	169.2	10	25.7	31.7	4.2	10.9	33.1	1	1	1	1	1	1	High
Q9JJI8	Q9JJI8	Q9JJI8	Q9JJI8	Rpl38	60S ribosomal protein L38	22.8571	High	2	5	1	TRUE	FALSE	2 v 2	0.625441	0.566068	0.997487	2 v 2	2.69845	0.244249	0.248534	2 v 2	3.32389	0.0607985	0.0797407	1.88753	5.67525	5.52982	4.30012	5.90929	7.30561	3.7	51.1	46.2	19.7	60.1	158.2	3.7	8.5	9.5	16.1	9.2	31	1	1	1	1	1	1	High
P62911	P62911	P62911	P62911	Rpl32	60S ribosomal protein L32	22.2222	High	3	3	3	TRUE	FALSE	2 v 2	0.610585	0.456369	0.997487	2 v 2	3.12928	0.0232813	0.0724885	2 v 2	3.73986	0.070802	0.0861507	5.67807	8.92184	9.00028	4.80219	7.81698	8.95971	51.2	485	512.1	27.9	225.5	497.9	51.2	80.6	104.9	22.8	34.5	97.4	2	2	2	2	2	2	High
Q08331, Q8CCS7	Q08331	Q08331	Q08331	Calb2	Calretinin (CR)	4.05904	Medium	1	1	1	TRUE	FALSE	2 v 2	0.572123	0.578552	0.997487	2 v 2	3.0934	0.0519894	0.0836472	2 v 2	3.66553	0.0830537	0.0942492	3.12102	6.46761	6.30561	2.63227	5.47249	6.77873	8.7	88.5	79.1	6.2	44.4	109.8	8.7	14.7	16.2	5.1	6.8	21.5	1	1	1	1	1	1	High
Q80TA9	Q80TA9	Q80TA9	Q80TA9	Epg5	Ectopic P granules protein 5 homolog	0.622084	Medium	1	2	1	TRUE	FALSE	2 v 2	0.566729	0.389283	0.997487	2 v 2	5.01902	0.0185373	0.0720754	2 v 2	5.58574	0.0617538	0.0805888	1	5.87283	6.04221	0.765535	5.93074	6.89482	2	58.6	65.9	1.7	61	119	2	9.7	13.5	1.4	9.3	23.3	1	1	1	1	1	1	Medium
TauP301L	TauP301L	TauP301L	TauP301L	NA	NA	90.1042	High	44	443	19	TRUE	FALSE	2 v 2	0.554521	0.115634	0.997487	2 v 2	6.20572	0.00971284	0.0711	2 v 2	6.76024	0.000673975	0.0482834	10.0861	16.3865	16.8392	10.6249	16.7359	17.3923	1087	85672.2	117249	1579.1	109147	172028	1087	14230.1	24026.4	1289.6	16682.7	33651.8	37	48	48	39	48	48	High
A0A0N4SUX5, D3YVD3, D3Z2S4, D3Z6E4, P17183	P17183	P17183	P17183	Eno2	Gamma-enolase (EC 4.2.1.11) (2-phospho-D-glycerate hydro-lyase) (Enolase 2) (Neural enolase) (Neuron-specific enolase) (NSE)	20.9677	High	7	9	3	TRUE	FALSE	2 v 2	0.511523	0.609855	0.997487	2 v 2	2.88506	0.0922481	0.106936	2 v 2	3.39658	0.0572861	0.0770704	3.67807	6.98413	6.76818	3.08746	5.55152	6.79051	12.8	126.6	109	8.5	46.9	110.7	12.8	21	22.3	7	7.2	21.7	1	1	1	1	1	1	High
A7MCT6	A7MCT6	A7MCT6	A7MCT6	Etnk2	Ethanolamine kinase 2 (EKI 2) (EC 2.7.1.82) (Ethanolamine kinase-like protein)	3.11688	Medium	1	1	1	TRUE	FALSE	2 v 2	0.508129	0.314545	0.997487	2 v 2	2.96388	0.0525848	0.0836472	2 v 2	3.47201	0.00519398	0.0568315	4.32912	7.53838	7.77281	4.14568	6.86419	7.64602	20.1	185.9	218.7	17.7	116.5	200.3	20.1	30.9	44.8	14.5	17.8	39.2	1	1	1	1	1	1	High
A0A286YEB7, P62849	P62849	P62849	P62849	Rps24	40S ribosomal protein S24	24.812	High	3	3	3	TRUE	FALSE	2 v 2	0.494346	0.0680668	0.997487	2 v 2	2.84942	0.0203009	0.0724885	2 v 2	3.34377	0.0273902	0.0639188	5.86542	8.80574	9.35315	6.07468	8.83321	9.27449	58.3	447.5	654	67.4	456.1	619.3	58.3	74.3	134	55	69.7	121.2	2	2	2	2	2	2	High
A0A0U1RPX4, A0A0U1RPZ0, A0A338P736, A0A338P781, D3Z3G6, D3Z6D8, P63085, Q63844	P63085	P63085	P63085	Mapk1	Mitogen-activated protein kinase 1 (MAP kinase 1) (MAPK 1) (EC 2.7.11.24) (ERT1) (Extracellular signal-regulated kinase 2) (ERK-2) (MAP kinase isoform p42) (p42-MAPK) (Mitogen-activated protein kinase 2) (MAP kinase 2) (MAPK 2)	23.743	High	7	8	7	TRUE	FALSE	2 v 2	0.485463	0.559922	0.997487	2 v 2	3.45151	0.0486744	0.0819762	2 v 2	3.93698	0.0519955	0.0737217	6.16993	9.88585	9.78463	6.50621	9.69331	10.7655	72	946.1	882	90.9	827.9	1740.7	72	157.1	180.7	74.3	126.5	340.5	5	5	5	5	5	5	High
A0A0U1RPD8, Q8K284	Q8K284	Q8K284	Q8K284	Gtf3c1	General transcription factor 3C polypeptide 1 (TF3C-alpha) (TFIIIC box B-binding subunit) (Transcription factor IIIC 220 kDa subunit) (TFIIIC 220 kDa subunit) (TFIIIC220) (Transcription factor IIIC subunit alpha)	0.285578	Medium	1	1	1	TRUE	FALSE	2 v 2	0.479843	0.272931	0.997487	2 v 2	5.12386	0.061895	0.0868527	2 v 2	5.60371	0.0318309	0.0656747	1.72247	7.34607	7.60659	2.40599	7.03012	7.72928	3.3	162.7	194.9	5.3	130.7	212.2	3.3	27	39.9	4.3	20	41.5	1	1	1	1	1	1	Medium
O88809, Q6PGI2, Q9CXL6	O88809	O88809	O88809	Dcx	Neuronal migration protein doublecortin (Doublin) (Lissencephalin-X) (Lis-X)	11.4754	High	3	3	2	TRUE	FALSE	2 v 2	0.479763	0.242759	0.997487	2 v 2	3.25267	0.0521507	0.0836472	2 v 2	3.73243	0.077967	0.0910487	4.24031	7.22593	7.51333	3.29278	6.8125	7.48462	18.9	149.7	182.7	9.8	112.4	179.1	18.9	24.9	37.4	8	17.2	35	2	2	2	2	2	2	High
P41105	P41105	P41105	P41105	Rpl28	60S ribosomal protein L28	21.8978	High	3	4	3	TRUE	FALSE	2 v 2	0.475787	0.401447	0.997487	2 v 2	3.35143	0.0234706	0.0724885	2 v 2	3.82722	0.077946	0.0910487	6.26303	9.49085	9.6193	5.32553	8.80058	9.6237	76.8	719.5	786.5	40.1	445.9	788.9	76.8	119.5	161.2	32.8	68.1	154.3	2	2	2	2	2	2	High
Q99LE1	Q99LE1	Q99LE1	Q99LE1	Rilpl2	RILP-like protein 2 (Rab-interacting lysosomal-like protein 2)	3.5533	Medium	1	1	1	TRUE	FALSE	2 v 2	0.468683	0.441456	0.997487	2 v 1	7.63728	NA	NA	2 v 1	7.71643	NA	NA	NA	7.69905	8.55727	1.1375	8.77479	8.85393	NA	207.8	376.7	2.2	438	462.7	NA	34.5	77.2	1.8	66.9	90.5	NA	1	1	1	1	1	Not Found
A0A3B2W820, A0A3B2W824, A0A3B2WBL1, A0A3B2WDD2, P53026, Q5XJF6	P53026	P53026	P53026	Rpl10a	60S ribosomal protein L10a (CSA-19) (Neural precursor cell expressed developmentally down-regulated protein 6) (NEDD-6)	15.2074	High	3	3	3	TRUE	FALSE	2 v 2	0.462469	0.493774	0.997487	2 v 2	2.86271	0.0221247	0.0724885	2 v 2	3.32518	0.0675169	0.0839139	6.17193	9.13417	9.14313	4.853	7.61618	8.53216	72.1	561.9	565.4	28.9	196.2	370.2	72.1	93.3	115.9	23.6	30	72.4	2	2	2	2	2	2	High
P99024	P99024	P99024	P99024	Tubb5	Tubulin beta-5 chain	74.7748	High	24	69	4	TRUE	FALSE	2 v 2	0.459354	0.489242	0.997487	2 v 2	3.2205	0.0362094	0.0785403	2 v 2	3.67986	0.0450283	0.0719531	7.13237	10.5362	10.5515	6.71425	9.75138	10.6548	140.3	1485	1500.8	105	861.9	1612.2	140.3	246.7	307.5	85.7	131.7	315.4	6	6	6	6	6	6	High
A0A0N4SVB8, F6QKK2, Q8VEH3, Q9CQW2	Q8VEH3	Q8VEH3	Q8VEH3	Arl8a	ADP-ribosylation factor-like protein 8A (ADP-ribosylation factor-like protein 10B) (Novel small G protein indispensable for equal chromosome segregation 2)	22.5806	High	3	3	3	TRUE	FALSE	2 v 2	0.456124	0.594006	0.997487	2 v 2	2.69038	0.0804135	0.0992337	2 v 2	3.1465	0.0552739	0.0755107	4.82782	7.85985	7.70044	4	6.34873	7.42038	28.4	232.3	208	16	81.5	171.3	28.4	38.6	42.6	13.1	12.5	33.5	2	2	2	2	2	2	High
Q8VEK3	Q8VEK3	Q8VEK3	Q8VEK3	Hnrnpu	Heterogeneous nuclear ribonucleoprotein U (hnRNP U) (Scaffold-attachment factor A) (SAF-A)	9.125	High	6	7	6	TRUE	FALSE	2 v 2	0.454644	0.599388	0.997487	2 v 2	3.02044	0.152685	0.161339	2 v 2	3.47509	0.0209005	0.0609881	5.30378	9.06286	8.893	5.40259	7.6844	8.76354	39.5	534.8	475.4	42.3	205.7	434.6	39.5	88.8	97.4	34.5	31.4	85	2	2	2	2	2	2	High
A0A494B8Z0, A0A494B941, A0A668KLA9, G3UXS9, Q6P1F6, Q6ZWR4, Q8BG02, Q925E7, Q9CWU3	Q6ZWR4	A0A668KLA9	Q6ZWR4	Ppp2r2b	Serine/threonine-protein phosphatase 2A 55 kDa regulatory subunit B beta isoform (PP2A subunit B isoform B55-beta) (PP2A subunit B isoform PR55-beta) (PP2A subunit B isoform R2-beta) (PP2A subunit B isoform beta)	1.58014	High	1	2	1	TRUE	FALSE	2 v 2	0.446973	0.535606	0.997487	2 v 2	3.20884	0.011342	0.0711	2 v 2	3.65581	0.076738	0.0900162	3.59694	6.86295	6.80993	2.40599	5.55766	6.50462	12.1	116.4	112.2	5.3	47.1	90.8	12.1	19.3	23	4.4	7.2	17.8	1	1	1	1	1	1	High
A0A0A0MQD2, A2BGG7, B2RUF0, P62960, Q9JKB3, Q9Z2C8	P62960	P62960	P62960	Ybx1	Y-box-binding protein 1 (YB-1) (CCAAT-binding transcription factor I subunit A) (CBF-A) (DNA-binding protein B) (DBPB) (Enhancer factor I subunit A) (EFI-A) (Nuclease-sensitive element-binding protein 1) (Y-box transcription factor)	14.9068	High	3	6	3	TRUE	FALSE	2 v 2	0.445192	0.398013	0.997487	2 v 2	3.16667	0.0241325	0.0724885	2 v 2	3.61186	0.0354329	0.067198	6.57137	9.85814	9.982	6.05094	9.09751	9.86403	95.1	928.1	1011.3	66.3	547.8	931.9	95.1	154.2	207.2	54.1	83.7	182.3	2	2	2	2	2	2	High
Q9D1R9	Q9D1R9	Q9D1R9	Q9D1R9	Rpl34	60S ribosomal protein L34	20.5128	High	3	3	3	TRUE	FALSE	2 v 2	0.442125	0.246109	0.997487	2 v 2	4.18042	0.0456731	0.080504	2 v 2	4.62255	0.0659255	0.0829232	4.05311	7.9331	8.19525	2.98185	7.46271	8.08481	16.6	244.4	293.1	7.9	176.4	271.5	16.6	40.6	60.1	6.5	27	53.1	2	2	2	2	2	2	High
P14131	P14131	P14131	P14131	Rps16	40S ribosomal protein S16	13.0137	High	2	2	2	TRUE	FALSE	2 v 2	0.437344	0.511207	0.997487	2 v 2	3.32897	0.079656	0.0988694	2 v 2	3.76631	0.00579765	0.0568315	5.21723	8.96492	8.94924	5.42291	8.33316	9.22352	37.2	499.7	494.3	42.9	322.5	597.8	37.2	83	101.3	35.1	49.3	116.9	2	2	2	2	2	2	High
Q9D8E6	Q9D8E6	Q9D8E6	Q9D8E6	Rpl4	60S ribosomal protein L4	19.3317	High	7	8	7	TRUE	FALSE	2 v 2	0.431476	0.432297	0.997487	2 v 2	3.28773	0.0607989	0.086539	2 v 2	3.7192	0.00569915	0.0568315	5.94017	9.54284	9.62607	5.6865	8.65928	9.439	61.4	745.9	790.2	51.5	404.3	694.1	61.4	123.9	161.9	42.1	61.8	135.8	4	4	4	4	4	4	High
A2AVJ7, Q99PL5	Q99PL5	A2AVJ7	Q99PL5	Rrbp1	Ribosome-binding protein 1 (Ribosome receptor protein) (RRp) (mRRp)	20.5607	High	5	5	5	TRUE	FALSE	2 v 2	0.428305	0.442771	0.997487	2 v 2	3.35572	0.0129301	0.0711	2 v 2	3.78402	0.0485787	0.0732893	5.44956	8.87344	8.94427	5.10434	8.39189	9.17767	43.7	469	492.6	34.4	335.9	579.1	43.7	77.9	100.9	28.1	51.3	113.3	3	3	3	3	3	3	High
A2A6F8, P62830	P62830	P62830	P62830	Rpl23	60S ribosomal protein L23	30.7143	High	3	4	3	TRUE	FALSE	2 v 2	0.415271	0.532933	0.997487	2 v 2	2.73101	0.133108	0.143262	2 v 2	3.14628	0.0240388	0.0617642	4.51096	7.82146	7.7761	4.51096	6.66249	7.53838	22.8	226.2	219.2	22.8	101.3	185.9	22.8	37.6	44.9	18.6	15.5	36.4	2	2	2	2	2	2	High
A0A338P6T4, P84091, Q3TWV4	P84091	P84091	P84091	Ap2m1	AP-2 complex subunit mu (AP-2 mu chain) (Adaptor protein complex AP-2 subunit mu) (Adaptor-related protein complex 2 subunit mu) (Clathrin assembly protein complex 2 mu medium chain) (Clathrin coat assembly protein AP50) (Clathrin coat-associated protein AP50) (Mu2-adaptin) (Plasma membrane adaptor AP-2 50 kDa protein)	3.90805	High	2	3	2	TRUE	FALSE	2 v 2	0.414969	0.481638	0.997487	2 v 2	3.34467	0.0404007	0.0799283	2 v 2	3.75964	0.0303131	0.0652267	6.12928	9.6865	9.70977	5.57592	8.70805	9.51471	70	824	837.4	47.7	418.2	731.5	70	136.9	171.6	39	63.9	143.1	2	2	2	2	2	2	High
A0A0J9YTZ7, D3Z027, D3Z3I9, E9Q0U7, Q61699	Q61699	Q61699	Q61699	Hsph1	Heat shock protein 105 kDa (42 degrees C-HSP) (Heat shock 110 kDa protein) (Heat shock-related 100 kDa protein E7I) (HSP-E7I)	21.3287	High	16	21	15	TRUE	FALSE	2 v 2	0.410625	0.214577	0.997487	2 v 2	4.13343	0.00464654	0.0711	2 v 2	4.54406	0.0243744	0.0617642	6.61912	10.7224	10.9891	6.47411	10.6377	11.1922	98.3	1689.5	2032.6	88.9	1593.2	2339.9	98.3	280.6	416.5	72.6	243.5	457.7	12	12	12	12	12	12	High
D3YVM5, P14869, S4R1N1	P14869	P14869	P14869	Rplp0	60S acidic ribosomal protein P0 (60S ribosomal protein L10E)	14.1956	High	3	3	3	TRUE	FALSE	2 v 2	0.406884	0.472714	0.997487	2 v 2	3.05412	0.0177232	0.0720754	2 v 2	3.461	0.0529212	0.0740613	4.56682	7.70598	7.73944	4.04439	7.01346	7.79377	23.7	208.8	213.7	16.5	129.2	221.9	23.7	34.7	43.8	13.5	19.7	43.4	2	2	2	2	2	2	High
A0A1D5RLS2, A0A1D5RLT7, A0A1D5RM23, Q9CQF3	Q9CQF3	Q9CQF3	Q9CQF3	Nudt21	Cleavage and polyadenylation specificity factor subunit 5 (Nucleoside diphosphate-linked moiety X motif 21) (Nudix motif 21) (Nudix hydrolase 21)	22.467	High	6	8	6	TRUE	FALSE	2 v 2	0.392866	0.560675	0.997487	2 v 2	3.03344	0.00259372	0.0711	2 v 2	3.4263	0.0901172	0.100301	6.03122	9.0523	8.96924	6.10014	9.14593	10.0147	65.4	530.9	501.2	68.6	566.5	1034.5	65.4	88.2	102.7	56	86.6	202.4	5	5	5	5	5	5	High
A2A5H8, Q3USC7, Q8VE33	Q8VE33	Q8VE33	Q8VE33	Gdap1l1	Ganglioside-induced differentiation-associated protein 1-like 1 (GDAP1-L1)	4.32432	High	1	1	1	TRUE	FALSE	2 v 2	0.383759	0.388302	0.997487	2 v 2	3.6818	0.0520726	0.0836472	2 v 2	4.06556	0.00526803	0.0568315	3.24793	6.6279	7.27984	2.848	6.83162	6.9472	9.5	98.9	155.4	7.2	113.9	123.4	9.5	16.4	31.8	5.9	17.4	24.1	1	1	1	1	1	1	High
A0A0G2JE25, A0A0G2JGM2, A0A0G2JGP4, A0A0N4SVY1, B2KGV5, C0H5X4, E9PVD5, E9Q8V2, P08556, P32883, Q61411, Q9D091	P08556	P08556	P08556	Nras	GTPase NRas (EC 3.6.5.2) (Transforming protein N-Ras)	5.82011	High	1	1	1	TRUE	TRUE	2 v 2	0.37942	0.369696	0.997487	2 v 2	3.65115	0.0325941	0.077878	2 v 2	4.03057	0.00977228	0.0589771	3.30743	7.14568	7.27612	3.08746	6.55152	7.17991	9.9	141.6	155	8.5	93.8	145	9.9	23.5	31.8	7	14.3	28.4	1	1	1	1	1	1	High
D3Z563, M0QWU8, P31786, Q4VWZ5	P31786	Q4VWZ5	P31786	Dbi	Acyl-CoA-binding protein (ACBP) (Diazepam-binding inhibitor) (DBI) (Endozepine) (EP)	52.8736	High	4	10	4	TRUE	FALSE	2 v 2	0.373945	0.51937	0.997487	2 v 2	2.91357	0.103412	0.116842	2 v 2	3.28752	0.015501	0.0608071	6.44956	9.84062	9.81714	7.21335	9.64944	10.4208	87.4	916.9	902.1	148.4	803.1	1370.8	87.4	152.3	184.9	121.2	122.7	268.2	5	5	5	5	5	5	High
D3Z7K9, F8WHB5, F8WIS9, P11798	P11798	F8WIS9	P11798	Camk2a	Calcium/calmodulin-dependent protein kinase type II subunit alpha (CaM kinase II subunit alpha) (CaMK-II subunit alpha) (EC 2.7.11.17)	26.3598	High	11	15	6	TRUE	FALSE	2 v 2	0.369636	0.303919	0.997487	2 v 2	2.85984	0.0813605	0.0997348	2 v 2	3.22948	0.034715	0.067198	5.54844	8.77577	8.9542	5.27053	7.76288	8.32373	46.8	438.3	496	38.6	217.2	320.4	46.8	72.8	101.6	31.5	33.2	62.7	2	2	2	2	2	2	High
A2A6T9, P61205, P84078, Q8BSL7	P84078	P61205	P84078	Arf1	ADP-ribosylation factor 1	46.9613	High	7	12	3	TRUE	FALSE	2 v 2	0.360781	0.380347	0.997487	2 v 2	3.25344	0.0242335	0.0724885	2 v 2	3.61422	0.0214055	0.0609881	7.6453	11.0226	11.138	7.47816	10.6077	11.214	200.2	2080.4	2253.5	178.3	1560.4	2375.4	200.2	345.6	461.8	145.6	238.5	464.7	7	7	7	7	7	7	High
F7DBQ0, Q3TML0, Q922R8	Q922R8	Q3TML0	Q922R8	Pdia6	Protein disulfide-isomerase A6 (EC 5.3.4.1) (Thioredoxin domain-containing protein 7)	6.13636	High	2	2	2	TRUE	FALSE	2 v 2	0.355575	0.280267	0.997487	2 v 2	2.79525	0.0727678	0.0944895	2 v 2	3.15082	0.0309703	0.0653946	3.03562	6.15178	6.33985	2.80735	5.2817	5.80478	8.2	71.1	81	7	38.9	55.9	8.2	11.8	16.6	5.7	5.9	10.9	1	1	1	1	1	1	Medium
D3Z6G3, Q6PER3	Q6PER3	Q6PER3	Q6PER3	Mapre3	Microtubule-associated protein RP/EB family member 3 (EB1 protein family member 3) (EBF3) (End-binding protein 3) (EB3) (RP3)	6.04982	High	2	2	1	TRUE	FALSE	2 v 2	0.348723	0.659572	0.997487	2 v 2	3.63521	0.0821494	0.100192	2 v 2	3.98393	0.165619	0.170624	3.90689	7.07039	6.83036	1.37851	5.48543	6.42291	15	134.4	113.8	2.6	44.8	85.8	15	22.3	23.3	2.1	6.8	16.8	1	1	1	1	1	1	Medium
D3YVC1, D3YWJ3, P25444	P25444	D3YWJ3	P25444	Rps2	40S ribosomal protein S2 (40S ribosomal protein S4) (Protein LLRep3)	20.1365	High	6	7	6	TRUE	FALSE	2 v 2	0.342723	0.441584	0.997487	2 v 2	3.31319	0.0366195	0.078664	2 v 2	3.65591	0.0163952	0.0608071	5.84298	9.34696	9.40472	4.96347	8.08587	8.71356	57.4	651.2	677.8	31.2	271.7	419.8	57.4	108.2	138.9	25.4	41.5	82.1	3	3	3	3	3	3	High
A0A1B0GR11, Q93092	Q93092	A0A1B0GR11	Q93092	Taldo1	Transaldolase (EC 2.2.1.2)	5.93472	High	2	4	2	TRUE	FALSE	2 v 2	0.337346	0.124696	0.997487	2 v 2	3.07075	0.0391053	0.0792184	2 v 2	3.40809	0.0476927	0.0731001	6.2114	9.09329	9.3637	5.20555	8.46516	8.86944	74.1	546.2	658.8	36.9	353.4	467.7	74.1	90.7	135	30.2	54	91.5	2	2	2	2	2	2	High
E9PZW0, E9Q557	E9Q557	E9Q557	E9Q557	Dsp	Desmoplakin (DP)	2.2546	High	7	7	7	TRUE	FALSE	2 v 2	0.336576	0.213902	0.997487	2 v 2	2.13484	0.193221	0.19933	2 v 2	2.47141	0.139664	0.145229	6.87406	8.3403	8.79442	5.39917	8.20261	8.42164	117.3	324.1	444	42.2	294.6	342.9	117.3	53.8	91	34.5	45	67.1	5	5	5	5	5	5	High
A0A1B0GQW6, A0A1B0GRH1, A0A1B0GS68, A0A1B0GSB2, A0A1B0GSC2, A0A1B0GSF0, A0A1B0GSJ2, A0A1B0GSL5, A0A1B0GSQ6, A0A1B0GT00, A0A1B0GTA1, P19253	P19253	A0A1B0GS68	P19253	Rpl13a	60S ribosomal protein L13a (Transplantation antigen P198) (Tum-P198 antigen)	18.7192	High	4	4	4	TRUE	FALSE	2 v 2	0.3305	0.374674	0.997487	2 v 2	3.00352	0.055343	0.0851175	2 v 2	3.33402	0.00786177	0.0588515	5.80993	9.07521	9.18512	5.54226	8.28401	8.8351	56.1	539.4	582.1	46.6	311.7	456.7	56.1	89.6	119.3	38	47.6	89.3	3	3	3	3	3	3	High
Q91VR7	Q91VR7	Q91VR7	Q91VR7	Map1lc3a	Microtubule-associated proteins 1A/1B light chain 3A (Autophagy-related protein LC3 A) (Autophagy-related ubiquitin-like modifier LC3 A) (MAP1 light chain 3-like protein 1) (MAP1A/MAP1B light chain 3 A) (MAP1A/MAP1B LC3 A) (Microtubule-associated protein 1 light chain 3 alpha)	17.3554	High	2	2	1	TRUE	FALSE	2 v 2	0.328368	0.498217	0.997487	2 v 2	3.00686	0.0572476	0.0851175	2 v 2	3.33523	0.112881	0.120745	4.56071	7.29646	7.29829	3.45943	6.73742	7.39232	23.6	157.2	157.4	11	106.7	168	23.6	26.1	32.2	8.9	16.3	32.9	1	1	1	1	1	1	High
P68040	P68040	P68040	P68040	Rack1	Receptor of activated protein C kinase 1 (12-3) (Guanine nucleotide-binding protein subunit beta-2-like 1) (Receptor for activated C kinase) (Receptor of activated protein kinase C 1) (p205) [Cleaved into: Receptor of activated protein C kinase 1, N-terminally processed (Guanine nucleotide-binding protein subunit beta-2-like 1, N-terminally processed)]	2.2082	High	1	1	1	TRUE	FALSE	2 v 2	0.320394	0.0627512	0.997487	2 v 2	2.82635	0.0650603	0.0891377	2 v 2	3.14675	0.0521136	0.0737217	3.47249	6.00899	6.36107	2.926	6.04221	6.33092	11.1	64.4	82.2	7.6	65.9	80.5	11.1	10.7	16.9	6.2	10.1	15.8	1	1	1	1	1	1	High
P62827, Q14AA6, Q61820	P62827	P62827	P62827	Ran	GTP-binding nuclear protein Ran (GTPase Ran) (Ras-like protein TC4) (Ras-related nuclear protein)	27.3148	High	5	8	5	TRUE	FALSE	2 v 2	0.318805	0.349426	0.997487	2 v 2	2.97555	0.057215	0.0851175	2 v 2	3.29435	0.0141385	0.0608071	6.0917	9.33539	9.45923	5.99095	8.69836	9.21213	68.2	646	703.9	63.6	415.4	593.1	68.2	107.3	144.2	51.9	63.5	116	4	4	4	4	4	4	High
Q80X68, Q9CZU6	Q9CZU6	Q9CZU6	Q9CZU6	Cs	Citrate synthase, mitochondrial (EC 2.3.3.1) (Citrate (Si)-synthase)	13.3621	High	6	6	6	TRUE	FALSE	2 v 2	0.316089	0.521564	0.997487	2 v 2	3.24777	0.0334158	0.077878	2 v 2	3.56386	0.0299224	0.0652267	5.66959	9.08799	9.06582	5.30743	8.38457	9.03892	50.9	544.2	535.9	39.6	334.2	526	50.9	90.4	109.8	32.3	51.1	102.9	3	3	3	3	3	3	High
A0A2R8VHN4, P27659	P27659	P27659	P27659	Rpl3	60S ribosomal protein L3 (J1 protein)	16.8734	High	6	8	4	TRUE	FALSE	2 v 2	0.309646	0.429136	0.997487	2 v 2	3.63334	0.0659833	0.0891806	2 v 2	3.94298	0.0210708	0.0609881	5.64962	9.66089	9.72315	5.47897	8.73437	9.2914	50.2	809.5	845.2	44.6	425.9	626.6	50.2	134.5	173.2	36.4	65.1	122.6	4	4	4	4	4	4	High
Q9CZ30	Q9CZ30	Q9CZ30	Q9CZ30	Ola1	Obg-like ATPase 1 (GTP-binding protein 9)	3.53535	Medium	1	1	1	TRUE	FALSE	2 v 2	0.308791	0.336995	0.997487	2 v 2	3.05349	0.0151025	0.0711	2 v 2	3.36228	0.0204807	0.0609881	4.32912	7.31016	7.79961	3.88753	7.01346	7.1416	20.1	158.7	222.8	14.8	129.2	141.2	20.1	26.4	45.7	12.1	19.7	27.6	1	1	1	1	1	1	High
Q6ZWZ4	Q6ZWZ4	Q6ZWZ4	Q6ZWZ4	Rpl36	60S ribosomal protein L36	20	Medium	2	2	2	TRUE	FALSE	2 v 2	0.304832	0.0554773	0.997487	2 v 2	2.86362	0.0498721	0.0825392	2 v 2	3.16846	0.0397637	0.0694203	3.15381	6.24222	6.52042	3.20163	5.84046	6.17193	8.9	75.7	91.8	9.2	57.3	72.1	8.9	12.6	18.8	7.5	8.8	14.1	1	1	1	1	1	1	Medium
D3YUG3, D3YUT3, D3Z5R8, D3Z722, Q9CZX8, S4R223	Q9CZX8	D3Z722	Q9CZX8	Rps19	40S ribosomal protein S19	17.2414	High	3	5	3	TRUE	FALSE	2 v 2	0.301781	0.495576	0.997487	2 v 2	2.85091	0.0212847	0.0724885	2 v 2	3.15269	0.0789445	0.0918066	6.1639	8.91946	8.92362	5.32193	8.26819	8.86759	71.7	484.2	485.6	40	308.3	467.1	71.7	80.4	99.5	32.7	47.1	91.4	2	2	2	2	2	2	High
E9QAQ5, Q9WV60	Q9WV60	E9QAQ5	Q9WV60	Gsk3b	Glycogen synthase kinase-3 beta (GSK-3 beta) (EC 2.7.11.26) (Serine/threonine-protein kinase GSK3B) (EC 2.7.11.1)	11.4286	High	3	3	3	TRUE	FALSE	2 v 2	0.297161	0.447323	0.997487	2 v 2	3.51671	0.0594901	0.0862607	2 v 2	3.81387	0.013008	0.0608071	3.81762	7.66391	7.70943	3.79701	6.98413	7.53294	14.1	202.8	209.3	13.9	126.6	185.2	14.1	33.7	42.9	11.4	19.4	36.2	2	2	2	2	2	2	High
Q9D6F9	Q9D6F9	Q9D6F9	Q9D6F9	Tubb4a	Tubulin beta-4A chain (Tubulin beta-4 chain)	62.8378	High	20	44	3	TRUE	FALSE	2 v 2	0.28156	0.380793	0.997487	2 v 2	3.52231	0.0149542	0.0711	2 v 2	3.80387	0.0458803	0.0719531	6.06824	9.50779	9.59749	5.62352	9.22858	9.702	67.1	728	774.7	49.3	599.9	832.9	67.1	120.9	158.8	40.3	91.7	162.9	3	3	3	3	3	3	High
G5E902, Q8VEM8	Q8VEM8	G5E902	Q8VEM8	Slc25a3	Phosphate carrier protein, mitochondrial (Phosphate transport protein) (PTP) (Solute carrier family 25 member 3)	9.52381	High	4	4	4	TRUE	FALSE	2 v 2	0.276622	0.344651	0.997487	2 v 2	2.41452	0.141402	0.15033	2 v 2	2.69114	0.0890622	0.0995513	6.41109	9.37091	9.48119	6.32553	8.19476	8.63771	85.1	662.1	714.7	80.2	293	398.3	85.1	110	146.5	65.5	44.8	77.9	3	3	3	3	3	3	High
A0A2R8VHG2, A0A2R8VHI3, A0A2R8VHL8, A0A2R8VHN3, A0A2R8VHP9, A0A2R8VHY9, A0A2R8VHZ0, A0A2R8VI12, A0A2R8VI15, A0A2R8VI25, A0A2R8VI71, A0A2R8VI73, A0A2R8VJY1, A0A2R8VKF0, A0A2R8VKN0, A0A2R8W6L5, A0A2R8W6U6, B2M1R7, E9Q7D8, P57722, P60335, Q3TT81, Q61990	Q61990	Q61990	Q61990	Pcbp2	Poly(rC)-binding protein 2 (Alpha-CP2) (CTBP) (CBP) (Putative heterogeneous nuclear ribonucleoprotein X) (hnRNP X)	16.5746	High	4	4	4	TRUE	FALSE	2 v 2	0.276453	0.421677	0.997487	2 v 2	2.79087	0.00254787	0.0711	2 v 2	3.06732	0.0423682	0.0711131	4.54226	7.3443	7.40514	3.98185	6.76155	7.25361	23.3	162.5	169.5	15.8	108.5	152.6	23.3	27	34.7	12.9	16.6	29.9	2	2	2	2	2	2	High
F6QJV5, Q9Z1A1	Q9Z1A1	Q9Z1A1	Q9Z1A1	Tfg	TFG protein (Trk-fused gene) (Trk-fused protein)	3.02267	Medium	1	1	1	TRUE	FALSE	2 v 2	0.275623	0.161854	0.997487	2 v 2	2.86585	0.0225174	0.0724885	2 v 2	3.14148	0.0350296	0.067198	3.96347	6.72792	6.93192	3.54844	6.5157	6.86295	15.6	106	122.1	11.7	91.5	116.4	15.6	17.6	25	9.5	14	22.8	1	1	1	1	1	1	High
P62751	P62751	P62751	P62751	Rpl23a	60S ribosomal protein L23a	25.641	High	5	6	5	TRUE	FALSE	2 v 2	0.274692	0.170208	0.997487	2 v 2	3.15013	0.0511103	0.0831139	2 v 2	3.42482	0.0330958	0.0669612	6.90328	10.3069	10.5063	7.05853	9.95521	10.3051	119.7	1266.7	1454.5	133.3	992.7	1265.2	119.7	210.4	298	108.9	151.7	247.5	4	4	4	4	4	4	High
D3Z6F5, D6RJ16, Q03265	Q03265	Q03265	Q03265	Atp5f1a	ATP synthase subunit alpha, mitochondrial (ATP synthase F1 subunit alpha)	31.8264	High	15	24	15	TRUE	FALSE	2 v 2	0.26479	0.447243	0.997487	2 v 2	3.14088	0.0202182	0.0724885	2 v 2	3.40567	0.0232422	0.061586	8.45492	11.6956	11.7362	8.27705	11.3181	11.8071	350.9	3316.8	3411.5	310.2	2553.3	3583.4	350.9	550.9	699.1	253.3	390.3	701	13	13	13	13	13	13	High
A0A0J9YU32, P47911	P47911	P47911	P47911	Rpl6	60S ribosomal protein L6 (TAX-responsive enhancer element-binding protein 107) (TAXREB107)	21.2838	High	6	7	6	TRUE	FALSE	2 v 2	0.263325	0.402979	0.997487	2 v 2	3.09302	0.0900077	0.105472	2 v 2	3.35634	0.0467722	0.072234	6.75087	10.2841	10.3542	7.72042	10.3732	10.8297	107.7	1246.9	1309	210.9	1326.3	1820	107.7	207.1	268.2	172.3	202.7	356	5	5	5	5	5	5	High
Q9CQ75	Q9CQ75	Q9CQ75	Q9CQ75	Ndufa2	NADH dehydrogenase [ubiquinone] 1 alpha subcomplex subunit 2 (Complex I-B8) (CI-B8) (NADH-ubiquinone oxidoreductase B8 subunit)	8.08081	Medium	1	1	1	TRUE	FALSE	2 v 2	0.26238	0.672916	0.997487	2 v 2	2.81201	0.087855	0.103902	2 v 2	3.07439	0.015401	0.0608071	3.3505	6.55305	6.3505	3.07039	5.49185	6.21917	10.2	93.9	81.6	8.4	45	74.5	10.2	15.6	16.7	6.9	6.9	14.6	1	1	1	1	1	1	High
Q8C0E2	Q8C0E2	Q8C0E2	Q8C0E2	Vps26b	Vacuolar protein sorting-associated protein 26B (Vesicle protein sorting 26B)	5.35714	High	1	1	1	TRUE	FALSE	2 v 2	0.261204	0.470168	0.997487	2 v 2	3.85458	0.0362575	0.0785403	2 v 2	4.11578	0.0704867	0.0861297	2.67807	6.31288	6.33628	1.37851	5.45286	5.95187	6.4	79.5	80.8	2.6	43.8	61.9	6.4	13.2	16.5	2.1	6.7	12.1	1	1	1	1	1	1	High
E9Q133, F6ZVG8, P80318, Q3U0I3	P80318	P80318	P80318	Cct3	T-complex protein 1 subunit gamma (TCP-1-gamma) (CCT-gamma) (Matricin) (mTRiC-P5)	8.25688	High	4	5	4	TRUE	FALSE	2 v 2	0.256817	0.632432	0.997487	2 v 2	3.18356	0.0511088	0.0831139	2 v 2	3.44038	0.0255424	0.0623043	5.62936	9.06905	8.93162	5.21723	8.14466	8.79572	49.5	537.1	488.3	37.2	283	444.4	49.5	89.2	100.1	30.4	43.3	86.9	3	3	3	3	3	3	High
Q9CWF2	Q9CWF2	Q9CWF2	Q9CWF2	Tubb2b	Tubulin beta-2B chain	74.8315	High	25	87	1	TRUE	FALSE	2 v 2	0.2567	0.283332	0.997487	2 v 2	3.32025	0.0191612	0.0724885	2 v 2	3.57695	0.0039999	0.0568315	5.70598	9.12619	9.26045	5.68089	8.90117	9.28031	52.2	558.8	613.3	51.3	478.1	621.8	52.2	92.8	125.7	41.9	73.1	121.6	1	1	1	1	1	1	High
Q61166	Q61166	Q61166	Q61166	Mapre1	Microtubule-associated protein RP/EB family member 1 (APC-binding protein EB1) (End-binding protein 1) (EB1)	14.9254	High	3	3	2	TRUE	FALSE	2 v 2	0.256027	0.642819	0.997487	2 v 2	3.24874	0.0777891	0.0973228	2 v 2	3.50477	0.00153594	0.0513933	4.04439	7.69209	7.54071	3.74416	6.59395	7.25739	16.5	206.8	186.2	13.4	96.6	153	16.5	34.3	38.2	10.9	14.8	29.9	2	2	2	2	2	2	High
A0A087WNW8, A0A087WP42, A0A087WQ31, A0A087WQ95, A0A087WQF1, A0A087WRE8, A0A087WRK0, A0A087WS18, A0A0A6YWK1, A0A0A6YXZ1, E9Q6L0, E9Q8N5, E9QKH0, E9QNY9, F7DCH5, J3QP81, Q08EB5, Q08EB6, Q80TV8, Q8BRT1	Q80TV8	A0A087WQ31	Q80TV8	Clasp1	CLIP-associating protein 1 (Cytoplasmic linker-associated protein 1)	0.521173	High	1	1	1	TRUE	FALSE	2 v 2	0.24776	0.518342	0.997487	2 v 2	3.42113	0.0362438	0.0785403	2 v 2	3.66889	0.0789677	0.0918066	3.7761	7.00225	6.98755	3.07039	6.6865	7.19673	13.7	128.2	126.9	8.4	103	146.7	13.7	21.3	26	6.9	15.7	28.7	1	1	1	1	1	1	High
P62267	P62267	P62267	P62267	Rps23	40S ribosomal protein S23	27.972	High	4	6	4	TRUE	FALSE	2 v 2	0.247622	0.473165	0.997487	2 v 2	2.97164	0.0656993	0.0891806	2 v 2	3.21927	0.0158542	0.0608071	5.41616	8.69558	8.71562	6.75756	9.42143	9.89664	42.7	414.6	420.4	108.2	685.7	953.2	42.7	68.9	86.1	88.4	104.8	186.5	4	4	4	4	4	4	High
A0A0R4J1N0, O35098, Q3TMU8	O35098	A0A0R4J1N0	O35098	Dpysl4	Dihydropyrimidinase-related protein 4 (DRP-4) (Collapsin response mediator protein 3) (CRMP-3) (UNC33-like phosphoprotein 4) (ULIP-4)	4.54545	High	2	3	2	TRUE	FALSE	2 v 2	0.241118	0.589577	0.997487	2 v 2	2.60791	0.124251	0.135973	2 v 2	2.84903	0.0434748	0.0715895	4.71699	7.84046	7.76089	5.04002	7.13237	7.69418	26.3	229.2	216.9	32.9	140.3	207.1	26.3	38.1	44.5	26.9	21.4	40.5	2	2	2	2	2	2	High
P62702, V9GWY0	P62702	P62702	P62702	Rps4x	40S ribosomal protein S4, X isoform	23.9544	High	6	7	6	TRUE	FALSE	2 v 2	0.24055	0.458634	0.997487	2 v 2	3.22053	0.0733014	0.0947112	2 v 2	3.46108	0.0296489	0.0652267	5.93546	9.52845	9.55785	5.8679	8.71596	9.16767	61.2	738.5	753.7	58.4	420.5	575.1	61.2	122.7	154.4	47.7	64.3	112.5	4	4	4	4	4	4	High
Q9CPQ8	Q9CPQ8	Q9CPQ8	Q9CPQ8	Atp5mg	ATP synthase subunit g, mitochondrial (ATPase subunit g) (ATP synthase membrane subunit g)	18.4466	Medium	1	1	1	TRUE	FALSE	2 v 2	0.230977	0.582231	0.997487	2 v 2	3.26667	0.0258684	0.0735097	2 v 2	3.49764	0.0303965	0.0652267	2.74416	6.14364	6.07468	2.65535	5.78921	6.32012	6.7	70.7	67.4	6.3	55.3	79.9	6.7	11.7	13.8	5.1	8.5	15.6	1	1	1	1	1	1	High
D3Z1A9, D3Z313, P23198, Q9DCC5	P23198	P23198	P23198	Cbx3	Chromobox protein homolog 3 (Heterochromatin protein 1 homolog gamma) (HP1 gamma) (M32) (Modifier 2 protein)	7.65027	High	1	1	1	TRUE	FALSE	2 v 2	0.223282	0.596374	0.997487	2 v 2	3.25411	0.0383178	0.0792184	2 v 2	3.47739	0.0196866	0.0608071	3.97269	7.42291	7.34252	3.71149	6.76951	7.29646	15.7	171.6	162.3	13.1	109.1	157.2	15.7	28.5	33.3	10.7	16.7	30.8	1	1	1	1	1	1	High
Q3SY84, Q7RTS7	Q7RTS7	Q7RTS7	Q7RTS7	KRT74	Keratin, type II cytoskeletal 74 (Cytokeratin-74) (CK-74) (Keratin-5c) (K5C) (Keratin-74) (K74) (Type II inner root sheath-specific keratin-K6irs4) (Type-II keratin Kb37)	5.29301	High	3	7	1	TRUE	TRUE	2 v 2	0.221273	0.777651	0.997487	2 v 2	2.06816	0.313783	0.316206	2 v 2	2.28943	0.137747	0.143521	6.86666	7.824	8.65284	5.1416	8.32057	7.93428	116.7	226.6	402.5	35.3	319.7	244.6	116.7	37.6	82.5	28.8	48.9	47.9	1	1	1	1	1	1	High
Q9Z0E0	Q9Z0E0	Q9Z0E0	Q9Z0E0	Ncdn	Neurochondrin (M-Sema F-associating protein of 75 kDa) (Norbin)	0.960219	Medium	1	1	1	TRUE	FALSE	2 v 2	0.220489	0.389148	0.997487	2 v 2	3.10817	0.0170951	0.0713983	2 v 2	3.32866	0.0454422	0.0719531	5.57894	8.60363	8.66959	4.35755	7.54921	7.92422	47.8	389	407.2	20.5	187.3	242.9	47.8	64.6	83.5	16.8	28.6	47.5	1	1	1	1	1	1	High
P43276	P43276	P43276	P43276	H1-5	Histone H1.5 (H1 VAR.5) (H1b)	28.2511	High	10	11	5	TRUE	FALSE	2 v 2	0.213586	0.648545	0.997487	2 v 2	3.05241	0.0761571	0.0967251	2 v 2	3.26599	0.0039264	0.0568315	6.02901	9.44832	9.31515	6.19377	8.87928	9.43962	65.3	698.6	637	73.2	470.9	694.4	65.3	116	130.5	59.8	72	135.8	4	4	4	4	4	4	High
P62754	P62754	P62754	P62754	Rps6	40S ribosomal protein S6 (Phosphoprotein NP33)	19.2771	High	5	6	5	TRUE	FALSE	2 v 2	0.212383	0.324084	0.997487	2 v 2	2.87631	0.0719143	0.0940834	2 v 2	3.08869	0.0427588	0.0711262	6	9.20261	9.29646	6.51096	9.06097	9.39189	64	589.2	628.8	91.2	534.1	671.8	64	97.9	128.8	74.5	81.6	131.4	4	4	4	4	4	4	High
A0A1Y7VK66, A0A3Q4EHJ0, G3UX57, P0DP27, Q9D6P8	P0DP27	P0DP27	P0DP27	Calm2	Calmodulin-2	38.255	High	5	15	5	TRUE	FALSE	2 v 2	0.212269	0.556561	0.997487	2 v 2	2.99628	0.0357413	0.0785403	2 v 2	3.20855	0.0169386	0.0608071	8.03892	11.2036	11.1621	7.55766	10.3855	10.8516	263	2358.4	2291.5	188.4	1337.7	1847.8	263	391.7	469.6	153.9	204.5	361.5	5	5	5	5	5	5	High
B2RY53, Q6ZWZ7, Q9CPR4	Q9CPR4	Q6ZWZ7	Q9CPR4	Rpl17	60S ribosomal protein L17	26.6304	High	4	4	4	TRUE	FALSE	2 v 2	0.209353	0.494075	0.997487	2 v 2	3.28241	0.0837956	0.100793	2 v 2	3.49176	0.0417044	0.0711131	4.50462	8.22159	8.22545	4.70598	7.55382	7.96867	22.7	298.5	299.3	26.1	187.9	250.5	22.7	49.6	61.3	21.3	28.7	49	2	2	2	2	2	2	High
A0A0A6YWI6, A0A0A6YX33, A0A0A6YX71, A0A0G2JE54, A0A0G2JEN4, A0A0G2JGH1, A0A0G2JGQ6, A0A0G2JGR9, H7BX36, Q1EDH1, Q6PGN3, Q80VB6, Q8CCN4, Q9JLM8	Q9JLM8	Q9JLM8	Q9JLM8	Dclk1	Serine/threonine-protein kinase DCLK1 (EC 2.7.11.1) (Doublecortin-like and CAM kinase-like 1) (Doublecortin-like kinase 1)	9.65608	High	7	9	6	TRUE	FALSE	2 v 2	0.205842	0.570409	0.997487	2 v 2	3.07076	0.0458764	0.080504	2 v 2	3.2766	0.00691667	0.0568315	7.65177	10.9442	10.8928	7.68229	10.5314	10.9945	201.1	1970.3	1901.3	205.4	1480	2040.2	201.1	327.3	389.6	167.8	226.2	399.1	7	7	7	7	7	7	High
Q7TMM9	Q7TMM9	Q7TMM9	Q7TMM9	Tubb2a	Tubulin beta-2A chain	74.8315	High	25	86	1	TRUE	FALSE	2 v 2	0.205391	0.603131	0.997487	2 v 2	3.29533	0.0392314	0.0792184	2 v 2	3.50072	0.0149657	0.0608071	9.7497	13.2484	13.1681	9.43024	12.5222	13.0133	860.9	9730.9	9204.4	689.9	5882.6	8267.7	860.9	1616.3	1886.1	563.4	899.1	1617.3	25	25	25	25	25	25	High
P97351	P97351	P97351	P97351	Rps3a	40S ribosomal protein S3a (Protein TU-11)	31.8182	High	9	10	9	TRUE	FALSE	2 v 2	0.205199	0.297364	0.997487	2 v 2	3.01079	0.0576634	0.0851175	2 v 2	3.21599	0.0336155	0.0669617	7.75288	11.0371	11.1388	7.86851	10.6058	10.9145	215.7	2101.4	2254.9	233.7	1558.4	1930.2	215.7	349	462.1	190.9	238.2	377.6	8	8	8	8	8	8	High
A0A5F8MPB9, P26040, P26041, P26043, Q7TSG6	P26040	P26040	P26040	Ezr	Ezrin (Cytovillin) (Villin-2) (p81)	3.24232	High	3	3	3	TRUE	FALSE	2 v 2	0.204323	0.642382	0.997487	2 v 2	2.94171	0.0566249	0.0851175	2 v 2	3.14604	0.012604	0.0608071	4.96809	7.64746	8.17642	4.89239	8.09645	7.97613	31.3	200.5	289.3	29.7	273.7	251.8	31.3	33.3	59.3	24.3	41.8	49.3	2	2	2	2	2	2	High
P43274	P43274	P43274	P43274	H1-4	Histone H1.4 (H1 VAR.2) (H1e)	44.7489	High	15	24	5	TRUE	FALSE	2 v 2	0.20417	0.592279	0.997487	2 v 2	3.1265	0.0744021	0.0956599	2 v 2	3.33067	0.0177906	0.0608071	6.26115	9.75472	9.68492	6.29829	9.05772	9.53586	76.7	863.9	823.1	78.7	532.9	742.3	76.7	143.5	168.7	64.3	81.4	145.2	3	3	3	3	3	3	High
A3KGU5, A3KGU7, A3KGU9, E9Q447, P16546	P16546	A3KGU9	P16546	Sptan1	Spectrin alpha chain, non-erythrocytic 1 (Alpha-II spectrin) (Fodrin alpha chain)	9.38511	High	18	20	18	TRUE	FALSE	2 v 2	0.204093	0.0828278	0.997487	2 v 2	2.96585	0.0345148	0.0785403	2 v 2	3.16995	0.0376434	0.0677054	6.39232	9.19722	9.3746	6.09381	9.22062	9.45142	84	587	663.8	68.3	596.6	700.1	84	97.5	136	55.8	91.2	136.9	6	6	6	6	6	6	High
D3Z375, Q62048	Q62048	Q62048	Q62048	Pea15	Astrocytic phosphoprotein PEA-15 (15 kDa phosphoprotein enriched in astrocytes)	13.0769	High	1	1	1	TRUE	FALSE	2 v 2	0.203344	0.685604	0.997487	2 v 2	2.9526	0.00398613	0.0711	2 v 2	3.15594	0.0795072	0.0922284	3.94486	6.87897	6.7046	2.65535	5.62644	6.2075	15.4	117.7	104.3	6.3	49.4	73.9	15.4	19.5	21.4	5.2	7.6	14.5	1	1	1	1	1	1	High
D3YWS3, Q9JJV2	Q9JJV2	Q9JJV2	Q9JJV2	Pfn2	Profilin-2 (Profilin II)	37.1429	High	5	8	5	TRUE	FALSE	2 v 2	0.201981	0.101214	0.997487	2 v 2	3.09095	0.0238441	0.0724885	2 v 2	3.29293	0.0286337	0.0644259	6.56224	9.76901	10.0034	6.08746	9.06259	9.23218	94.5	872.5	1026.4	68	534.7	601.4	94.5	144.9	210.3	55.5	81.7	117.6	4	4	4	4	4	4	High
A2A4Q0, P61358	P61358	P61358	P61358	Rpl27	60S ribosomal protein L27	6.61765	High	1	1	1	TRUE	FALSE	2 v 2	0.196133	0.020138	0.997487	2 v 2	3.05779	0.0593615	0.0862607	2 v 2	3.25393	0.0570071	0.0768933	4.39232	7.73606	7.9384	4.81762	7.58946	7.77939	21	213.2	245.3	28.2	192.6	219.7	21	35.4	50.3	23	29.4	43	1	1	1	1	1	1	High
A2A4Q0, P61358	P61358	P61358	P61358	Rpl27	60S ribosomal protein L27	6.61765	High	1	1	1	TRUE	FALSE	2 v 2	0.196133	0.020138	0.997487	2 v 2	3.05779	0.0593615	0.0862607	2 v 2	3.25393	0.0570071	0.0768933	4.39232	7.73606	7.9384	4.81762	7.58946	7.77939	21	213.2	245.3	28.2	192.6	219.7	21	35.4	50.3	23	29.4	43	1	1	1	1	1	1	High
A2BE92, A2BE93, Q9EQU5	Q9EQU5	Q9EQU5	Q9EQU5	Set	Protein SET (Phosphatase 2A inhibitor I2PP2A) (I-2PP2A) (Template-activating factor I) (TAF-I)	19.0311	High	5	7	5	TRUE	FALSE	2 v 2	0.19601	0.749231	0.997487	2 v 2	2.68596	0.0442007	0.080504	2 v 2	2.88197	0.0627105	0.0806278	6.10224	8.97499	8.6994	5.67525	8.17443	8.84204	68.7	503.2	415.7	51.1	288.9	458.9	68.7	83.6	85.2	41.7	44.2	89.8	4	4	4	4	4	4	High
A0A1D5RLW5, A0A1D5RM85, A0A1D5RME4, P62717	P62717	A0A1D5RM85	P62717	Rpl18a	60S ribosomal protein L18a	17.6136	High	3	3	3	TRUE	FALSE	2 v 2	0.19525	0.440972	0.997487	2 v 2	2.22587	0.0138913	0.0711	2 v 2	2.42112	0.0298095	0.0652267	5.60881	7.88325	7.91648	5.20555	7.38284	7.74012	48.8	236.1	241.6	36.9	166.9	213.8	48.8	39.2	49.5	30.2	25.5	41.8	2	2	2	2	2	2	High
P47963	P47963	P47963	P47963	Rpl13	60S ribosomal protein L13 (A52)	16.1137	High	4	5	4	TRUE	FALSE	2 v 2	0.19491	0.60004	0.997487	2 v 2	3.22566	0.0221457	0.0724885	2 v 2	3.42057	0.0290233	0.0650223	5.01346	8.35138	8.27798	4.23266	7.34607	7.80929	32.3	326.6	310.4	18.8	162.7	224.3	32.3	54.2	63.6	15.4	24.9	43.9	2	2	2	2	2	2	High
A0A1L1SST0, A2BGI8, P17742, P62937, Q9D868, V9GX31, V9GXC1	P17742	P17742	P17742	Ppia	Peptidyl-prolyl cis-trans isomerase A (PPIase A) (EC 5.2.1.8) (Cyclophilin A) (Cyclosporin A-binding protein) (Rotamase A) (SP18) [Cleaved into: Peptidyl-prolyl cis-trans isomerase A, N-terminally processed]	52.439	High	12	24	11	TRUE	FALSE	2 v 2	0.194834	0.74624	0.997487	2 v 2	2.96815	0.0507996	0.0831139	2 v 2	3.16298	0.0452648	0.0719531	9.20408	12.4096	12.1418	8.78692	11.5177	12.1752	589.8	5440.7	4519	441.7	2932.1	4624.8	589.8	903.7	926	360.7	448.2	904.7	12	12	12	12	12	12	High
A0A0N4SVG9, A0A0N4SVR6, P51150	P51150	P51150	P51150	Rab7a	Ras-related protein Rab-7a	38.1643	High	6	7	6	TRUE	FALSE	2 v 2	0.19468	0.530882	0.997487	2 v 2	2.93819	0.0657772	0.0891806	2 v 2	3.13287	0.0183078	0.0608071	6.69349	9.93634	9.91648	6.41278	9.04631	9.45553	103.5	979.8	966.4	85.2	528.7	702.1	103.5	162.8	198	69.6	80.8	137.3	4	4	4	4	4	4	High
D3YU75, P63028	P63028	P63028	P63028	Tpt1	Translationally-controlled tumor protein (TCTP) (21 kDa polypeptide) (p21) (p23)	7.55814	High	1	1	1	TRUE	FALSE	2 v 2	0.190188	0.586019	0.997487	2 v 2	2.59649	0.13273	0.143151	2 v 2	2.78668	0.0681133	0.0840636	3.51096	6.65678	6.59694	3.98185	6.02901	6.46923	11.4	100.9	96.8	15.8	65.3	88.6	11.4	16.8	19.8	12.9	10	17.3	1	1	1	1	1	1	High
P68510	P68510	P68510	P68510	Ywhah	14-3-3 protein eta	50.813	High	12	19	8	TRUE	FALSE	2 v 2	0.189345	0.0144246	0.997487	2 v 2	3.70529	0.0131975	0.0711	2 v 2	3.89464	0.0132572	0.0608071	6.73742	10.3659	10.5509	6.65105	10.4332	10.6268	106.7	1319.6	1500.2	100.5	1382.6	1581.2	106.7	219.2	307.4	82.1	211.3	309.3	7	7	7	7	7	7	High
A0A140LHS4, A0A140LI33, A0A140LJ70, A0A140LJF4, A0A171KXD3, Q6PAK3, Q9JIF0	Q6PAK3	Q6PAK3	Q6PAK3	Prmt8	Protein arginine N-methyltransferase 8 (EC 2.1.1.319) (EC 2.1.1.321) (Heterogeneous nuclear ribonucleoprotein methyltransferase-like protein 4)	3.04569	High	1	1	1	TRUE	FALSE	2 v 2	0.188878	0.671477	0.997487	2 v 2	3.16655	0.000936785	0.055472	2 v 2	3.35543	0.0620848	0.0806278	4.64386	7.81506	7.67101	3.58496	6.74685	7.26866	25	225.2	203.8	12	107.4	154.2	25	37.4	41.8	9.8	16.4	30.2	1	1	1	1	1	1	High
P43275	P43275	P43275	P43275	H1-1	Histone H1.1 (H1 VAR.3) (Histone H1a) (H1a)	20.6573	High	5	7	3	TRUE	FALSE	2 v 2	0.185103	0.577379	0.997487	2 v 2	3.62658	0.0454002	0.080504	2 v 2	3.81168	0.00374991	0.0568315	5.60881	9.49446	9.44294	5.89482	9.26233	9.68405	48.8	721.3	696	59.5	614.1	822.6	48.8	119.8	142.6	48.6	93.9	160.9	3	3	3	3	3	3	High
Q9Z1G3	Q9Z1G3	Q9Z1G3	Q9Z1G3	Atp6v1c1	V-type proton ATPase subunit C 1 (V-ATPase subunit C 1) (Vacuolar proton pump subunit C 1)	2.09424	Medium	1	1	1	TRUE	FALSE	2 v 2	0.178797	0.657139	0.997487	2 v 2	3.08135	0.0526417	0.0836472	2 v 2	3.26014	0.00856682	0.0588515	4.27798	7.61471	7.49426	3.94486	6.77083	7.24888	19.4	196	180.3	15.4	109.2	152.1	19.4	32.6	37	12.6	16.7	29.7	1	1	1	1	1	1	High
Q80XN0	Q80XN0	Q80XN0	Q80XN0	Bdh1	D-beta-hydroxybutyrate dehydrogenase, mitochondrial (EC 1.1.1.30) (3-hydroxybutyrate dehydrogenase) (BDH)	2.62391	High	1	1	1	TRUE	FALSE	2 v 2	0.178315	0.262852	0.997487	2 v 2	3.31632	0.0458048	0.080504	2 v 2	3.49463	0.029292	0.0650656	3.62059	7.17592	7.27612	3.74416	6.82146	7.07788	12.3	144.6	155	13.4	113.1	135.1	12.3	24	31.8	10.9	17.3	26.4	1	1	1	1	1	1	High
P50580	P50580	P50580	P50580	Pa2g4	Proliferation-associated protein 2G4 (IRES-specific cellular trans-acting factor 45 kDa) (ITAF45) (Mpp1) (Proliferation-associated protein 1) (Protein p38-2G4)	6.59898	High	2	2	2	TRUE	FALSE	2 v 2	0.176143	0.254771	0.997487	2 v 2	3.84732	0.0830437	0.100632	2 v 2	4.02346	0.091026	0.101097	3.37851	6.7211	6.82273	2.67807	7.03012	7.28077	10.4	105.5	113.2	6.4	130.7	155.5	10.4	17.5	23.2	5.3	20	30.4	1	1	1	1	1	1	High
A0A1W2P7Z3, P61089	P61089	P61089	P61089	Ube2n	Ubiquitin-conjugating enzyme E2 N (EC 2.3.2.23) (Bendless-like ubiquitin-conjugating enzyme) (E2 ubiquitin-conjugating enzyme N) (Ubc13) (Ubiquitin carrier protein N) (Ubiquitin-protein ligase N)	20.3947	High	2	3	2	TRUE	FALSE	2 v 2	0.175792	0.65114	0.997487	2 v 2	2.4027	0.121139	0.133406	2 v 2	2.57849	0.0430847	0.0712441	3.72247	6.58796	6.47573	4.848	6.7879	7.25172	13.2	96.2	89	28.8	110.5	152.4	13.2	16	18.2	23.5	16.9	29.8	1	1	1	1	1	1	High
G3UWL2, G3UWS4, G3UXQ1, H3BIV7, H3BJ83, H3BKU1, H3BLQ0, Q3TTF6, Q76MZ3, Q7TNP2	Q76MZ3	Q76MZ3	Q76MZ3	Ppp2r1a	Serine/threonine-protein phosphatase 2A 65 kDa regulatory subunit A alpha isoform (PP2A subunit A isoform PR65-alpha) (PP2A subunit A isoform R1-alpha)	13.5823	High	7	8	7	TRUE	FALSE	2 v 2	0.174937	0.685166	0.997487	2 v 2	3.08128	0.0548949	0.0851175	2 v 2	3.25622	0.0113504	0.0608071	6.6851	10.0327	9.88325	6.72656	9.54148	10.0408	102.9	1047.5	944.4	105.9	745.2	1053.4	102.9	174	193.5	86.5	113.9	206.1	6	6	6	6	6	6	High
Q3U2G2, Q61316	Q61316	Q3U2G2	Q61316	Hspa4	Heat shock 70 kDa protein 4 (Heat shock 70-related protein APG-2)	10.4637	High	9	10	8	TRUE	FALSE	2 v 2	0.174064	0.325179	0.997487	2 v 2	3.18986	0.00466082	0.0711	2 v 2	3.36392	0.0140383	0.0608071	6.03782	9.20433	9.47594	5.85798	9.07119	9.14771	65.7	589.9	712.1	58	537.9	567.2	65.7	98	145.9	47.4	82.2	111	5	5	5	5	5	5	High
Q922Q8	Q922Q8	Q922Q8	Q922Q8	Lrrc59	Leucine-rich repeat-containing protein 59 [Cleaved into: Leucine-rich repeat-containing protein 59, N-terminally processed]	8.14332	High	2	2	2	TRUE	FALSE	2 v 2	0.170129	0.823244	0.997487	2 v 2	2.37058	0.138864	0.148411	2 v 2	2.54071	0.0179045	0.0608071	4	6.89603	6.46923	3.80735	5.65249	6.41954	16	119.1	88.6	14	50.3	85.6	16	19.8	18.2	11.4	7.7	16.7	1	1	1	1	1	1	Medium
P48962	P48962	P48962	P48962	Slc25a4	ADP/ATP translocase 1 (ADP,ATP carrier protein 1) (ADP,ATP carrier protein, heart/skeletal muscle isoform T1) (Adenine nucleotide translocator 1) (ANT 1) (Solute carrier family 25 member 4) (mANC1)	38.5906	High	13	17	7	TRUE	FALSE	2 v 2	0.167474	0.576883	0.997487	2 v 2	3.13938	0.0362107	0.0785403	2 v 2	3.30685	0.00673332	0.0568315	8.39017	11.7083	11.662	8.46842	11.429	11.8103	335.5	3346.2	3240.6	354.2	2757.3	3591.2	335.5	555.8	664.1	289.3	421.4	702.5	10	10	10	10	10	10	High
A0A494B947, A0A494B9X9, A0A494BA95, E9PUZ3, E9Q1I7, E9Q5J3, E9Q5Y2, E9Q809, F7D8X7, F8WH71, G3UW94, Q8BGJ9, Q9D883	Q9D883	G3UW94	Q9D883	U2af1	Splicing factor U2AF 35 kDa subunit (U2 auxiliary factor 35 kDa subunit) (U2 snRNP auxiliary factor small subunit)	11.2971	High	4	4	4	TRUE	FALSE	2 v 2	0.166248	0.175783	0.997487	2 v 2	2.74501	0.00587085	0.0711	2 v 2	2.91126	0.0158338	0.0608071	5.30378	8.02348	8.14262	5.2817	8.05202	8.26538	39.5	260.2	282.6	38.9	265.4	307.7	39.5	43.2	57.9	31.7	40.6	60.2	3	3	3	3	3	3	High
P60843	P60843	P60843	P60843	Eif4a1	Eukaryotic initiation factor 4A-I (eIF-4A-I) (eIF4A-I) (EC 3.6.4.13) (ATP-dependent RNA helicase eIF4A-1)	15.2709	High	5	6	2	TRUE	FALSE	2 v 2	0.165046	0.557632	0.997487	2 v 2	3.22733	0.0196246	0.0724885	2 v 2	3.39238	0.0184766	0.0608071	5.79701	9.12386	9.09091	5.39575	8.52356	8.88661	55.6	557.9	545.3	42.1	368	473.3	55.6	92.7	111.7	34.4	56.2	92.6	5	5	5	5	5	5	High
D3YXG6, Q9CVB6	Q9CVB6	Q9CVB6	Q9CVB6	Arpc2	Actin-related protein 2/3 complex subunit 2 (Arp2/3 complex 34 kDa subunit) (p34-ARC)	6.66667	High	2	2	2	TRUE	FALSE	2 v 2	0.164826	0.761497	0.997487	2 v 2	3.10992	0.0818963	0.100117	2 v 2	3.27474	0.0032837	0.0568315	3.60881	7.12102	6.86666	2.94486	5.65249	6.23649	12.2	139.2	116.7	7.7	50.3	75.4	12.2	23.1	23.9	6.3	7.7	14.7	1	1	1	1	1	1	High
Q99PG2	Q99PG2	Q99PG2	Q99PG2	Ogfr	Opioid growth factor receptor (OGFr) (Zeta-type opioid receptor)	10.2686	High	2	2	2	TRUE	FALSE	2 v 2	0.163628	0.610569	0.997487	2 v 2	3.63581	0.0089027	0.0711	2 v 2	3.79944	0.0305412	0.0652267	3.15381	6.84046	6.77083	2.90689	6.49185	6.88874	8.9	114.6	109.2	7.5	90	118.5	8.9	19	22.4	6.1	13.8	23.2	1	1	1	1	1	1	High
A0A0A6YX26, A0A0A6YXL3, P62900	P62900	P62900	P62900	Rpl31	60S ribosomal protein L31	32.8	High	4	5	4	TRUE	FALSE	2 v 2	0.161186	0.586099	0.997487	2 v 2	2.94933	0.0500243	0.0825392	2 v 2	3.11051	0.00414839	0.0568315	5.62644	8.808	8.75722	5.51412	8.23122	8.60437	49.4	448.2	432.7	45.7	300.5	389.2	49.4	74.4	88.7	37.4	45.9	76.1	2	2	2	2	2	2	High
A0A0A0MQA5, P68368	P68368	A0A0A0MQA5	P68368	Tuba4a	Tubulin alpha-4A chain (Alpha-tubulin 4) (Alpha-tubulin isotype M-alpha-4) (Tubulin alpha-4 chain)	47.0982	High	16	62	2	TRUE	FALSE	2 v 2	0.157642	0.554784	0.997487	2 v 2	3.26352	0.0813928	0.0997348	2 v 2	3.42116	0.0431286	0.0712441	4.60881	8.29186	8.26209	4.90689	7.75087	8.09592	24.4	313.4	307	30	215.4	273.6	24.4	52.1	62.9	24.5	32.9	53.5	2	2	2	2	2	2	High
A0A0R4J259, A2AW41, F7B5B5, G3UXJ6, G3UZ48, G3UZI2, G3V018, Q7TMK9, Q8VHM5	Q7TMK9	Q8VHM5	Q7TMK9	Syncrip	Heterogeneous nuclear ribonucleoprotein Q (hnRNP Q) (Glycine- and tyrosine-rich RNA-binding protein) (GRY-RBP) (NS1-associated protein 1) (Synaptotagmin-binding, cytoplasmic RNA-interacting protein) (pp68)	3.04976	High	2	2	2	TRUE	FALSE	2 v 2	0.15714	0.727005	0.997487	2 v 2	2.58046	0.149223	0.158	2 v 2	2.7376	0.0631557	0.0806305	3.41954	6.61618	6.42962	3.20163	5.16591	5.66676	10.7	98.1	86.2	9.2	35.9	50.8	10.7	16.3	17.7	7.5	5.5	9.9	1	1	1	1	1	1	High
A0A0G2JGS4, D6RDQ8, E9PXV3, E9Q1T1, E9Q1V9, E9Q1W0, E9QAJ4, F6RWZ9, Q6PHZ2, Q8CCM0	Q6PHZ2	A0A0G2JGS4	Q6PHZ2	Camk2d	Calcium/calmodulin-dependent protein kinase type II subunit delta (CaM kinase II subunit delta) (CaMK-II subunit delta) (EC 2.7.11.17)	18.0361	High	9	13	4	TRUE	FALSE	2 v 2	0.156284	0.558178	0.997487	2 v 2	2.88539	0.035202	0.0785403	2 v 2	3.04167	0.00588265	0.0568315	5.95884	9.00394	8.97241	5.48864	8.21432	8.55842	62.2	513.4	502.3	44.9	297	377	62.2	85.3	102.9	36.7	45.4	73.8	3	3	3	3	3	3	High
B1AT92, B1AT95, Q60631	Q60631	Q60631	Q60631	Grb2	Growth factor receptor-bound protein 2 (Adapter protein GRB2) (SH2/SH3 adapter GRB2)	14.2857	High	3	3	3	TRUE	FALSE	2 v 2	0.155805	0.618101	0.997487	2 v 2	3.33222	0.0271887	0.0735097	2 v 2	3.48803	0.015583	0.0608071	3.76553	6.95536	7.33896	3.8679	7.34252	7.27053	13.6	124.1	161.9	14.6	162.3	154.4	13.6	20.6	33.2	11.9	24.8	30.2	1	1	1	1	1	1	High
F7AI47, H7BX95, Q6PDM2	Q6PDM2	H7BX95	Q6PDM2	Srsf1	Serine/arginine-rich splicing factor 1 (ASF/SF2) (Pre-mRNA-splicing factor SRp30a) (Splicing factor, arginine/serine-rich 1)	12.9032	High	3	3	3	TRUE	FALSE	2 v 2	0.155184	0.825963	0.997487	2 v 2	2.69713	0.108306	0.121269	2 v 2	2.85232	0.0201059	0.0609881	5.67243	8.83289	8.43463	5.75489	7.98868	8.69732	51	456	346	54	254	415.1	51	75.7	70.9	44.1	38.8	81.2	3	3	3	3	3	3	High
Q9JHU4	Q9JHU4	Q9JHU4	Q9JHU4	Dync1h1	Cytoplasmic dynein 1 heavy chain 1 (Cytoplasmic dynein heavy chain 1) (Dynein heavy chain, cytosolic)	1.50732	High	7	7	7	TRUE	FALSE	2 v 2	0.155119	0.663849	0.997487	2 v 2	3.20721	0.0287527	0.0744603	2 v 2	3.36232	0.0228998	0.0609881	5.29278	8.64494	8.53411	5.10014	8.16239	8.58346	39.2	400.3	370.7	34.3	286.5	383.6	39.2	66.5	76	28	43.8	75	4	4	4	4	4	4	High
P56564	P56564	P56564	P56564	Slc1a3	Excitatory amino acid transporter 1 (Glial high affinity glutamate transporter) (High-affinity neuronal glutamate transporter) (GluT-1) (Sodium-dependent glutamate/aspartate transporter 1) (GLAST-1) (Solute carrier family 1 member 3)	6.814	High	2	3	2	TRUE	FALSE	2 v 2	0.153181	0.513351	0.997487	2 v 2	3.45846	0.0170973	0.0713983	2 v 2	3.61164	0.0444616	0.0719531	5.09592	8.46148	8.45492	4.17792	7.72928	8.04221	34.2	352.5	350.9	18.1	212.2	263.6	34.2	58.5	71.9	14.8	32.4	51.6	2	2	2	2	2	2	High
Q99PT1	Q99PT1	Q99PT1	Q99PT1	Arhgdia	Rho GDP-dissociation inhibitor 1 (Rho GDI 1) (GDI-1) (Rho-GDI alpha)	23.0392	High	3	5	3	TRUE	FALSE	2 v 2	0.152065	0.565914	0.997487	2 v 2	3.20535	0.0270253	0.0735097	2 v 2	3.35742	0.00970347	0.0589771	5.71973	9.06124	9.02597	5.61765	8.68685	9.02625	52.7	534.2	521.3	49.1	412.1	521.4	52.7	88.7	106.8	40.1	63	102	3	3	3	3	3	3	High
G3UX86, P46460	P46460	P46460	P46460	Nsf	Vesicle-fusing ATPase (EC 3.6.4.6) (N-ethylmaleimide-sensitive fusion protein) (NEM-sensitive fusion protein) (Suppressor of K(+) transport growth defect 2) (Protein SKD2) (Vesicular-fusion protein NSF)	6.04839	High	5	5	5	TRUE	FALSE	2 v 2	0.151546	0.540865	0.997487	2 v 2	2.87	0.0176455	0.0720754	2 v 2	3.02155	0.0195456	0.0608071	4.71149	7.66107	7.64024	3.87774	6.66818	6.99209	26.2	202.4	199.5	14.7	101.7	127.3	26.2	33.6	40.9	12	15.5	24.9	2	2	2	2	2	2	High
P60766	P60766	P60766	P60766	Cdc42	Cell division control protein 42 homolog (EC 3.6.5.2) (G25K GTP-binding protein)	20.4188	High	3	3	3	TRUE	FALSE	2 v 2	0.150586	0.692169	0.997487	2 v 2	3.24293	0.0718747	0.0940834	2 v 2	3.39352	0.0151787	0.0608071	5.08321	8.69384	8.55766	5.0917	7.96694	8.40429	33.9	414.1	376.8	34.1	250.2	338.8	33.9	68.8	77.2	27.8	38.2	66.3	3	3	3	3	3	3	High
Q99JR1	Q99JR1	Q99JR1	Q99JR1	Sfxn1	Sideroflexin-1	10.8696	High	2	2	2	TRUE	FALSE	2 v 2	0.149079	0.808033	0.997487	2 v 2	3.03758	0.0526096	0.0836472	2 v 2	3.18666	0.0454157	0.0719531	3.29278	6.58195	6.25172	2.76553	5.55152	6.17991	9.8	95.8	76.2	6.8	46.9	72.5	9.8	15.9	15.6	5.5	7.2	14.2	1	1	1	1	1	1	High
Q8VIJ6	Q8VIJ6	Q8VIJ6	Q8VIJ6	Sfpq	Splicing factor, proline- and glutamine-rich (DNA-binding p52/p100 complex, 100 kDa subunit) (Polypyrimidine tract-binding protein-associated-splicing factor) (PSF) (PTB-associated-splicing factor)	8.01144	High	4	4	4	TRUE	FALSE	2 v 2	0.147079	0.626361	0.997487	2 v 2	2.22134	0.0615347	0.0868527	2 v 2	2.36842	0.00154798	0.0513933	5.50462	7.94134	7.86728	5.40259	7.40854	7.77676	45.4	245.8	233.5	42.3	169.9	219.3	45.4	40.8	47.8	34.5	26	42.9	3	3	3	3	3	3	High
P38647	P38647	P38647	P38647	Hspa9	Stress-70 protein, mitochondrial (75 kDa glucose-regulated protein) (GRP-75) (Heat shock 70 kDa protein 9) (Mortalin) (Peptide-binding protein 74) (PBP74) (p66 MOT)	14.1384	High	10	15	9	TRUE	FALSE	2 v 2	0.145977	0.557622	0.997487	2 v 2	4.0421	0.041625	0.080396	2 v 2	4.18808	0.0666069	0.0833785	5.92837	9.70581	9.67666	5.39575	9.70252	10.0236	60.9	835.1	818.4	42.1	833.2	1040.9	60.9	138.7	167.7	34.4	127.4	203.6	6	6	6	6	6	6	High
B1ATY1, E9Q1F2, E9Q5F4, E9Q606, F8WGM8, G3UYG0, G3UZ07, P60710, P63260	P60710	P60710	P60710	Actb	Actin, cytoplasmic 1 (Beta-actin) [Cleaved into: Actin, cytoplasmic 1, N-terminally processed]	45.6	High	15	69	6	TRUE	TRUE	2 v 2	0.145265	0.724682	0.997487	2 v 2	3.05901	0.0710356	0.0938749	2 v 2	3.20427	0.00557563	0.0568315	10.0455	13.4473	13.2778	9.98797	12.7042	13.1642	1056.8	11169.3	9931.7	1015.5	6673.5	9179.4	1056.8	1855.2	2035.2	829.4	1020	1795.7	20	20	20	20	20	20	High
Q8K2B3	Q8K2B3	Q8K2B3	Q8K2B3	Sdha	Succinate dehydrogenase [ubiquinone] flavoprotein subunit, mitochondrial (EC 1.3.5.1) (Flavoprotein subunit of complex II) (Fp)	6.3253	High	3	3	3	TRUE	FALSE	2 v 2	0.144684	0.567374	0.997487	2 v 2	3.60387	0.139708	0.148832	2 v 2	3.74855	0.105135	0.11386	2	6.40769	6.3733	3.49825	6.29829	6.62205	4	84.9	82.9	11.3	78.7	98.5	4	14.1	17	9.2	12	19.3	1	1	1	1	1	1	High
A0A0G2JFT9, H6TMF5, P05132, P68181	P68181	P68181	P68181	Prkacb	cAMP-dependent protein kinase catalytic subunit beta (PKA C-beta) (EC 2.7.11.11)	12.8205	High	3	3	3	TRUE	FALSE	2 v 2	0.140267	0.704488	0.997487	2 v 2	3.15731	0.0469896	0.0813473	2 v 2	3.29758	0.00901231	0.0589771	5.16189	8.55267	8.41278	4.81762	7.74147	8.16189	35.8	375.5	340.8	28.2	214	286.4	35.8	62.4	69.8	23	32.7	56	2	2	2	2	2	2	High
A0A0J9YUX4, E9PV90, E9PY45, E9Q579, E9Q6M6, Q80X52, Q9D6M3, Q9DB41, V9GWS2	Q9D6M3	Q9D6M3	Q9D6M3	Slc25a22	Mitochondrial glutamate carrier 1 (GC-1) (Glutamate/H(+) symporter 1) (Solute carrier family 25 member 22)	11.4551	High	3	4	3	TRUE	FALSE	2 v 2	0.13887	0.627983	0.997487	2 v 2	3.26613	0.0156715	0.0711	2 v 2	3.405	0.0242078	0.0617642	5.19377	8.54032	8.46923	4.96809	8.15381	8.50263	36.6	372.3	354.4	31.3	284.8	362.7	36.6	61.8	72.6	25.6	43.5	71	3	3	3	3	3	3	High
G3UY38, G5E924, Q8R081	Q8R081	G5E924	Q8R081	Hnrnpl	Heterogeneous nuclear ribonucleoprotein L (hnRNP L)	9.38567	High	3	3	3	TRUE	FALSE	2 v 2	0.137616	0.0544401	0.997487	2 v 2	2.46377	0.114099	0.126186	2 v 2	2.60138	0.110984	0.119205	3.15381	6.06393	6.21335	3.36457	5.38198	5.50779	8.9	66.9	74.2	10.3	41.7	45.5	8.9	11.1	15.2	8.4	6.4	8.9	1	1	1	1	1	1	High
P20029	P20029	P20029	P20029	Hspa5	Endoplasmic reticulum chaperone BiP (EC 3.6.4.10) (78 kDa glucose-regulated protein) (GRP-78) (Binding-immunoglobulin protein) (BiP) (Heat shock protein 70 family protein 5) (HSP70 family protein 5) (Heat shock protein family A member 5) (Immunoglobulin heavy chain-binding protein)	8.85496	High	5	9	2	TRUE	FALSE	2 v 2	0.137556	0.681744	0.997487	2 v 2	3.71844	0.00235383	0.0711	2 v 2	3.85599	0.04378	0.0718653	4.84298	8.54767	8.43338	4.3505	8.08268	8.47208	28.7	374.2	345.7	20.4	271.1	355.1	28.7	62.2	70.8	16.7	41.4	69.5	2	2	2	2	2	2	High
A0A5F8MPN8, B1ATQ3, B1AWM0, P14152	P14152	A0A5F8MPN8	P14152	Mdh1	Malate dehydrogenase, cytoplasmic (EC 1.1.1.37) (Cytosolic malate dehydrogenase)	25.4491	High	7	7	7	TRUE	FALSE	2 v 2	0.136524	0.793295	0.997487	2 v 2	3.38612	0.0108672	0.0711	2 v 2	3.52264	0.0626493	0.0806278	6.94603	10.39	10.1209	6.34341	9.67172	10.2138	123.3	1341.8	1113.5	81.2	815.6	1187.6	123.3	222.9	228.2	66.4	124.7	232.3	5	5	5	5	5	5	High
Q8K2C9	Q8K2C9	Q8K2C9	Q8K2C9	Hacd3	Very-long-chain (3R)-3-hydroxyacyl-CoA dehydratase 3 (EC 4.2.1.134) (3-hydroxyacyl-CoA dehydratase 3) (HACD3) (Butyrate-induced protein 1) (B-ind1) (Protein-tyrosine phosphatase-like A domain-containing protein 1)	2.20994	Medium	1	1	1	TRUE	FALSE	2 v 2	0.134257	0.237395	0.997487	2 v 2	3.19742	0.00621774	0.0711	2 v 2	3.33168	0.0159998	0.0608071	3.52356	6.75221	6.93899	3.10434	6.27053	6.35226	11.5	107.8	122.7	8.6	77.2	81.7	11.5	17.9	25.1	7	11.8	16	1	1	1	1	1	1	High
P62806	P62806	P62806	P62806	H4c1; H4c2; H4c3; H4c4; H4c6; H4c8; H4c9; H4c11; H4c12; Hist1h4m; H4c14; H4f16	Histone H4	51.4563	High	6	9	6	TRUE	FALSE	2 v 2	0.134027	0.811192	0.997487	2 v 2	3.36541	0.0443673	0.080504	2 v 2	3.49944	0.037008	0.0677054	5.61471	9.21505	8.91049	5.22882	8.35931	8.93192	49	594.3	481.2	37.5	328.4	488.4	49	98.7	98.6	30.6	50.2	95.5	5	5	5	5	5	5	High
P14873	P14873	P14873	P14873	Map1b	Microtubule-associated protein 1B (MAP-1B) (MAP1(X)) (MAP1.2) [Cleaved into: MAP1B heavy chain; MAP1 light chain LC1]	24.3101	High	49	63	48	TRUE	FALSE	2 v 2	0.133854	0.713786	0.997487	2 v 2	3.21802	0.0195631	0.0724885	2 v 2	3.35188	0.0338657	0.0669617	9.78807	13.105	12.9615	9.53683	12.6559	13.0672	884.1	8810.5	7976.1	742.8	6453.8	8582.5	884.1	1463.4	1634.5	606.6	986.4	1678.9	35	35	35	35	35	35	High
P0C0S6, Q3THW5, Q3UA95, Q8R029	P0C0S6	P0C0S6	P0C0S6	H2az1	Histone H2A.Z (H2A/z)	16.4062	High	2	3	1	TRUE	FALSE	2 v 2	0.133083	0.751026	0.997487	2 v 2	3.03786	0.0923914	0.106936	2 v 2	3.17094	0.0243289	0.0617642	5.46271	8.94457	8.75489	5.59991	8.19377	8.64962	44.1	492.7	432	48.5	292.8	401.6	44.1	81.8	88.5	39.6	44.8	78.6	1	1	1	1	1	1	High
A2A813, A2A815, A2A816, A2A817, Q99LX0	Q99LX0	Q99LX0	Q99LX0	Park7	Parkinson disease protein 7 homolog (Maillard deglycase) (Parkinsonism-associated deglycase) (Protein DJ-1) (DJ-1) (Protein/nucleic acid deglycase DJ-1) (EC 3.1.2.-) (EC 3.5.1.-) (EC 3.5.1.124)	22.7513	High	3	3	3	TRUE	FALSE	2 v 2	0.132603	0.61455	0.997487	2 v 2	2.63295	0.0187708	0.0720754	2 v 2	2.76555	0.0262083	0.0633368	5.20945	7.92006	7.86109	3.71149	6.26679	6.59096	37	242.2	232.5	13.1	77	96.4	37	40.2	47.6	10.7	11.8	18.9	2	2	2	2	2	2	High
A0A0R4J1N9, D3Z0F3, P40630	P40630	P40630	P40630	Tfam	Transcription factor A, mitochondrial (mtTFA) (Testis-specific high mobility group protein) (TS-HMG)	2.88066	Medium	1	1	1	TRUE	FALSE	2 v 2	0.131389	0.774554	0.997487	2 v 2	2.99606	0.0166062	0.0711	2 v 2	3.12744	0.0562813	0.076111	4.00899	7.08321	6.85922	3.60881	6.52669	7.01346	16.1	135.6	116.1	12.2	92.2	129.2	16.1	22.5	23.8	10	14.1	25.3	1	1	1	1	1	1	High
Q9QUR6	Q9QUR6	Q9QUR6	Q9QUR6	Prep	Prolyl endopeptidase (PE) (EC 3.4.21.26) (Post-proline cleaving enzyme)	1.5493	High	1	1	1	TRUE	FALSE	2 v 2	0.131368	0.61926	0.997487	2 v 2	3.63898	0.0402839	0.0799283	2 v 2	3.77034	0.0711915	0.086296	5.53294	8.94134	8.87989	4.50462	8.37417	8.69836	46.3	491.6	471.1	22.7	331.8	415.4	46.3	81.7	96.5	18.6	50.7	81.3	1	1	1	1	1	1	High
O88935	O88935	O88935	O88935	Syn1	Synapsin-1 (Synapsin I)	6.65722	High	3	3	3	TRUE	FALSE	2 v 2	0.129634	0.312663	0.997487	2 v 2	3.0321	0.0775616	0.0973228	2 v 2	3.16174	0.0606075	0.0797407	3.21723	6.62059	6.68089	3.43296	6.09381	6.29278	9.3	98.4	102.6	10.8	68.3	78.4	9.3	16.4	21	8.8	10.4	15.3	1	1	1	1	1	1	High
E9Q039, E9Q6F4, Q11011	Q11011	Q11011	Q11011	Npepps	Puromycin-sensitive aminopeptidase (PSA) (EC 3.4.11.14) (Cytosol alanyl aminopeptidase) (AAP-S)	2.3913	High	2	2	2	TRUE	FALSE	2 v 2	0.126444	0.399815	0.997487	2 v 2	3.51155	0.0135399	0.0711	2 v 2	3.63799	0.00299486	0.0568315	4.8125	8.39874	8.43338	4.8125	8.24935	8.46761	28.1	337.5	345.7	28.1	304.3	354	28.1	56.1	70.8	22.9	46.5	69.2	2	2	2	2	2	2	High
A0A0A6YX73, A0A0A6YY28, H3BK84, P12367, P31324, Q8K1M3	P31324	P31324	P31324	Prkar2b	cAMP-dependent protein kinase type II-beta regulatory subunit	5.04808	High	2	2	2	TRUE	FALSE	2 v 2	0.125886	0.76084	0.997487	2 v 2	3.11072	0.0646867	0.0888592	2 v 2	3.23661	0.000395401	0.0412799	4.36457	7.79246	7.59917	4.16993	6.96347	7.40854	20.6	221.7	193.9	18	124.8	169.9	20.6	36.8	39.7	14.7	19.1	33.2	2	2	2	2	2	2	High
A0A2R8VHF3, P05214, P68369, P68373, Q9JJZ2	P68369	P68369	P68369	Tuba1a	Tubulin alpha-1A chain (Alpha-tubulin 1) (Alpha-tubulin isotype M-alpha-1) (Tubulin alpha-1 chain) [Cleaved into: Detyrosinated tubulin alpha-1A chain]	56.541	High	19	78	5	TRUE	FALSE	2 v 2	0.125475	0.687337	0.997487	2 v 2	3.28258	0.0370552	0.0792184	2 v 2	3.40805	0.00809194	0.0588515	9.97427	13.4481	13.339	9.74551	12.8368	13.1969	1005.9	11176.1	10361.9	858.4	7315.8	9389.8	1005.9	1856.3	2123.3	701.1	1118.2	1836.8	22	22	22	22	22	22	High
E9QJT5, P56376	P56376	E9QJT5	P56376	Acyp1	Acylphosphatase-1 (EC 3.6.1.7) (Acylphosphatase, organ-common type isozyme) (Acylphosphate phosphohydrolase 1)	8.08081	High	1	1	1	TRUE	FALSE	2 v 2	0.125119	0.364106	0.997487	2 v 2	2.96975	0.0358216	0.0785403	2 v 2	3.09487	0.0508683	0.0735548	3.7866	6.92362	7.12928	4.07895	6.88142	6.926	13.8	121.4	140	16.9	117.9	121.6	13.8	20.2	28.7	13.8	18	23.8	1	1	1	1	1	1	High
Q9Z204	Q9Z204	Q9Z204	Q9Z204	Hnrnpc	Heterogeneous nuclear ribonucleoproteins C1/C2 (hnRNP C1/C2)	10.8626	High	4	4	4	TRUE	FALSE	2 v 2	0.123031	0.0565718	0.997487	2 v 2	3.52716	0.015267	0.0711	2 v 2	3.65019	0.0128417	0.0608071	3	6.61176	6.72383	3.10434	6.54689	6.68089	8	97.8	105.7	8.6	93.5	102.6	8	16.2	21.7	7.1	14.3	20.1	1	1	1	1	1	1	High
A0A668KL51, Q91VA7	Q91VA7	Q91VA7	Q91VA7	Idh3b	Isocitrate dehydrogenase [NAD] subunit, mitochondrial	2.34375	Medium	1	1	1	TRUE	FALSE	2 v 2	0.122919	0.509757	0.997487	2 v 2	2.98032	0.066662	0.0896845	2 v 2	3.10324	0.0382091	0.0677054	4.94486	8.2384	8.23458	4.04439	6.71149	6.96116	30.8	302	301.2	16.5	104.8	124.6	30.8	50.2	61.7	13.5	16	24.4	1	1	1	1	1	1	Medium
A0A1D5RM76, Q9ERD7	Q9ERD7	Q9ERD7	Q9ERD7	Tubb3	Tubulin beta-3 chain	69.1111	High	21	53	9	TRUE	FALSE	2 v 2	0.122818	0.656499	0.997487	2 v 2	2.99023	0.0423465	0.080504	2 v 2	3.11305	0.00120558	0.0513933	7.66178	10.8512	10.7689	7.62059	10.4116	10.7395	202.5	1847.3	1744.9	196.8	1362.1	1709.7	202.5	306.8	357.6	160.7	208.2	334.4	6	6	6	6	6	6	High
P47754	P47754	P47754	P47754	Capza2	F-actin-capping protein subunit alpha-2 (CapZ alpha-2)	5.59441	High	1	1	1	TRUE	FALSE	2 v 2	0.122046	0.856747	0.997487	2 v 2	2.79476	0.0200607	0.0724885	2 v 2	2.9168	0.0964019	0.105718	3.54844	6.43129	6.02015	3.15381	5.86047	6.5157	11.7	86.3	64.9	8.9	58.1	91.5	11.7	14.3	13.3	7.3	8.9	17.9	1	1	1	1	1	1	High
G3UXF3, G3UXG2, G3UYW5, G5E839, P80315	P80315	P80315	P80315	Cct4	T-complex protein 1 subunit delta (TCP-1-delta) (A45) (CCT-delta)	8.90538	High	3	3	3	TRUE	FALSE	2 v 2	0.121577	0.732804	0.997487	2 v 2	2.92454	0.0407753	0.0803197	2 v 2	3.04611	0.0177358	0.0608071	3.30743	6.41954	6.26866	3.26303	6	6.39403	9.9	85.6	77.1	9.6	64	84.1	9.9	14.2	15.8	7.8	9.8	16.5	1	1	1	1	1	1	High
Q6DFZ1	Q6DFZ1	Q6DFZ1	Q6DFZ1	Gbf1	Golgi-specific brefeldin A-resistance factor 1	0.644815	High	2	2	1	TRUE	FALSE	2 v 2	0.121513	0.703315	0.997487	2 v 2	2.39744	0.181319	0.188919	2 v 2	2.51896	0.115069	0.122834	6.03782	7.73335	8.09645	4.71699	7.81634	7.69627	65.7	212.8	273.7	26.3	225.4	207.4	65.7	35.3	56.1	21.5	34.4	40.6	1	1	1	1	1	1	Medium
D3YW98, D3YYD5, D3Z645, Q9QZ88	Q9QZ88	Q9QZ88	Q9QZ88	Vps29	Vacuolar protein sorting-associated protein 29 (Vesicle protein sorting 29)	3.84615	Medium	1	1	1	TRUE	FALSE	2 v 2	0.121276	0.777183	0.997487	2 v 2	3.21643	0.0486832	0.0819762	2 v 2	3.33771	0.0163597	0.0608071	2.926	6.38888	6.17792	3.08746	6.05745	6.51096	7.6	83.8	72.4	8.5	66.6	91.2	7.6	13.9	14.8	7	10.2	17.8	1	1	1	1	1	1	High
P62814, Q91YH6	P62814	P62814	P62814	Atp6v1b2	V-type proton ATPase subunit B, brain isoform (V-ATPase subunit B 2) (Endomembrane proton pump 58 kDa subunit) (Vacuolar proton pump subunit B 2)	10.3718	High	4	5	4	TRUE	FALSE	2 v 2	0.120894	0.71771	0.997487	2 v 2	3.44312	0.000809762	0.055472	2 v 2	3.56402	0.0446101	0.0719531	4.84298	8.29048	8.15684	4.05311	7.49185	7.86728	28.7	313.1	285.4	16.6	180	233.5	28.7	52	58.5	13.5	27.5	45.7	2	2	2	2	2	2	High
B1AWZ5, Q9CQE1	Q9CQE1	Q9CQE1	Q9CQE1	Nipsnap3b	Protein NipSnap homolog 3B (NipSnap3B) (NipSnap-related protein) (Protein NipSnap homolog 3A) (NipSnap3A)	3.64372	Medium	1	1	1	TRUE	FALSE	2 v 2	0.120501	0.705737	0.997487	2 v 2	2.26544	0.206286	0.211971	2 v 2	2.38594	0.253288	0.255244	3.24793	6.27426	6.63662	4.05311	5.55766	5.4363	9.5	77.4	99.5	16.6	47.1	43.3	9.5	12.9	20.4	13.6	7.2	8.5	1	1	1	1	1	1	High
P62631	P62631	P62631	P62631	Eef1a2	Elongation factor 1-alpha 2 (EF-1-alpha-2) (Eukaryotic elongation factor 1 A-2) (eEF1A-2) (Statin-S1)	18.5745	High	8	14	2	TRUE	FALSE	2 v 2	0.119823	0.821633	0.997487	2 v 2	3.24569	0.039748	0.0798017	2 v 2	3.36551	0.0403326	0.0697139	4.60288	8.05148	7.75489	4.01792	7.0607	7.59694	24.3	265.3	216	16.2	133.5	193.6	24.3	44.1	44.3	13.2	20.4	37.9	2	2	2	2	2	2	High
A0A0N4SVF0, P21752, Q6ZWY8	Q6ZWY8	Q6ZWY8	Q6ZWY8	Tmsb10	Thymosin beta-10	47.7273	High	5	11	2	TRUE	FALSE	2 v 2	0.117034	0.8561	0.997487	2 v 2	2.61087	0.10019	0.113611	2 v 2	2.7279	0.0220677	0.0609881	6.56071	9.5859	9.19402	6.1375	8.33405	8.96	94.4	768.5	585.7	70.4	322.7	498	94.4	127.7	120	57.5	49.3	97.4	2	2	2	2	2	2	Medium
E9PWE8, Q3TT92, Q62188	Q62188	E9PWE8	Q62188	Dpysl3	Dihydropyrimidinase-related protein 3 (DRP-3) (Unc-33-like phosphoprotein 1) (ULIP-1)	57.3684	High	22	40	19	TRUE	FALSE	2 v 2	0.115713	0.771272	0.997487	2 v 2	3.13835	0.0299299	0.0765853	2 v 2	3.25406	0.0313615	0.0653946	8.71562	12.0016	11.8092	8.47452	11.4652	11.889	420.4	4100.6	3588.7	355.7	2827.3	3792.7	420.4	681.1	735.4	290.5	432.1	741.9	15	15	15	15	15	15	High
H7BXC3, P17751	P17751	P17751	P17751	Tpi1	Triosephosphate isomerase (TIM) (EC 5.3.1.1) (Methylglyoxal synthase) (EC 4.2.3.3) (Triose-phosphate isomerase)	26.1044	High	6	9	6	TRUE	FALSE	2 v 2	0.113758	0.780833	0.997487	2 v 2	2.95401	0.0176757	0.0720754	2 v 2	3.06777	0.0824023	0.0941226	6.39575	9.26772	9.0642	5.35755	8.3936	8.82464	84.2	616.4	535.3	41	336.3	453.4	84.2	102.4	109.7	33.5	51.4	88.7	2	2	2	2	2	2	High
A0A286YCB8, A0A286YCH4, A0A286YCW8, A0A286YDL6, P28652, Q5SVI3, Q5SVJ0, Q68EG2	P28652	Q5SVJ0	P28652	Camk2b	Calcium/calmodulin-dependent protein kinase type II subunit beta (CaM kinase II subunit beta) (CaMK-II subunit beta) (EC 2.7.11.17)	34.1328	High	13	22	9	TRUE	FALSE	2 v 2	0.113508	0.677639	0.997487	2 v 2	3.44953	0.0193834	0.0724885	2 v 2	3.56304	0.0177924	0.0608071	7.99774	11.5523	11.4612	7.55459	10.8991	11.2172	255.6	3003.3	2819.4	188	1909.6	2380.8	255.6	498.8	577.7	153.5	291.9	465.7	11	11	11	11	11	11	High
A0A1L1SUF6, Q9CR57	Q9CR57	Q9CR57	Q9CR57	Rpl14	60S ribosomal protein L14	11.0599	High	2	3	2	TRUE	FALSE	2 v 2	0.112997	0.0798562	0.997487	2 v 2	2.31717	0.0346125	0.0785403	2 v 2	2.43017	0.0292823	0.0650656	5.48864	7.93192	8.03067	5.31832	7.50938	7.63662	44.9	244.2	261.5	39.9	182.2	199	44.9	40.6	53.6	32.6	27.9	38.9	2	2	2	2	2	2	High
E9Q798, P61750, P84084	P84084	P84084	P84084	Arf5	ADP-ribosylation factor 5	40	High	6	9	2	TRUE	FALSE	2 v 2	0.109456	0.645258	0.997487	2 v 2	3.08543	0.00365876	0.0711	2 v 2	3.19488	0.0314445	0.0653946	5.21335	8.31651	8.2503	4.74416	7.81186	8.09698	37.1	318.8	304.5	26.8	224.7	273.8	37.1	53	62.4	21.9	34.3	53.6	2	2	2	2	2	2	High
Q8BGD9	Q8BGD9	Q8BGD9	Q8BGD9	Eif4b	Eukaryotic translation initiation factor 4B (eIF-4B)	5.40098	High	2	3	2	TRUE	FALSE	2 v 2	0.108855	0.672957	0.997487	2 v 2	2.90133	0.0599558	0.0862924	2 v 2	3.01018	0.0171548	0.0608071	3.48543	6.1127	6.41447	3.1375	6.31288	6.22882	11.2	69.2	85.3	8.8	79.5	75	11.2	11.5	17.5	7.2	12.2	14.7	1	1	1	1	1	1	High
D3Z2M7, F7BLT7, P18872	P18872	P18872	P18872	Gnao1	Guanine nucleotide-binding protein G(o) subunit alpha	21.4689	High	6	10	5	TRUE	FALSE	2 v 2	0.104599	0.769285	0.997487	2 v 2	3.14457	0.0456158	0.080504	2 v 2	3.24917	0.00982951	0.0589771	7.25077	10.621	10.4498	6.80735	9.72622	10.1067	152.3	1574.9	1398.6	112	847	1102.6	152.3	261.6	286.6	91.4	129.5	215.7	5	5	5	5	5	5	High
P54869, Q8JZK9	Q8JZK9	Q8JZK9	Q8JZK9	Hmgcs1	Hydroxymethylglutaryl-CoA synthase, cytoplasmic (HMG-CoA synthase) (EC 2.3.3.10) (3-hydroxy-3-methylglutaryl coenzyme A synthase)	9.03846	High	4	6	4	TRUE	FALSE	2 v 2	0.103435	0.843335	0.997487	2 v 2	2.93221	0.0472694	0.0813473	2 v 2	3.03565	0.040562	0.0698424	5.50144	8.65177	8.34341	4.73877	7.45286	7.96809	45.3	402.2	324.8	26.7	175.2	250.4	45.3	66.8	66.6	21.8	26.8	49	2	2	2	2	2	2	High
O89053	O89053	O89053	O89053	Coro1a	Coronin-1A (Coronin-like protein A) (Clipin-A) (Coronin-like protein p57) (Tryptophan aspartate-containing coat protein) (TACO)	7.15835	High	3	4	3	TRUE	FALSE	2 v 2	0.102622	0.689477	0.997487	2 v 2	2.54383	0.0184951	0.0720754	2 v 2	2.64645	0.0640973	0.0816068	4.99548	7.61324	7.90929	4.84298	7.31288	7.22207	31.9	195.8	240.4	28.7	159	149.3	31.9	32.5	49.3	23.4	24.3	29.2	2	2	2	2	2	2	High
P63276	P63276	P63276	P63276	Rps17	40S ribosomal protein S17	33.3333	High	5	6	5	TRUE	FALSE	2 v 2	0.101674	0.7681	0.997487	2 v 2	2.66876	0.0343875	0.0785403	2 v 2	2.77043	0.0281006	0.0643285	6.31107	9.12412	8.95913	5.60585	8.13031	8.49865	79.4	558	497.7	48.7	280.2	361.7	79.4	92.7	102	39.8	42.8	70.8	3	3	3	3	3	3	High
Q9D8N0	Q9D8N0	Q9D8N0	Q9D8N0	Eef1g	Elongation factor 1-gamma (EF-1-gamma) (eEF-1B gamma)	10.7551	High	5	5	5	TRUE	FALSE	2 v 2	0.100859	0.823948	0.997487	2 v 2	3.57375	0.00769357	0.0711	2 v 2	3.67461	0.0539547	0.0746146	6.66534	10.2823	10.0278	5.9472	9.47776	9.93399	101.5	1245.3	1043.9	61.7	713	978.2	101.5	206.8	213.9	50.4	109	191.4	4	4	4	4	4	4	High
A0A1W2P7K5, P62320	P62320	P62320	P62320	Snrpd3	Small nuclear ribonucleoprotein Sm D3 (Sm-D3) (snRNP core protein D3)	23.8095	High	2	2	2	TRUE	FALSE	2 v 2	0.0967741	0.861615	0.997487	2 v 2	2.81394	0.0090771	0.0711	2 v 2	2.91072	0.0865198	0.096917	4.2555	7.10957	6.76818	3.83794	6.61176	7.1467	19.1	138.1	109	14.3	97.8	141.7	19.1	22.9	22.3	11.7	14.9	27.7	1	1	1	1	1	1	High
B0R1E3, P70349	P70349	P70349	P70349	Hint1	Histidine triad nucleotide-binding protein 1 (EC 3.-.-.-) (Adenosine 5'-monophosphoramidase) (Protein kinase C inhibitor 1) (Protein kinase C-interacting protein 1) (PKCI-1)	11.1111	High	1	2	1	TRUE	FALSE	2 v 2	0.0966461	0.860157	0.997487	2 v 2	3.49577	0.00924771	0.0711	2 v 2	3.59241	0.0851972	0.0958468	5.4822	8.92719	8.59096	4.97269	8.51924	9.04876	44.7	486.8	385.6	31.4	366.9	529.6	44.7	80.9	79	25.7	56.1	103.6	1	1	1	1	1	1	High
Q9DAK9	Q9DAK9	Q9DAK9	Q9DAK9	Phpt1	14 kDa phosphohistidine phosphatase (EC 3.9.1.3) (Phosphohistidine phosphatase 1) (PHPT1) (Protein histidine phosphatase) (PHP)	26.6129	High	3	4	3	TRUE	FALSE	2 v 2	0.0950669	0.62527	0.997487	2 v 2	2.95948	0.0920584	0.106936	2 v 2	3.05455	0.0599619	0.0792408	4.6837	8.07414	8.0268	4.79701	7.32553	7.56301	25.7	269.5	260.8	27.8	160.4	189.1	25.7	44.8	53.4	22.7	24.5	37	3	3	3	3	3	3	High
A0A5F8MPY2, P99027	P99027	A0A5F8MPY2	P99027	Rplp2	60S acidic ribosomal protein P2	10.4348	High	1	2	1	TRUE	FALSE	2 v 2	0.093805	0.834471	0.997487	2 v 2	2.88161	0.0685518	0.0912859	2 v 2	2.97542	0.0087939	0.0588515	5.72247	8.91558	8.65678	4.87283	7.44294	7.88935	52.8	482.9	403.6	29.3	174	237.1	52.8	80.2	82.7	23.9	26.6	46.4	1	1	1	1	1	1	High
A0A0A0MQN8, H3BIX4, H3BKA7, P97300, Z4YLB7	P97300	P97300	P97300	Nptn	Neuroplastin (Stromal cell-derived receptor 1) (SDR-1)	6.29723	High	2	2	2	TRUE	FALSE	2 v 2	0.0937856	0.430014	0.997487	2 v 2	4.31511	0.0234842	0.0724885	2 v 2	4.4089	0.0121438	0.0608071	3.05311	7.52748	7.54612	3.65535	7.81121	7.98014	8.3	184.5	186.9	12.6	224.6	252.5	8.3	30.6	38.3	10.3	34.3	49.4	2	2	2	2	2	2	High
A0A1L1SS27, A0A1L1STJ3, A0A1L1SUN1, P47915, W4VSN7	P47915	P47915	P47915	Rpl29	60S ribosomal protein L29	26.875	High	6	7	6	TRUE	FALSE	2 v 2	0.0928256	0.355814	0.997487	2 v 2	2.96664	0.060008	0.0862924	2 v 2	3.05946	0.0461985	0.0719531	6.52982	9.77693	9.8117	7.08746	9.77363	9.92452	92.4	877.3	898.7	136	875.3	971.8	92.4	145.7	184.2	111.1	133.8	190.1	5	5	5	5	5	5	High
A0A0U1RNJ1, P19096	P19096	P19096	P19096	Fasn	Fatty acid synthase (EC 2.3.1.85) (Type I Fatty Acid Synthase) [Includes: [Acyl-carrier-protein] S-acetyltransferase (EC 2.3.1.38); [Acyl-carrier-protein] S-malonyltransferase (EC 2.3.1.39); 3-oxoacyl-[acyl-carrier-protein] synthase (EC 2.3.1.41); 3-oxoacyl-[acyl-carrier-protein] reductase (EC 1.1.1.100); 3-hydroxyacyl-[acyl-carrier-protein] dehydratase (EC 4.2.1.59); Enoyl-[acyl-carrier-protein]…	4.47284	High	11	12	11	TRUE	FALSE	2 v 2	0.089225	0.734006	0.997487	2 v 2	2.71737	0.0980062	0.111701	2 v 2	2.80659	0.0499575	0.0735548	7.40003	10.5391	10.4273	7.26959	9.56529	9.85549	168.9	1487.9	1377	154.3	757.6	926.4	168.9	247.1	282.2	126	115.8	181.2	8	8	8	8	8	8	High
A0A0A0MQI9, A2AMW0, F6YHZ8, F7CAZ6, P47757	A2AMW0	A2AMW0	A2AMW0	Capzb	F-actin-capping protein subunit beta	15.3846	High	4	5	4	TRUE	FALSE	2 v 2	0.0891612	0.605015	0.997487	2 v 2	2.97197	0.0415747	0.080396	2 v 2	3.06113	0.0144694	0.0608071	5.32912	8.49546	8.45984	5.26679	8.04439	8.25833	40.2	360.9	352.1	38.5	264	306.2	40.2	59.9	72.2	31.5	40.3	59.9	3	3	3	3	3	3	High
A0A338P776, A0A338P7G3, F6XVM5, F7D3P8, Q9DB20	Q9DB20	Q9DB20	Q9DB20	Atp5po	ATP synthase subunit O, mitochondrial (ATP synthase peripheral stalk subunit OSCP) (Oligomycin sensitivity conferral protein) (OSCP)	26.7606	High	5	7	5	TRUE	FALSE	2 v 2	0.0881427	0.81507	0.997487	2 v 2	2.99495	0.0430177	0.080504	2 v 2	3.08309	0.0190249	0.0608071	6.58045	9.77808	9.57137	6.58646	9.37873	9.76172	95.7	878	760.8	96.1	665.7	868.1	95.7	145.8	155.9	78.5	101.7	169.8	5	5	5	5	5	5	High
P68254	P68254	P68254	P68254	Ywhaq	14-3-3 protein theta (14-3-3 protein tau)	43.2653	High	12	23	7	TRUE	FALSE	2 v 2	0.0874446	0.802792	0.997487	2 v 2	3.32172	0.0136489	0.0711	2 v 2	3.40917	0.0376714	0.0677054	7.6858	11.0788	10.893	7.0542	10.3047	10.6653	205.9	2162.9	1901.6	132.9	1264.8	1624	205.9	359.3	389.7	108.6	193.3	317.7	6	6	6	6	6	6	High
P56382	P56382	P56382	P56382	Atp5f1e	ATP synthase subunit epsilon, mitochondrial (ATPase subunit epsilon) (ATP synthase F1 subunit epsilon)	13.4615	High	1	1	1	TRUE	FALSE	2 v 2	0.0859982	0.852884	0.997487	2 v 2	2.50301	0.130238	0.141046	2 v 2	2.58901	0.0377812	0.0677054	5.90929	8.93162	8.65213	4.853	6.83668	7.28817	60.1	488.3	402.3	28.9	114.3	156.3	60.1	81.1	82.4	23.6	17.5	30.6	1	1	1	1	1	1	High
A0A3Q4EH04, A0A3Q4L335, A0A3Q4L393, P84104, Q8BL97	P84104	P84104	P84104	Srsf3	Serine/arginine-rich splicing factor 3 (Pre-mRNA-splicing factor SRP20) (Protein X16) (Splicing factor, arginine/serine-rich 3)	13.4146	High	2	2	2	TRUE	FALSE	2 v 2	0.0804393	0.863439	0.997487	2 v 2	2.6773	0.0116138	0.0711	2 v 2	2.75774	0.0736279	0.0885571	5.83036	8.55651	8.26772	5.64674	8.27519	8.72485	56.9	376.5	308.2	50.1	309.8	423.1	56.9	62.5	63.2	40.9	47.4	82.8	2	2	2	2	2	2	High
A2A6A2, B7ZC49, B7ZC50, P07901	P07901	P07901	P07901	Hsp90aa1	Heat shock protein HSP 90-alpha (EC 3.6.4.10) (Heat shock 86 kDa) (HSP 86) (HSP86) (Tumor-specific transplantation 86 kDa antigen) (TSTA)	30.4229	High	21	39	12	TRUE	FALSE	2 v 2	0.0797006	0.822894	0.997487	2 v 2	3.18854	0.0243017	0.0724885	2 v 2	3.26824	0.0306141	0.0652267	8.91079	12.2211	12.0217	8.46189	11.5286	11.8874	481.3	4774.4	4158.2	352.6	2954.4	3788.5	481.3	793	852.1	288	451.6	741.1	18	18	18	18	18	18	High
A0A0A6YW82, Q9CZ13	Q9CZ13	Q9CZ13	Q9CZ13	Uqcrc1	Cytochrome b-c1 complex subunit 1, mitochondrial (Complex III subunit 1) (Core protein I) (Ubiquinol-cytochrome-c reductase complex core protein 1)	5.83333	High	2	2	2	TRUE	FALSE	2 v 2	0.0790304	0.172139	0.997487	2 v 2	2.86859	7.95056e-05	0.020751	2 v 2	2.94762	0.00480849	0.0568315	5.15785	8.0268	8.12774	4.88264	7.75087	7.808	35.7	260.8	279.7	29.5	215.4	224.1	35.7	43.3	57.3	24.1	32.9	43.8	2	2	2	2	2	2	High
P62761	P62761	P62761	P62761	Vsnl1	Visinin-like protein 1 (VILIP) (Neural visinin-like protein 1) (NVL-1) (NVP-1)	25.1309	High	4	5	4	TRUE	FALSE	2 v 2	0.0789162	0.873755	0.997487	2 v 2	3.09916	0.0103344	0.0711	2 v 2	3.17807	0.0683268	0.0841193	5.8679	9.01737	8.70356	4.72792	7.77676	8.2484	58.4	518.2	416.9	26.5	219.3	304.1	58.4	86.1	85.4	21.6	33.5	59.5	3	3	3	3	3	3	High
Q9D0J8	Q9D0J8	Q9D0J8	Q9D0J8	Ptms	Parathymosin	10.8911	High	1	3	1	TRUE	FALSE	2 v 2	0.0777691	0.621377	0.997487	2 v 2	2.90237	0.0185257	0.0720754	2 v 2	2.98014	0.0425434	0.0711262	5.1334	7.95128	7.91409	4.63227	7.61912	7.81186	35.1	247.5	241.2	24.8	196.6	224.7	35.1	41.1	49.4	20.2	30	44	1	1	1	1	1	1	High
A0A0A0MQA6, A0A571BF93, A0A571BGC6, B1ARU4, E9PVY8, F6Q750, F6SHS0, F6XCT0, F7ACR9	E9PVY8	E9PVY8	E9PVY8	Macf1	Microtubule-actin cross-linking factor 1	0.258328	Medium	1	1	1	TRUE	FALSE	2 v 2	0.0777324	0.810935	0.997487	2 v 2	4.23587	0.0386534	0.0792184	2 v 2	4.31361	0.000517165	0.0449934	3.39232	7.8857	7.70943	3.87774	7.85611	8.18785	10.5	236.5	209.3	14.7	231.7	291.6	10.5	39.3	42.9	12	35.4	57	1	1	1	1	1	1	High
Q01853	Q01853	Q01853	Q01853	Vcp	Transitional endoplasmic reticulum ATPase (TER ATPase) (EC 3.6.4.6) (15S Mg(2+)-ATPase p97 subunit) (Valosin-containing protein) (VCP)	9.42928	High	6	7	6	TRUE	FALSE	2 v 2	0.077567	0.887363	0.997487	2 v 2	3.02382	0.0381221	0.0792184	2 v 2	3.10139	0.0517232	0.0737217	6.38716	9.59227	9.23601	5.76553	8.60807	9.11946	83.7	771.9	603	54.4	390.2	556.2	83.7	128.2	123.6	44.4	59.6	108.8	4	4	4	4	4	4	High
A2AKU9, A2AKV0, A2AKV1, A2AKV2, A2AKV3, Q8C2Q8, Q91VR2	Q91VR2	Q91VR2	Q91VR2	Atp5f1c	ATP synthase subunit gamma, mitochondrial (ATP synthase F1 subunit gamma) (F-ATPase gamma subunit)	12.4161	High	4	5	4	TRUE	FALSE	2 v 2	0.0738522	0.570656	0.997487	2 v 2	2.61645	0.048328	0.0819065	2 v 2	2.6903	0.0252189	0.0622902	6.51254	9.328	9.30948	6.54689	8.96434	9.13057	91.3	642.7	634.5	93.5	499.5	560.5	91.3	106.8	130	76.4	76.3	109.6	3	3	3	3	3	3	High
A0A0A0MQF6, A0A0R4J0X7, A0A1D5RLD8, P16858, Q64467, S4R1N5, S4R1W1, S4R257, S4R2G5, V9GX06, V9GXA7	P16858	A0A0A0MQF6	P16858	Gapdh	Glyceraldehyde-3-phosphate dehydrogenase (GAPDH) (EC 1.2.1.12) (Peptidyl-cysteine S-nitrosylase GAPDH) (EC 2.6.99.-)	48.048	High	11	27	11	TRUE	FALSE	2 v 2	0.0724501	0.814575	0.997487	2 v 2	3.03378	0.0334108	0.077878	2 v 2	3.10623	0.0168645	0.0608071	8.35182	11.545	11.3757	7.90989	10.7843	11.0984	326.7	2988	2657.3	240.5	1763.6	2192.6	326.7	496.3	544.5	196.4	269.6	428.9	9	9	9	9	9	9	High
Q05816	Q05816	Q05816	Q05816	Fabp5	Fatty acid-binding protein 5 (Epidermal-type fatty acid-binding protein) (E-FABP) (Fatty acid-binding protein, epidermal) (Keratinocyte lipid-binding protein) (Psoriasis-associated fatty acid-binding protein homolog) (PA-FABP)	16.2963	High	1	1	1	TRUE	FALSE	2 v 2	0.0722433	0.926692	0.997487	2 v 2	3.49712	0.0656395	0.0891806	2 v 2	3.56936	0.171656	0.17604	4.54844	7.6837	7.13134	3.32193	7.1809	7.87774	23.4	205.6	140.2	10	145.1	235.2	23.4	34.2	28.7	8.2	22.2	46	1	1	1	1	1	1	High
A0A140LI77, D3YV43, P62908	P62908	P62908	P62908	Rps3	40S ribosomal protein S3 (EC 4.2.99.18)	32.5103	High	7	7	7	TRUE	FALSE	2 v 2	0.071152	0.818601	0.997487	2 v 2	3.09571	0.0634173	0.0885263	2 v 2	3.16686	0.0133649	0.0608071	5.7252	9.13031	8.95855	6.16993	8.95623	9.2703	52.9	560.4	497.5	72	496.7	617.5	52.9	93.1	101.9	58.8	75.9	120.8	3	3	3	3	3	3	High
P67984	P67984	P67984	P67984	Rpl22	60S ribosomal protein L22 (Heparin-binding protein HBp15)	28.9062	High	2	3	2	TRUE	FALSE	2 v 2	0.0706999	0.62602	0.997487	2 v 2	2.79763	0.0241872	0.0724885	2 v 2	2.86833	3.64053e-05	0.0190036	4.04439	6.94837	6.91289	3.8679	6.55919	6.73606	16.5	123.5	120.5	14.6	94.3	106.6	16.5	20.5	24.7	11.9	14.4	20.9	1	1	1	1	1	1	High
A0A087WNL9, A0A087WNR7, Q0VG62	Q0VG62	Q0VG62	Q0VG62	Rbis	Ribosomal biogenesis factor	9.27835	Medium	1	1	1	TRUE	FALSE	2 v 2	0.0696592	0.797751	0.997487	2 v 2	2.47286	0.0348853	0.0785403	2 v 2	2.54251	0.0190732	0.0608071	3.926	6.5345	6.39232	4.07895	6.41616	6.69766	15.2	92.7	84	16.9	85.4	103.8	15.2	15.4	17.2	13.8	13.1	20.3	1	1	1	1	1	1	High
D3Z4A4, Q61171	Q61171	Q61171	Q61171	Prdx2	Peroxiredoxin-2 (EC 1.11.1.24) (Thiol-specific antioxidant protein) (TSA) (Thioredoxin peroxidase 1) (Thioredoxin-dependent peroxide reductase 1) (Thioredoxin-dependent peroxiredoxin 2)	31.8182	High	5	9	4	TRUE	FALSE	2 v 2	0.0689941	0.87676	0.997487	2 v 2	3.42291	0.0138496	0.0711	2 v 2	3.4919	0.0504792	0.0735548	7.15886	10.6562	10.3733	6.43129	9.77972	10.2007	142.9	1613.8	1326.4	86.3	879	1176.8	142.9	268	271.8	70.5	134.3	230.2	4	4	4	4	4	4	High
A0A1D5RM20, A0A494B9T3, D3YZY0, D3Z2K3, P62737, P63268, P68033, P68134	P68033	P68033	P68033	Actc1	Actin, alpha cardiac muscle 1 (Alpha-cardiac actin) [Cleaved into: Actin, alpha cardiac muscle 1, intermediate form]	26.7905	High	10	49	1	TRUE	FALSE	2 v 2	0.0680718	0.790008	0.997487	2 v 2	3.81118	0.0575155	0.0851175	2 v 2	3.87925	0.0240194	0.0617642	5.92837	10.0848	9.95405	5.47249	8.9384	9.2053	60.9	1086	991.9	44.4	490.6	590.3	60.9	180.4	203.3	36.2	75	115.5	2	2	2	2	2	2	High
Q9WUM5	Q9WUM5	Q9WUM5	Q9WUM5	Suclg1	Succinate--CoA ligase [ADP/GDP-forming] subunit alpha, mitochondrial (EC 6.2.1.4) (EC 6.2.1.5) (Succinyl-CoA synthetase subunit alpha) (SCS-alpha)	5.78035	High	2	2	2	TRUE	FALSE	2 v 2	0.0649251	0.82583	0.997487	2 v 2	1.56378	0.523418	0.523418	2 v 2	1.6287	0.463506	0.464396	3.12102	6.36807	6.20163	5.97499	5.85549	6.15178	8.7	82.6	73.6	62.9	57.9	71.1	8.7	13.7	15.1	51.3	8.9	13.9	1	1	1	1	1	1	High
A0A0G2JDJ5, A0A0G2JE82, A0A0G2JEA5, A0A0G2JEB3, Q920E5	Q920E5	Q920E5	Q920E5	Fdps	Farnesyl pyrophosphate synthase (FPP synthase) (FPS) (EC 2.5.1.10) ((2E,6E)-farnesyl diphosphate synthase) (Cholesterol-regulated 39 kDa protein) (CR 39) (Dimethylallyltranstransferase) (EC 2.5.1.1) (Farnesyl diphosphate synthase) (Geranyltranstransferase)	9.06516	High	3	4	3	TRUE	FALSE	2 v 2	0.0639919	0.753167	0.997487	2 v 2	3.58269	0.0286735	0.0744603	2 v 2	3.64668	0.0554034	0.0755107	5.52042	8.94163	8.84894	4.75489	8.49905	8.71973	45.9	491.7	461.1	27	361.8	421.6	45.9	81.7	94.5	22	55.3	82.5	3	3	3	3	3	3	High
D3Z1V4, D6RHS6, P70296	P70296	D3Z1V4	P70296	Pebp1	Phosphatidylethanolamine-binding protein 1 (PEBP-1) (HCNPpp) [Cleaved into: Hippocampal cholinergic neurostimulating peptide (HCNP)]	38.5027	High	4	5	4	TRUE	FALSE	2 v 2	0.0639198	0.875731	0.997487	2 v 2	3.10613	0.0432091	0.080504	2 v 2	3.17005	0.0225109	0.0609881	5.72247	9.03974	8.78038	5.45286	8.34784	8.73505	52.8	526.3	439.7	43.8	325.8	426.1	52.8	87.4	90.1	35.8	49.8	83.4	4	4	4	4	4	4	High
P24369	P24369	P24369	P24369	Ppib	Peptidyl-prolyl cis-trans isomerase B (PPIase B) (EC 5.2.1.8) (CYP-S1) (Cyclophilin B) (Rotamase B) (S-cyclophilin) (SCYLP)	39.8148	High	10	13	9	TRUE	FALSE	2 v 2	0.0638286	0.873088	0.997487	2 v 2	2.77178	0.0184089	0.0720754	2 v 2	2.83561	0.0528071	0.0740613	8.23026	11.0822	10.8301	7.92659	10.6182	10.998	300.3	2168.1	1820.5	243.3	1571.8	2045.1	300.3	360.1	373.1	198.7	240.2	400.1	8	8	8	8	8	8	High
A0A0A6YX05, P14094	P14094	P14094	P14094	Atp1b1	Sodium/potassium-transporting ATPase subunit beta-1 (Sodium/potassium-dependent ATPase subunit beta-1)	17.7632	High	5	10	5	TRUE	FALSE	2 v 2	0.0621551	0.820577	0.997487	2 v 2	3.19414	0.0321805	0.077878	2 v 2	3.25629	0.0103738	0.060168	7.02126	10.377	10.2245	6.9331	9.96564	10.2425	129.9	1329.8	1196.4	122.2	999.9	1211.4	129.9	220.9	245.2	99.8	152.8	237	5	5	5	5	5	5	High
A0A087WPT4, A0A087WRM4, A0A087WRS9, D3YVY3, O88844	O88844	O88844	O88844	Idh1	Isocitrate dehydrogenase [NADP] cytoplasmic (IDH) (EC 1.1.1.42) (Cytosolic NADP-isocitrate dehydrogenase) (IDP) (NADP(+)-specific ICDH) (Oxalosuccinate decarboxylase)	23.43	High	10	13	10	TRUE	FALSE	2 v 2	0.0620468	0.80897	0.997487	2 v 2	3.13282	0.00611237	0.0711	2 v 2	3.19487	0.0458728	0.0719531	7.79896	10.9017	10.7632	6.94837	10.1113	10.3738	222.7	1913.1	1738	123.5	1106.1	1326.9	222.7	317.8	356.1	100.9	169.1	259.6	10	10	10	10	10	10	High
P27661	P27661	P27661	P27661	H2ax	Histone H2AX (H2a/x) (Histone H2A.X)	15.3846	High	3	6	1	TRUE	FALSE	2 v 2	0.0620269	0.00264138	0.997487	2 v 2	3.19011	0.075802	0.0966422	2 v 2	3.25214	0.0744191	0.0890981	4.19377	7.76553	7.82782	4.21723	7.02569	7.08746	18.3	217.6	227.2	18.6	130.3	136	18.3	36.1	46.6	15.2	19.9	26.6	1	1	1	1	1	1	High
P63213	P63213	P63213	P63213	Gng2	Guanine nucleotide-binding protein G(I)/G(S)/G(O) subunit gamma-2 (G gamma-I)	42.2535	High	2	3	2	TRUE	FALSE	2 v 2	0.0618517	0.91615	0.997487	2 v 2	2.98085	0.109212	0.121814	2 v 2	3.0427	0.0103688	0.060168	3.40599	6.90328	6.49825	2.98185	5.44626	5.97499	10.6	119.7	90.4	7.9	43.6	62.9	10.6	19.9	18.5	6.5	6.7	12.3	1	1	1	1	1	1	High
A0A2R8VHR6, Q0VBK2, Q3TBQ1	Q0VBK2	Q0VBK2	Q0VBK2	Krt80	Keratin, type II cytoskeletal 80 (Cytokeratin-80) (CK-80) (Keratin-80) (K80) (Type-II keratin Kb20)	4.86726	High	2	5	2	TRUE	TRUE	2 v 2	0.0586798	0.864823	0.997487	2 v 2	2.83857	0.180816	0.188772	2 v 2	2.89725	0.120797	0.128162	6.24603	8.25597	8.58684	4.36457	8.03177	7.81826	75.9	305.7	384.5	20.6	261.7	225.7	75.9	50.8	78.8	16.9	40	44.2	1	1	1	1	1	1	High
P58252	P58252	P58252	P58252	Eef2	Elongation factor 2 (EF-2)	16.8998	High	13	14	13	TRUE	FALSE	2 v 2	0.0563147	0.889689	0.997487	2 v 2	3.36491	0.0223792	0.0724885	2 v 2	3.42123	0.0378046	0.0677054	7.63517	11.1184	10.853	7.13443	10.381	10.7591	198.8	2223.2	1849.6	140.5	1333.5	1733	198.8	369.3	379	114.7	203.8	339	9	9	9	9	9	9	High
A0A087WQS5, P56383, P56384, Q9CR84	P56383	P56383	P56383	Atp5mc2	ATP synthase F(0) complex subunit C2, mitochondrial (ATP synthase lipid-binding protein) (ATP synthase membrane subunit c locus 2) (ATP synthase proteolipid P2) (ATPase protein 9) (ATPase subunit c)	4.79452	Medium	1	2	1	TRUE	FALSE	2 v 2	0.0544158	0.796467	0.997487	2 v 2	3.36653	0.00326948	0.0711	2 v 2	3.42094	0.0273532	0.0639188	4.55459	7.9384	7.82845	3.97269	7.32193	7.54071	23.5	245.3	227.3	15.7	160	186.2	23.5	40.7	46.6	12.8	24.4	36.4	1	1	1	1	1	1	High
A0A3B2WBF0, P09671	P09671	P09671	P09671	Sod2	Superoxide dismutase [Mn], mitochondrial (EC 1.15.1.1)	6.30631	High	1	2	1	TRUE	FALSE	2 v 2	0.0540759	0.837188	0.997487	2 v 2	2.84799	0.0759067	0.0966422	2 v 2	2.90206	0.0294577	0.0651564	4.42626	7.61545	7.46271	4.56682	7.07361	7.3345	21.5	196.1	176.4	23.7	134.7	161.4	21.5	32.6	36.1	19.4	20.6	31.6	1	1	1	1	1	1	High
A0A0R4J047, D3Z765, Q9CYI4	Q9CYI4	Q9CYI4	Q9CYI4	Luc7l	Putative RNA-binding protein Luc7-like 1	14.2857	High	5	8	2	TRUE	FALSE	2 v 2	0.0525412	0.89922	0.997487	2 v 2	1.92536	0.0568042	0.0851175	2 v 2	1.9779	0.0503855	0.0735548	4.49185	6.58946	6.31288	4.58496	6.33807	6.71973	22.5	96.3	79.5	24	80.9	105.4	22.5	16	16.3	19.6	12.4	20.6	1	1	1	1	1	1	High
A0A0G2JDN7, A0A0G2JDY5, A0A0G2JFH2, A0A0G2JFK3, A0A0G2JG35, A0A140T8T5, E9PZ43, P27546	E9PZ43	E9PZ43	E9PZ43	Map4	Microtubule-associated protein	5.03751	High	4	5	3	TRUE	FALSE	2 v 2	0.0523643	0.933389	0.997487	2 v 2	2.98818	0.0333955	0.077878	2 v 2	3.04055	0.071252	0.086296	5.35755	8.50263	8.05637	4.98185	7.81314	8.36413	41	362.7	266.2	31.6	224.9	329.5	41	60.2	54.6	25.8	34.4	64.4	2	2	2	2	2	2	High
A0A0G2JES3, A0A0G2JFQ3, A0A140T8T4, D3YZT0, D3Z629, P51410, S4R1R7	P51410	A0A140T8T4	P51410	Rpl9	60S ribosomal protein L9	16.1458	High	4	6	4	TRUE	FALSE	2 v 2	0.0515209	0.895582	0.997487	2 v 2	3.0471	0.0135464	0.0711	2 v 2	3.09862	0.0505262	0.0735548	6.24031	9.35226	9.09249	5.64674	8.62899	8.99181	75.6	653.6	545.9	50.1	395.9	509.1	75.6	108.6	111.9	40.9	60.5	99.6	3	3	3	3	3	3	High
Q8QZT1	Q8QZT1	Q8QZT1	Q8QZT1	Acat1	Acetyl-CoA acetyltransferase, mitochondrial (EC 2.3.1.9) (Acetoacetyl-CoA thiolase)	25.9434	High	8	11	8	TRUE	FALSE	2 v 2	0.050156	0.767697	0.997487	2 v 2	3.04054	0.0501244	0.0825392	2 v 2	3.09069	0.0223597	0.0609881	6.52982	9.81025	9.72911	6.37678	9.17742	9.35887	92.4	897.8	848.7	83.1	579	656.6	92.4	149.1	173.9	67.9	88.5	128.4	4	4	4	4	4	4	High
Q3TU25, Q3U741, Q501J6	Q501J6	Q3U741	Q501J6	Ddx17	Probable ATP-dependent RNA helicase DDX17 (EC 3.6.4.13) (DEAD box protein 17)	7.23077	High	4	4	2	TRUE	FALSE	2 v 2	0.0487316	0.453285	0.997487	2 v 2	2.97615	0.016269	0.0711	2 v 2	3.02488	0.00715859	0.0568315	2.96347	6.01569	6.02237	3.30743	6.2075	6.29829	7.8	64.7	65	9.9	73.9	78.7	7.8	10.7	13.3	8.1	11.3	15.4	1	1	1	1	1	1	High
E9PY26, Q8R016	Q8R016	Q8R016	Q8R016	Blmh	Bleomycin hydrolase (BH) (BLM hydrolase) (BMH) (EC 3.4.22.40)	6.59341	High	3	3	3	TRUE	FALSE	2 v 2	0.0473529	0.369857	0.997487	2 v 2	2.59482	0.0928783	0.107156	2 v 2	2.64217	0.0838866	0.0947809	5.35403	7.56758	7.64602	4.41278	7.38888	7.40514	40.9	189.7	200.3	21.3	167.6	169.5	40.9	31.5	41	17.4	25.6	33.2	2	2	2	2	2	2	High
Q9DC70	Q9DC70	Q9DC70	Q9DC70	Ndufs7	NADH dehydrogenase [ubiquinone] iron-sulfur protein 7, mitochondrial (EC 7.1.1.2) (Complex I-20kD) (CI-20kD) (NADH-ubiquinone oxidoreductase 20 kDa subunit)	3.125	High	1	1	1	TRUE	FALSE	2 v 2	0.0452398	0.383903	0.997487	2 v 2	3.07175	0.0449622	0.080504	2 v 2	3.11699	0.0506389	0.0735548	3.47249	6.76155	6.83794	3.9542	6.80864	6.82273	11.1	108.5	114.4	15.5	112.1	113.2	11.1	18	23.5	12.7	17.1	22.1	1	1	1	1	1	1	High
B1ASE2, Q9DCX2	Q9DCX2	Q9DCX2	Q9DCX2	Atp5pd	ATP synthase subunit d, mitochondrial (ATPase subunit d) (ATP synthase peripheral stalk subunit d)	8.69565	High	1	1	1	TRUE	FALSE	2 v 2	0.0448013	0.924206	0.997487	2 v 2	2.85514	0.0575219	0.0851175	2 v 2	2.89994	0.0254173	0.0622902	3.74416	6.85798	6.52826	3.64386	6.24031	6.65964	13.4	116	92.3	12.5	75.6	101.1	13.4	19.3	18.9	10.2	11.6	19.8	1	1	1	1	1	1	High
D3Z0S6, Q62189	Q62189	Q62189	Q62189	Snrpa	U1 small nuclear ribonucleoprotein A (U1 snRNP A) (U1-A) (U1A)	2.78746	High	1	1	1	TRUE	FALSE	2 v 2	0.0446267	0.910635	0.997487	2 v 2	2.65004	0.093686	0.107718	2 v 2	2.69466	0.0181866	0.0608071	4.51096	7.55382	7.28263	4.74953	7.00675	7.3672	22.8	187.9	155.7	26.9	128.6	165.1	22.8	31.2	31.9	21.9	19.7	32.3	1	1	1	1	1	1	High
P62082	P62082	P62082	P62082	Rps7	40S ribosomal protein S7	24.7423	High	4	5	4	TRUE	FALSE	2 v 2	0.0440551	0.892628	0.997487	2 v 2	2.83004	0.0459006	0.080504	2 v 2	2.87409	0.0120312	0.0608071	5.89482	8.92926	8.71459	5.3505	7.97613	8.27891	59.5	487.5	420.1	40.8	251.8	310.6	59.5	81	86.1	33.3	38.5	60.8	2	2	2	2	2	2	High
P15532	P15532	P15532	P15532	Nme1	Nucleoside diphosphate kinase A (NDK A) (NDP kinase A) (EC 2.7.4.6) (Metastasis inhibition factor NM23) (NDPK-A) (Tumor metastatic process-associated protein) (nm23-M1)	39.4737	High	5	6	1	TRUE	FALSE	2 v 2	0.0437224	0.942502	0.997487	2 v 2	3.04882	0.0459582	0.080504	2 v 2	3.09254	0.0538672	0.0746146	3.74416	7.01346	6.5744	2.96347	5.79181	6.31832	13.4	129.2	95.3	7.8	55.4	79.8	13.4	21.5	19.5	6.3	8.5	15.6	1	1	1	1	1	1	High
P63011	P63011	P63011	P63011	Rab3a	Ras-related protein Rab-3A	22.2727	High	4	6	2	TRUE	FALSE	2 v 2	0.0431324	0.873444	0.997487	2 v 2	3.11019	0.0610084	0.086539	2 v 2	3.15332	0.0171294	0.0608071	5.45286	8.86202	8.69105	5.2211	8.03232	8.28956	43.8	465.3	413.3	37.3	261.8	312.9	43.8	77.3	84.7	30.4	40	61.2	3	3	3	3	3	3	High
H3BJA6, H3BJD0, H3BJD6, H3BKQ7, H3BL28, Q3UXW4, Q6R891, Q7TN74, Q9DB77	Q9DB77	Q9DB77	Q9DB77	Uqcrc2	Cytochrome b-c1 complex subunit 2, mitochondrial (Complex III subunit 2) (Core protein II) (Ubiquinol-cytochrome-c reductase complex core protein 2)	6.84327	High	3	4	3	TRUE	FALSE	2 v 2	0.041295	0.863268	0.997487	2 v 2	3.0535	0.0615871	0.0868527	2 v 2	3.0948	0.022006	0.0609881	5.07895	8.42878	8.28077	5.0268	7.78398	8.01458	33.8	344.6	311	32.6	220.4	258.6	33.8	57.2	63.7	26.6	33.7	50.6	2	2	2	2	2	2	High
M0QWC2, Q9CQV6	Q9CQV6	M0QWC2	Q9CQV6	Map1lc3b	Microtubule-associated proteins 1A/1B light chain 3B (Autophagy-related protein LC3 B) (Autophagy-related ubiquitin-like modifier LC3 B) (MAP1 light chain 3-like protein 2) (MAP1A/MAP1B light chain 3 B) (MAP1A/MAP1B LC3 B) (Microtubule-associated protein 1 light chain 3 beta)	16.8	High	2	3	1	TRUE	FALSE	2 v 2	0.0397144	0.903829	0.997487	2 v 2	2.99397	4.7494e-06	0.00247919	2 v 2	3.03368	0.054619	0.0752272	5.89966	8.8936	8.67243	5.39575	8.38974	8.69035	59.7	475.6	408	42.1	335.4	413.1	59.7	79	83.6	34.4	51.3	80.8	2	2	2	2	2	2	High
P61982	P61982	P61982	P61982	Ywhag	14-3-3 protein gamma [Cleaved into: 14-3-3 protein gamma, N-terminally processed]	46.5587	High	11	25	6	TRUE	FALSE	2 v 2	0.038689	0.85497	0.997487	2 v 2	3.27936	0.0138241	0.0711	2 v 2	3.31805	0.0183484	0.0608071	8.04275	11.3933	11.2651	7.56986	10.778	10.9836	263.7	2689.9	2461.2	190	1755.9	2024.8	263.7	446.8	504.4	155.1	268.4	396.1	5	5	5	5	5	5	High
O35737, P70333, Q8C2Q7, Q9Z2X1	O35737	Q8C2Q7	O35737	Hnrnph1	Heterogeneous nuclear ribonucleoprotein H (hnRNP H) [Cleaved into: Heterogeneous nuclear ribonucleoprotein H, N-terminally processed]	18.2628	High	5	7	5	TRUE	FALSE	2 v 2	0.0385199	0.853535	0.997487	2 v 2	3.03354	0.0375374	0.0792184	2 v 2	3.07206	0.00302773	0.0568315	6.23074	9.44336	9.31741	6.08746	8.94193	9.14491	75.1	696.2	638	68	491.8	566.1	75.1	115.6	130.7	55.5	75.2	110.7	5	5	5	5	5	5	High
A0A1Y7VL99, A0A1Y7VLG4, Q61598	Q61598	Q61598	Q61598	Gdi2	Rab GDP dissociation inhibitor beta (Rab GDI beta) (GDI-3) (Guanosine diphosphate dissociation inhibitor 2) (GDI-2)	25.3933	High	8	9	5	TRUE	FALSE	2 v 2	0.038277	0.801245	0.997487	2 v 2	3.24035	0.000690234	0.055472	2 v 2	3.27863	0.0223363	0.0609881	6.03342	9.27729	9.19697	5.76288	8.99972	9.15659	65.5	620.5	586.9	54.3	511.9	570.7	65.5	103.1	120.3	44.3	78.2	111.6	5	5	5	5	5	5	High
P09041, P09411, S4R2M7	P09411	P09411	P09411	Pgk1	Phosphoglycerate kinase 1 (EC 2.7.2.3)	28.0576	High	9	11	9	TRUE	FALSE	2 v 2	0.0371494	0.86071	0.997487	2 v 2	3.19522	0.0273197	0.0735097	2 v 2	3.23237	0.0597512	0.0792408	6.52826	9.58628	9.45635	5.97728	9.3097	9.51392	92.3	768.7	702.5	63	634.6	731.1	92.3	127.7	144	51.5	97	143	5	5	5	5	5	5	High
D6RIN4, Q9D0M5	Q9D0M5	Q9D0M5	Q9D0M5	Dynll2	Dynein light chain 2, cytoplasmic (8 kDa dynein light chain b) (DLC8) (DLC8b) (Dynein light chain LC8-type 2)	7.86517	High	1	1	1	TRUE	FALSE	2 v 2	0.0368993	0.950271	0.997487	2 v 2	2.8623	0.0448995	0.080504	2 v 2	2.8992	0.0589448	0.0786936	4.35755	7.42206	6.98755	3.40599	6.06609	6.5744	20.5	171.5	126.9	10.6	67	95.3	20.5	28.5	26	8.7	10.2	18.6	1	1	1	1	1	1	High
D3YYR4, D3Z365, G3UVV4, P17710	P17710	P17710	P17710	Hk1	Hexokinase-1 (EC 2.7.1.1) (Hexokinase type I) (HK I) (Hexokinase, tumor isozyme)	2.77207	High	3	3	3	TRUE	FALSE	2 v 2	0.0351259	0.914137	0.997487	2 v 2	2.85197	0.0491658	0.0819954	2 v 2	2.8871	0.00841422	0.0588515	5.68089	8.75355	8.52982	5.8125	8.44377	8.73775	51.3	431.6	369.6	56.2	348.2	426.9	51.3	71.7	75.7	45.9	53.2	83.5	2	2	2	2	2	2	High
F6VVY4, Q8JZU2	Q8JZU2	Q8JZU2	Q8JZU2	Slc25a1	Tricarboxylate transport protein, mitochondrial (Citrate transport protein) (CTP) (Solute carrier family 25 member 1) (Tricarboxylate carrier protein)	2.57235	High	1	1	1	TRUE	FALSE	2 v 2	0.034715	0.943273	0.997487	2 v 2	1.65678	0.239114	0.244741	2 v 2	1.6915	0.0988393	0.107712	4.99095	7.30104	6.9472	5.37156	6.37504	6.79831	31.8	157.7	123.4	41.4	83	111.3	31.8	26.2	25.3	33.8	12.7	21.8	1	1	1	1	1	1	High
A0A1W2P768, E0CYN1, E0CYR7, E0CZ27, F8WI35, P02301, P68433, P84228, P84244	P68433	A0A1W2P768	P68433	H3c1; H3c8; H3c10; H3c11	Histone H3.1	22.7941	High	4	5	4	TRUE	FALSE	2 v 2	0.0337288	0.959133	0.997487	2 v 2	3.74487	0.0771191	0.0970264	2 v 2	3.7786	0.0115943	0.0608071	5.2891	9.48985	8.99887	5.12928	8.41827	8.97671	39.1	719	511.6	35	342.1	503.8	39.1	119.4	104.8	28.6	52.3	98.6	3	3	3	3	3	3	High
B1AU25, Q9Z0X1	Q9Z0X1	Q9Z0X1	Q9Z0X1	Aifm1	Apoptosis-inducing factor 1, mitochondrial (EC 1.6.99.-) (Programmed cell death protein 8)	5.22876	High	2	2	2	TRUE	FALSE	2 v 2	0.032941	0.911318	0.997487	2 v 2	2.40531	0.104017	0.117105	2 v 2	2.43825	0.0421307	0.0711131	4.49185	7.2937	7.0917	3.62059	5.62936	5.89724	22.5	156.9	136.4	12.3	49.5	59.6	22.5	26.1	27.9	10.1	7.6	11.6	1	1	1	1	1	1	Medium
E9PYH2, Q91V12	Q91V12	E9PYH2	Q91V12	Acot7	Cytosolic acyl coenzyme A thioester hydrolase (EC 3.1.2.2) (Acyl-CoA thioesterase 7) (Brain acyl-CoA hydrolase) (BACH) (CTE-IIa) (CTE-II) (Long chain acyl-CoA thioester hydrolase)	16.273	High	4	5	4	TRUE	FALSE	2 v 2	0.0314978	0.882669	0.997487	2 v 2	3.26731	0.00905955	0.0711	2 v 2	3.2988	0.0236227	0.0617642	5.22497	8.53877	8.40131	4.2854	7.50621	7.70667	37.4	371.9	338.1	19.5	181.8	208.9	37.4	61.8	69.3	15.9	27.8	40.9	2	2	2	2	2	2	High
F6XI62, P14148	P14148	P14148	P14148	Rpl7	60S ribosomal protein L7	21.4815	High	5	5	5	TRUE	FALSE	2 v 2	0.0292977	0.878702	0.997487	2 v 2	3.35032	0.00765903	0.0711	2 v 2	3.37962	0.0210129	0.0609881	5.7252	9.11582	8.99322	5.77347	9.08348	9.26468	52.9	554.8	509.6	54.7	542.5	615.1	52.9	92.2	104.4	44.6	82.9	120.3	3	3	3	3	3	3	High
Q04447	Q04447	Q04447	Q04447	Ckb	Creatine kinase B-type (EC 2.7.3.2) (B-CK) (Creatine kinase B chain) (Creatine phosphokinase B-type) (CPK-B)	33.0709	High	8	13	8	TRUE	FALSE	2 v 2	0.0285006	0.950666	0.997487	2 v 2	3.20238	0.0305377	0.0773818	2 v 2	3.23088	0.0419704	0.0711131	7.14771	10.5038	10.1653	6.63662	9.68527	10.0808	141.8	1452	1148.3	99.5	823.3	1083	141.8	241.2	235.3	81.3	125.8	211.9	8	8	8	8	8	8	High
P68372	P68372	P68372	P68372	Tubb4b	Tubulin beta-4B chain (Tubulin beta-2C chain)	68.5393	High	23	63	1	TRUE	FALSE	2 v 2	0.0270812	0.867206	0.997487	2 v 2	3.04528	0.0551385	0.0851175	2 v 2	3.07236	0.0282605	0.0643285	6.35226	9.66196	9.5611	6.29462	9.07548	9.2305	81.7	810.1	755.4	78.5	539.5	600.7	81.7	134.6	154.8	64.1	82.5	117.5	3	3	3	3	3	3	High
P14211	P14211	P14211	P14211	Calr	Calreticulin (CRP55) (Calregulin) (Endoplasmic reticulum resident protein 60) (ERp60) (HACBP)	24.5192	High	8	11	8	TRUE	FALSE	2 v 2	0.0263225	0.941673	0.997487	2 v 2	3.10734	0.0272551	0.0735097	2 v 2	3.13366	0.0311356	0.0653946	7.51017	10.7506	10.4904	7.02901	10.0032	10.3161	182.3	1722.9	1438.6	130.6	1026.3	1274.8	182.3	286.2	294.8	106.6	156.9	249.4	7	7	7	7	7	7	High
D6REF3, F6WA09, P62259	P62259	P62259	P62259	Ywhae	14-3-3 protein epsilon (14-3-3E)	53.3333	High	12	23	10	TRUE	FALSE	2 v 2	0.0253648	0.945822	0.997487	2 v 2	3.26235	0.0159247	0.0711	2 v 2	3.28771	0.0417093	0.0711131	8.00675	11.3507	11.0788	7.69349	10.8742	11.1969	257.2	2611.6	2162.9	207	1877	2347.5	257.2	433.8	443.2	169	286.9	459.2	8	8	8	8	8	8	High
Q60749, Q9WU01	Q60749	Q60749	Q60749	Khdrbs1	KH domain-containing, RNA-binding, signal transduction-associated protein 1 (GAP-associated tyrosine phosphoprotein p62) (Src-associated in mitosis 68 kDa protein) (Sam68) (p21 Ras GTPase-activating protein-associated p62) (p68)	6.32054	High	3	5	3	TRUE	FALSE	2 v 2	0.0242005	0.951538	0.997487	2 v 2	2.91025	0.0490964	0.0819954	2 v 2	2.93445	0.0200412	0.0609881	5.64097	8.7761	8.48301	5.88753	8.57289	8.91439	49.9	438.4	357.8	59.2	380.8	482.5	49.9	72.8	73.3	48.3	58.2	94.4	3	3	3	3	3	3	High
O08553	O08553	O08553	O08553	Dpysl2	Dihydropyrimidinase-related protein 2 (DRP-2) (Unc-33-like phosphoprotein 2) (ULIP-2)	58.3916	High	24	43	20	TRUE	FALSE	2 v 2	0.0231791	0.932404	0.997487	2 v 2	3.1559	0.0255503	0.0735097	2 v 2	3.17908	0.0181684	0.0608071	9.5308	12.8134	12.6191	9.05989	12.0891	12.3297	739.7	7198.2	6291.2	533.7	4356.8	5147.7	739.7	1195.6	1289.2	435.9	665.9	1007	21	21	21	21	21	21	High
P62746	P62746	P62746	P62746	Rhob	Rho-related GTP-binding protein RhoB	18.8776	High	3	4	1	TRUE	FALSE	2 v 2	0.0220714	0.967414	0.997487	2 v 2	3.23824	0.0450253	0.080504	2 v 2	3.26031	0.0392798	0.0688055	5.19377	8.66142	8.25267	4.83289	7.84172	8.29462	36.6	404.9	305	28.5	229.4	314	36.6	67.2	62.5	23.3	35.1	61.4	3	3	3	3	3	3	High
B7FAU8, D6RI86, P50396	P50396	P50396	P50396	Gdi1	Rab GDP dissociation inhibitor alpha (Rab GDI alpha) (Guanosine diphosphate dissociation inhibitor 1) (GDI-1)	35.123	High	11	14	8	TRUE	FALSE	2 v 2	0.0208013	0.952813	0.997487	2 v 2	3.1737	0.0334053	0.077878	2 v 2	3.1945	0.0225972	0.0609881	6.90207	10.2425	9.98314	6.68089	9.6879	9.98883	119.6	1211.4	1012.1	102.6	824.8	1016.1	119.6	201.2	207.4	83.8	126.1	198.8	8	8	8	8	8	8	High
P20065	P20065	P20065	P20065	Tmsb4x	Thymosin beta-4 (T beta 4) [Cleaved into: Hematopoietic system regulatory peptide (Seraspenide)]	40	High	6	12	3	TRUE	FALSE	2 v 2	0.0191202	0.966663	0.997487	2 v 2	2.78336	0.0606193	0.086539	2 v 2	2.80248	0.0224708	0.0609881	8.1533	11.2025	10.8568	7.79831	10.3158	10.6997	284.7	2356.6	1854.5	222.6	1274.6	1663.2	284.7	391.4	380	181.8	194.8	325.4	5	5	5	5	5	5	High
P27773	P27773	P27773	P27773	Pdia3	Protein disulfide-isomerase A3 (EC 5.3.4.1) (58 kDa glucose-regulated protein) (58 kDa microsomal protein) (p58) (Disulfide isomerase ER-60) (Endoplasmic reticulum resident protein 57) (ER protein 57) (ERp57) (Endoplasmic reticulum resident protein 60) (ER protein 60) (ERp60)	7.12871	High	3	4	3	TRUE	FALSE	2 v 2	0.0190379	0.949508	0.997487	2 v 2	3.15788	0.0375021	0.0792184	2 v 2	3.17692	0.0106786	0.0608071	5.27426	8.61839	8.39789	4.853	7.82464	8.08321	38.7	393	337.3	28.9	226.7	271.2	38.7	65.3	69.1	23.6	34.7	53.1	2	2	2	2	2	2	High
P43277	P43277	P43277	P43277	H1-3	Histone H1.3 (H1 VAR.4) (H1d)	47.5113	High	16	27	1	TRUE	FALSE	2 v 2	0.0189389	0.966251	0.997487	2 v 2	3.18586	0.0771379	0.0970264	2 v 2	3.2048	0.00615873	0.0568315	9.14949	12.7233	12.3853	9.41511	12.213	12.5889	567.9	6762.2	5349.9	682.7	4747.8	6160.8	567.9	1123.2	1096.3	557.6	725.7	1205.2	16	16	16	16	16	16	High
Q8BP67	Q8BP67	Q8BP67	Q8BP67	Rpl24	60S ribosomal protein L24	18.4713	High	4	7	4	TRUE	FALSE	2 v 2	0.0187629	0.906712	0.997487	2 v 2	2.96571	0.0234669	0.0724885	2 v 2	2.98447	0.00378706	0.0568315	5.88753	8.96261	8.85425	6.18587	9.04221	9.18809	59.2	498.9	462.8	72.8	527.2	583.3	59.2	82.9	94.8	59.4	80.6	114.1	3	3	3	3	3	3	High
A0A0N4SUM2, O88569	O88569	O88569	O88569	Hnrnpa2b1	Heterogeneous nuclear ribonucleoproteins A2/B1 (hnRNP A2/B1)	13.3144	High	4	4	3	TRUE	FALSE	2 v 2	0.0173389	0.93326	0.997487	2 v 2	3.11754	0.0185553	0.0720754	2 v 2	3.13487	0.0150035	0.0608071	4.926	8.13443	7.98698	4.51096	7.53761	7.71973	30.4	281	253.7	22.8	185.8	210.8	30.4	46.7	52	18.6	28.4	41.2	2	2	2	2	2	2	High
P62715, P63330	P63330	P63330	P63330	Ppp2ca	Serine/threonine-protein phosphatase 2A catalytic subunit alpha isoform (PP2A-alpha) (EC 3.1.3.16)	11.0032	High	2	2	2	TRUE	FALSE	2 v 2	0.0152391	0.960636	0.997487	2 v 2	2.96139	0.0225401	0.0724885	2 v 2	2.97663	0.0301859	0.0652267	5.06609	8.13237	7.90147	4.91169	7.76818	8.02956	33.5	280.6	239.1	30.1	218	261.3	33.5	46.6	49	24.6	33.3	51.1	2	2	2	2	2	2	High
A0A2I3BQ03, D3YXF4, D3YXN6, P63101	P63101	P63101	P63101	Ywhaz	14-3-3 protein zeta/delta (Protein kinase C inhibitor protein 1) (KCIP-1) (SEZ-2)	42.8571	High	13	33	9	TRUE	FALSE	2 v 2	0.0136258	0.972738	0.997487	2 v 2	3.2971	0.0149155	0.0711	2 v 2	3.31072	0.0462087	0.0719531	9.43567	12.81	12.5057	8.83131	12.0511	12.3828	692.5	7181.3	5815.4	455.5	4243.8	5340.5	692.5	1192.8	1191.7	372	648.7	1044.7	16	16	16	16	16	16	High
H3BKG2, H3BKR8, H3BL49, H3BLL1, P42932	P42932	P42932	P42932	Cct8	T-complex protein 1 subunit theta (TCP-1-theta) (CCT-theta)	5.65693	High	3	3	3	TRUE	FALSE	2 v 2	0.0103288	0.97383	0.997487	2 v 2	3.3199	0.00315394	0.0711	2 v 2	3.33023	0.0447867	0.0719531	5.38543	8.72178	8.48099	5.07895	8.38241	8.64386	41.8	422.2	357.3	33.8	333.7	400	41.8	70.1	73.2	27.6	51	78.2	2	2	2	2	2	2	High
Q80ZM5	Q80ZM5	Q80ZM5	Q80ZM5	H1f10	H1 histone family, member X (H1.10 linker histone)	9.57447	High	2	2	2	TRUE	FALSE	2 v 2	0.0101649	0.921288	0.997487	2 v 2	2.76338	0.0844456	0.100871	2 v 2	2.77355	0.0656251	0.0827447	5.18982	8.32193	8.2503	6.1918	8.58646	8.67842	36.5	320	304.5	73.1	384.4	409.7	36.5	53.2	62.4	59.7	58.7	80.2	2	2	2	2	2	2	High
A2A5N1, Q9CQV8	Q9CQV8	Q9CQV8	Q9CQV8	Ywhab	14-3-3 protein beta/alpha (Protein kinase C inhibitor protein 1) (KCIP-1) [Cleaved into: 14-3-3 protein beta/alpha, N-terminally processed]	43.4959	High	11	23	5	TRUE	FALSE	2 v 2	0.0091528	0.975227	0.997487	2 v 2	3.2603	0.0277245	0.0738377	2 v 2	3.26945	0.0181063	0.0608071	7.33985	10.7422	10.5163	7.07788	10.1961	10.4404	162	1712.9	1464.6	135.1	1173.1	1389.5	162	284.5	300.1	110.3	179.3	271.8	6	6	6	6	6	6	High
A2BH06, Q9CXW4	Q9CXW4	Q9CXW4	Q9CXW4	Rpl11	60S ribosomal protein L11	17.9775	High	3	5	3	TRUE	FALSE	2 v 2	0.00662916	0.973416	0.997487	2 v 2	2.92578	0.0553355	0.0851175	2 v 2	2.93241	0.0208982	0.0609881	6.14771	9.32845	9.17642	6.07468	8.74551	8.91079	70.9	642.9	578.6	67.4	429.2	481.3	70.9	106.8	118.6	55	65.6	94.2	3	3	3	3	3	3	High
A0A087WP86, A0A087WQ14, A0A087WRA1, A0A087WS98, Q99JY9	Q99JY9	Q99JY9	Q99JY9	Actr3	Actin-related protein 3 (Actin-like protein 3)	9.80861	High	3	3	3	TRUE	FALSE	2 v 2	0.00621618	0.951695	0.997487	2 v 2	2.65466	0.0334189	0.077878	2 v 2	2.66087	0.052813	0.0740613	3.23266	6.0268	6.11478	3.58496	6.10014	6.02459	9.4	65.2	69.3	12	68.6	65.1	9.4	10.8	14.2	9.8	10.5	12.7	1	1	1	1	1	1	High
A0A1L1SRW0, A0A1L1SUK3, P14206	P14206	P14206	P14206	Rpsa	40S ribosomal protein SA (37 kDa laminin receptor precursor) (37LRP) (37 kDa oncofetal antigen) (37/67 kDa laminin receptor) (LRP/LR) (67 kDa laminin receptor) (67LR) (Laminin receptor 1) (LamR) (Laminin-binding protein precursor p40) (LBP/p40) (OFA/iLRP)	13.8983	High	3	4	3	TRUE	FALSE	2 v 2	0.00617792	0.988874	0.997487	2 v 2	2.93122	0.064613	0.0888592	2 v 2	2.9374	0.0119017	0.0608071	6.18388	9.41363	9.06636	6.04221	8.6749	9.03452	72.7	682	536.1	65.9	408.7	524.4	72.7	113.3	109.9	53.8	62.5	102.6	3	3	3	3	3	3	High
A0A1B0GQX5, A0A1B0GRC1, A0A1B0GRS2, A0A1B0GRW9, A0A1B0GS79, A0A1B0GSL7, A0A1B0GSR9, A0A1B0GSX0, A0A1B0GT41, D3YZQ9, P06151	P06151	A0A1B0GSX0	P06151	Ldha	L-lactate dehydrogenase A chain (LDH-A) (EC 1.1.1.27) (LDH muscle subunit) (LDH-M)	31.3253	High	10	13	9	TRUE	FALSE	2 v 2	0.00461529	0.987634	0.997487	2 v 2	3.20417	0.00887802	0.0711	2 v 2	3.20879	0.055855	0.0759279	7.99887	11.1584	10.9254	6.93428	10.1831	10.4253	255.8	2285.6	1944.8	122.3	1162.6	1375.1	255.8	379.6	398.5	99.8	177.7	269	9	9	9	9	9	9	High
A0A1D5RL86, P61514	P61514	P61514	P61514	Rpl37a	60S ribosomal protein L37a	58.6957	High	6	9	6	TRUE	FALSE	2 v 2	0.00432991	0.891718	0.997487	2 v 2	2.67075	0.0147896	0.0711	2 v 2	2.67508	0.00876807	0.0588515	7.66605	10.3989	10.378	7.49105	10.0997	10.1293	203.1	1350.1	1330.7	179.9	1097.3	1120	203.1	224.3	272.7	146.9	167.7	219.1	6	6	6	6	6	6	High
A0A3B2WDE2, F2Z483, P11983	P11983	P11983	P11983	Tcp1	T-complex protein 1 subunit alpha (TCP-1-alpha) (CCT-alpha) (Tailless complex polypeptide 1A) (TCP-1-A) (Tailless complex polypeptide 1B) (TCP-1-B)	11.8705	High	7	7	7	TRUE	FALSE	2 v 2	0.00344607	0.964376	0.997487	2 v 2	3.08686	0.000720032	0.055472	2 v 2	3.0903	0.0133905	0.0608071	5.95884	9.04221	8.98413	5.46271	8.55305	8.61802	62.2	527.2	506.4	44.1	375.6	392.9	62.2	87.6	103.8	36	57.4	76.9	4	4	4	4	4	4	High
P50516	P50516	P50516	P50516	Atp6v1a	V-type proton ATPase catalytic subunit A (V-ATPase subunit A) (EC 7.1.2.2) (V-ATPase 69 kDa subunit) (Vacuolar proton pump subunit alpha)	7.77958	High	4	4	4	TRUE	FALSE	2 v 2	0.00284603	0.997544	0.999081	2 v 2	3.11463	0.0843993	0.100871	2 v 2	3.11747	0.0656246	0.0827447	4.54844	8.07842	7.34341	4.24793	6.9472	7.6879	23.4	270.3	162.4	19	123.4	206.2	23.4	44.9	33.3	15.5	18.9	40.3	2	2	2	2	2	2	High
A0A0G2JGX3, Q9CQQ7	Q9CQQ7	Q9CQQ7	Q9CQQ7	Atp5pb	ATP synthase F(0) complex subunit B1, mitochondrial (ATP synthase peripheral stalk-membrane subunit b) (ATP synthase subunit b) (ATPase subunit b)	6.25	High	2	2	2	TRUE	FALSE	2 v 2	0.00175835	0.994465	0.999081	2 v 2	3.20155	0.00432305	0.0711	2 v 2	3.20331	0.0358319	0.0672815	5.10852	8.33181	8.13134	4.27798	7.45779	7.66178	34.5	322.2	280.4	19.4	175.8	202.5	34.5	53.5	57.5	15.8	26.9	39.6	2	2	2	2	2	2	High
tr	tr	tr	tr	NA	NA	71.5481	High	15	44	15	TRUE	FALSE	2 v 2	0	NA	NA	2 v 2	0	NA	NA	2 v 2	0	NA	NA	11.1433	11.1433	11.1433	11.1433	11.1433	11.1433	2261.9	2261.9	2261.9	2261.9	2261.9	2261.9	2261.9	375.7	463.5	1847.3	345.7	442.5	16	15	16	16	15	16	High
F6YL81, Q8C605, Q9WUA3	Q9WUA3	Q8C605	Q9WUA3	Pfkp	ATP-dependent 6-phosphofructokinase, platelet type (ATP-PFK) (PFK-P) (EC 2.7.1.11) (6-phosphofructokinase type C) (Phosphofructo-1-kinase isozyme C) (PFK-C) (Phosphohexokinase)	2.67857	High	2	3	2	TRUE	FALSE	2 v 2	-0.000570277	0.999081	0.999081	2 v 2	3.52477	0.0544136	0.0847877	2 v 2	3.5242	0.016802	0.0608071	4.66107	8.48784	8.09223	3.80735	7.03012	7.42459	25.3	359	272.9	14	130.7	171.8	25.3	59.6	55.9	11.4	20	33.6	2	2	2	2	2	2	High
P53994	P53994	P53994	P53994	Rab2a	Ras-related protein Rab-2A	11.7925	High	2	3	2	TRUE	FALSE	2 v 2	-0.00354067	0.986224	0.997487	2 v 2	2.9729	0.0122829	0.0711	2 v 2	2.96936	0.0227649	0.0609881	5.30378	8.33405	8.16692	4.60881	7.52435	7.6844	39.5	322.7	287.4	24.4	184.1	205.7	39.5	53.6	58.9	19.9	28.1	40.2	2	2	2	2	2	2	High
O54879	O54879	O54879	O54879	Hmgb3	High mobility group protein B3 (High mobility group protein 2a) (HMG-2a) (High mobility group protein 4) (HMG-4)	7	High	2	2	1	TRUE	FALSE	2 v 2	-0.00381648	0.995366	0.999081	2 v 2	3.09431	0.0596956	0.0862924	2 v 2	3.0905	0.0479702	0.0731001	4.22497	7.61029	7.08215	3.93546	6.73877	7.25927	18.7	195.4	135.5	15.3	106.8	153.2	18.7	32.5	27.8	12.5	16.3	30	1	1	1	1	1	1	Medium
D3YZ68, D3Z3I8, P10126	P10126	P10126	P10126	Eef1a1	Elongation factor 1-alpha 1 (EF-1-alpha-1) (Elongation factor Tu) (EF-Tu) (Eukaryotic elongation factor 1 A-1) (eEF1A-1)	32.2511	High	15	30	9	TRUE	FALSE	2 v 2	-0.00461731	0.989858	0.997487	2 v 2	2.99695	0.0377256	0.0792184	2 v 2	2.99233	0.0238201	0.0617642	9.71648	12.8912	12.5968	9.10355	11.9227	12.2079	841.3	7597.1	6194.6	550.1	3882.3	4730.9	841.3	1261.9	1269.4	449.3	593.4	925.4	16	16	16	16	16	16	High
A0A140LJ08, P26369, Q3KQM4, Q80XR5	P26369	P26369	P26369	U2af2	Splicing factor U2AF 65 kDa subunit (U2 auxiliary factor 65 kDa subunit) (U2 snRNP auxiliary factor large subunit)	27.5789	High	10	12	10	TRUE	FALSE	2 v 2	-0.00473668	0.98696	0.997487	2 v 2	2.86774	0.0143038	0.0711	2 v 2	2.863	0.0655112	0.0827447	7.10119	9.90448	9.66853	7.10014	10.0323	10.2588	137.3	958.4	813.8	137.2	1047.2	1225.2	137.3	159.2	166.8	112	160.1	239.7	7	7	7	7	7	7	High
Q3SYJ1, Q9EQF6	Q9EQF6	Q9EQF6	Q9EQF6	Dpysl5	Dihydropyrimidinase-related protein 5 (DRP-5) (Collapsin response mediator protein 5) (CRMP-5)	30.6738	High	11	15	11	TRUE	FALSE	2 v 2	-0.0052216	0.989065	0.997487	2 v 2	3.27491	0.0417381	0.080396	2 v 2	3.26969	0.0173164	0.0608071	7.77281	11.2627	10.9535	7.65607	10.716	11.0147	218.7	2457.1	1983.1	201.7	1682	2069	218.7	408.1	406.4	164.7	257.1	404.7	10	10	10	10	10	10	High
F6R7E8, Q9CPN7	F6R7E8	F6R7E8	F6R7E8	Gm2663	Predicted gene 2663	8.09717	Medium	1	1	1	TRUE	FALSE	2 v 2	-0.00634809	0.401807	0.997487	2 v 2	2.53576	0.0839942	0.100793	2 v 2	2.52942	0.0830548	0.0942492	3.16993	6.04221	6.03122	4.20163	6.40088	6.39917	9	65.9	65.4	18.4	84.5	84.4	9	10.9	13.4	15	12.9	16.5	1	1	1	1	1	1	High
A0A1B0GS70, Q9R1P4	Q9R1P4	Q9R1P4	Q9R1P4	Psma1	Proteasome subunit alpha type-1 (Macropain subunit C2) (Multicatalytic endopeptidase complex subunit C2) (Proteasome component C2) (Proteasome nu chain)	18.6312	High	4	5	4	TRUE	FALSE	2 v 2	-0.00842231	0.984547	0.997487	2 v 2	2.62796	0.0806679	0.0993128	2 v 2	2.61954	0.00294528	0.0568315	4.67243	7.63517	7.27984	4.926	7.21917	7.55766	25.5	198.8	155.4	30.4	149	188.4	25.5	33	31.8	24.8	22.8	36.9	2	2	2	2	2	2	High
A0A0A6YWU2, A0A0A6YY47, A0A0A6YY91, E9Q589, E9QB01, P13595	P13595	P13595	P13595	Ncam1	Neural cell adhesion molecule 1 (N-CAM-1) (NCAM-1) (CD antigen CD56)	23.2287	High	18	31	18	TRUE	FALSE	2 v 2	-0.00915991	0.970023	0.997487	2 v 2	3.01499	0.0323527	0.077878	2 v 2	3.00583	0.00868963	0.0588515	8.69453	11.8629	11.6593	8.79246	11.6541	11.8393	414.3	3724.6	3234.5	443.4	3222.8	3664.3	414.3	618.7	662.8	362.1	492.6	716.8	16	16	16	16	16	16	High
F7C0H6, Q5M8N0	Q5M8N0	F7C0H6	Q5M8N0	Cnrip1	CB1 cannabinoid receptor-interacting protein 1 (CRIP-1)	23.7805	High	2	4	2	TRUE	FALSE	2 v 2	-0.0110051	0.975562	0.997487	2 v 2	2.80374	0.0892872	0.10521	2 v 2	2.79274	0.0248997	0.0622902	6.30743	9.507	9.20945	5.20163	7.60955	7.88509	79.2	727.6	592	36.8	195.3	236.4	79.2	120.8	121.3	30.1	29.9	46.2	2	2	2	2	2	2	High
A0A1B0GRR3, A0A1B0GSE8, P62281	P62281	P62281	P62281	Rps11	40S ribosomal protein S11	27.2152	High	4	4	4	TRUE	FALSE	2 v 2	-0.0114995	0.962631	0.997487	2 v 2	3.16656	0.0060321	0.0711	2 v 2	3.15506	0.033399	0.0669617	5.94017	9.13673	8.92955	5.60288	8.73944	8.92362	61.4	562.9	487.6	48.6	427.4	485.6	61.4	93.5	99.9	39.7	65.3	95	4	4	4	4	4	4	High
P15864	P15864	P15864	P15864	H1-2	Histone H1.2 (H1 VAR.1) (H1c)	43.3962	High	14	22	3	TRUE	FALSE	2 v 2	-0.0117015	0.97645	0.997487	2 v 2	3.41186	0.0832431	0.100632	2 v 2	3.40016	0.0247965	0.0622902	5.99774	9.85829	9.53041	6.19771	9.16088	9.46536	63.9	928.2	739.5	73.4	572.4	706.9	63.9	154.2	151.5	59.9	87.5	138.3	3	3	3	3	3	3	High
A0A0A0MQM0, P63242, Q8BGY2	P63242	P63242	P63242	Eif5a	Eukaryotic translation initiation factor 5A-1 (eIF-5A-1) (eIF-5A1) (Eukaryotic initiation factor 5A isoform 1) (eIF-5A) (eIF-4D)	7.79221	Medium	1	1	1	TRUE	FALSE	2 v 2	-0.0126655	0.963871	0.997487	2 v 2	3.19904	0.0126872	0.0711	2 v 2	3.18637	0.0317759	0.0656747	5.25172	8.51452	8.27891	4.36457	7.49985	7.71012	38.1	365.7	310.6	20.6	181	209.4	38.1	60.7	63.6	16.8	27.7	41	1	1	1	1	1	1	High
P63321	P63321	P63321	P63321	Rala	Ras-related protein Ral-A (EC 3.6.5.2)	3.8835	High	1	2	1	TRUE	FALSE	2 v 2	-0.0152748	0.927548	0.997487	2 v 2	2.76174	0.0586297	0.0859683	2 v 2	2.74647	0.0281282	0.0643285	4	7.01681	6.8679	3.82782	6.3345	6.45286	16	129.5	116.8	14.2	80.7	87.6	16	21.5	23.9	11.6	12.3	17.1	1	1	1	1	1	1	High
A0A0A6YWC8, A0A0R4J036, A0A2R8W6R6, D3YZ35, G3X981, G5E846, P08551, P08553, P15331, P20152, P31001, P46660	P20152	P20152	P20152	Vim	Vimentin	11.8026	High	6	7	5	TRUE	FALSE	2 v 2	-0.0153744	0.967629	0.997487	2 v 2	2.99563	0.00382961	0.0711	2 v 2	2.98025	0.0681205	0.0840636	4.71699	7.73064	8.01737	5.12516	8.10276	7.78529	26.3	212.4	259.1	34.9	274.9	220.6	26.3	35.3	53.1	28.5	42	43.2	2	2	2	2	2	2	High
Q9EQH3	Q9EQH3	Q9EQH3	Q9EQH3	Vps35	Vacuolar protein sorting-associated protein 35 (Maternal-embryonic 3) (Vesicle protein sorting 35)	3.51759	High	2	2	2	TRUE	FALSE	2 v 2	-0.0165124	0.963471	0.997487	2 v 2	3.22634	0.0879785	0.103902	2 v 2	3.20982	0.0319588	0.0656792	2.90689	6.58195	6.27798	3.07039	5.848	6.11894	7.5	95.8	77.6	8.4	57.6	69.5	7.5	15.9	15.9	6.9	8.8	13.6	1	1	1	1	1	1	High
H3BIY9, H3BJ06, H3BKM0, Q5SWR0, Q9DBG3	Q9DBG3	H3BIY9	Q9DBG3	Ap2b1	AP-2 complex subunit beta (AP105B) (Adaptor protein complex AP-2 subunit beta) (Adaptor-related protein complex 2 subunit beta) (Beta-2-adaptin) (Beta-adaptin) (Clathrin assembly protein complex 2 beta large chain) (Plasma membrane adaptor HA2/AP2 adaptin beta subunit)	9.92529	High	9	10	3	TRUE	FALSE	2 v 2	-0.0204579	0.941029	0.997487	2 v 2	3.14528	0.0399254	0.0798508	2 v 2	3.12482	0.00462594	0.0568315	6.97269	10.3155	10.0748	6.96347	9.91124	10.111	125.6	1274.3	1078.5	124.8	962.9	1105.9	125.6	211.7	221	102	147.2	216.3	8	8	8	8	8	8	High
F6Z1R4, Q5SXR6, Q68FD5	Q68FD5	Q5SXR6	Q68FD5	Cltc	Clathrin heavy chain 1	17.7313	High	22	23	22	TRUE	FALSE	2 v 2	-0.0207586	0.916221	0.997487	2 v 2	3.23238	0.0310974	0.0775397	2 v 2	3.21162	0.000236044	0.0308037	7.45368	10.8441	10.6665	7.24982	10.3242	10.4603	175.3	1838.2	1625.3	152.2	1282	1408.8	175.3	305.3	333.1	124.3	196	275.6	11	11	11	11	11	11	High
A0A0G2JGX4, D3YYN7, Q6PIC6, Q6PIE5, Q8VCE0, Q9WV27, Q9Z1W8	Q6PIC6	Q8VCE0	Q6PIC6	Atp1a3	Sodium/potassium-transporting ATPase subunit alpha-3 (Na(+)/K(+) ATPase alpha-3 subunit) (EC 7.2.2.13) (Na(+)/K(+) ATPase alpha(III) subunit) (Sodium pump subunit alpha-3)	30.2073	High	24	37	14	TRUE	FALSE	2 v 2	-0.0210782	0.943519	0.997487	2 v 2	3.22729	0.0380992	0.0792184	2 v 2	3.20621	0.00865382	0.0588515	8.69279	12.1134	11.8554	8.66605	11.7	11.9158	413.8	4431.1	3705.4	406.2	3326.9	3863.9	413.8	736	759.3	331.8	508.5	755.9	22	22	22	22	22	22	High
P10853, P10854, P70696, Q64475, Q64478, Q64524, Q64525, Q6ZWY9, Q8CBB6, Q8CGP0, Q8CGP1, Q8CGP2, Q9D2U9	P10853	Q8CBB6	P10853	H2bc7; H2bc11; H2bc13; H2bc15	Histone H2B type 1-F/J/L (H2B 291A)	51.5873	High	7	12	7	TRUE	FALSE	2 v 2	-0.0212921	0.970317	0.997487	2 v 2	3.75266	0.0838619	0.100793	2 v 2	3.73137	0.00697599	0.0568315	7.51175	11.7616	11.284	7.51017	10.7656	11.2007	182.5	3472.2	2493.6	182.3	1740.9	2353.6	182.5	576.7	511	148.9	266.1	460.4	7	7	7	7	7	7	High
A0A0J9YTX5, A0A0J9YUZ1, P97427, Q6P1J1	P97427	Q6P1J1	P97427	Crmp1	Dihydropyrimidinase-related protein 1 (DRP-1) (Collapsin response mediator protein 1) (CRMP-1) (Inactive dihydropyrimidinase) (Unc-33-like phosphoprotein 3) (ULIP-3)	42.8322	High	16	29	13	TRUE	FALSE	2 v 2	-0.0247317	0.911495	0.997487	2 v 2	3.11001	0.0503345	0.0826245	2 v 2	3.08528	0.0143711	0.0608071	8.17043	11.5268	11.3254	8.22207	11.0857	11.2377	288.1	2950.7	2566.1	298.6	2173.3	2414.8	288.1	490.1	525.8	243.9	332.2	472.4	11	11	11	11	11	11	High
D3YVB4, D3Z712, F8WJ41, P62245	P62245	P62245	P62245	Rps15a	40S ribosomal protein S15a	11.5385	High	2	2	2	TRUE	FALSE	2 v 2	-0.0266994	0.924097	0.997487	2 v 2	3.10559	0.0490505	0.0819954	2 v 2	3.07889	0.00349037	0.0568315	4.78136	8.1267	7.87713	4.69488	7.56071	7.75689	27.5	279.5	235.1	25.9	188.8	216.3	27.5	46.4	48.2	21.1	28.9	42.3	2	2	2	2	2	2	High
A0A0G2JDU7, F7BDR1, Q61553	Q61553	Q61553	Q61553	Fscn1	Fascin (Singed-like protein)	25.9635	High	10	13	10	TRUE	FALSE	2 v 2	-0.0290386	0.934708	0.997487	2 v 2	2.8711	0.0746971	0.0958031	2 v 2	2.84206	0.0126071	0.0608071	7.63517	10.8447	10.5335	7.45204	9.9847	10.2378	198.8	1839	1482.2	175.1	1013.2	1207.5	198.8	305.4	303.7	143	154.9	236.2	7	7	7	7	7	7	High
A0A0J9YUD8, A0A0J9YUZ4, D3YVC6, D3YZ18, P63158	P63158	P63158	P63158	Hmgb1	High mobility group protein B1 (High mobility group protein 1) (HMG-1)	33.9535	High	7	8	7	TRUE	FALSE	2 v 2	-0.0295287	0.933981	0.997487	2 v 2	2.88006	0.0637031	0.0885263	2 v 2	2.85053	0.00121326	0.0513933	7.30012	10.4693	10.1561	7.33718	9.92807	10.1823	157.6	1417.7	1141	161.7	974.2	1161.9	157.6	235.5	233.8	132	148.9	227.3	5	5	5	5	5	5	High
Q792Z1	Q792Z1	Q792Z1	Q792Z1	Try10	Trypsin 10 (Trypsinogen 10)	4.06504	High	1	5	1	TRUE	FALSE	2 v 2	-0.0300088	0.828362	0.997487	2 v 2	2.68762	0.0445906	0.080504	2 v 2	2.65761	0.0191487	0.0608071	6.6279	9.12696	9.20555	7.0268	9.90298	9.76437	98.9	559.1	590.4	130.4	957.4	869.7	98.9	92.9	121	106.5	146.3	170.1	2	2	2	2	2	2	High
Q9JJU8	Q9JJU8	Q9JJU8	Q9JJU8	Sh3bgrl	SH3 domain-binding glutamic acid-rich-like protein	21.9298	High	2	2	2	TRUE	FALSE	2 v 2	-0.0303354	0.831236	0.997487	2 v 2	3.1419	0.104093	0.117105	2 v 2	3.11156	0.0827241	0.0942492	2.80735	6.46761	6.32553	3.62059	6.24413	6.32553	7	88.5	80.2	12.3	75.8	80.2	7	14.7	16.4	10.1	11.6	15.7	1	1	1	1	1	1	High
P31254, Q02053	Q02053	Q02053	Q02053	Uba1	Ubiquitin-like modifier-activating enzyme 1 (EC 6.2.1.45) (Ubiquitin-activating enzyme E1) (Ubiquitin-activating enzyme E1 X) (Ubiquitin-like modifier-activating enzyme 1 X)	8.22306	High	7	8	7	TRUE	FALSE	2 v 2	-0.0322586	0.913842	0.997487	2 v 2	3.328	0.0114789	0.0711	2 v 2	3.29574	0.0341359	0.0669885	5.80478	9.19279	8.92362	5.23266	8.50064	8.70529	55.9	585.2	485.6	37.6	362.2	417.4	55.9	97.2	99.5	30.7	55.4	81.6	4	4	4	4	4	4	High
P97807	P97807	P97807	P97807	Fh	Fumarate hydratase, mitochondrial (Fumarase) (EC 4.2.1.2) (EF-3)	1.77515	High	1	1	1	TRUE	FALSE	2 v 2	-0.0323195	0.882935	0.997487	2 v 2	3.21361	0.0262977	0.0735097	2 v 2	3.18129	0.0611655	0.080021	4.87283	7.95361	7.74752	4.64962	7.99605	8.1375	29.3	247.9	214.9	25.1	255.3	281.6	29.3	41.2	44	20.5	39	55.1	1	1	1	1	1	1	High
D3Z1R1, E9PX27, E9Q0C3, E9Q3D6, P11499	P11499	P11499	P11499	Hsp90ab1	Heat shock protein HSP 90-beta (Heat shock 84 kDa) (HSP 84) (HSP84) (Tumor-specific transplantation 84 kDa antigen) (TSTA)	20.3039	High	14	31	4	TRUE	FALSE	2 v 2	-0.0325027	0.932542	0.997487	2 v 2	3.4494	0.00646323	0.0711	2 v 2	3.4169	0.0503059	0.0735548	5.36107	8.84549	8.5074	4.78136	8.19574	8.46883	41.1	460	363.9	27.5	293.2	354.3	41.1	76.4	74.6	22.5	44.8	69.3	3	3	3	3	3	3	High
P57784	P57784	P57784	P57784	Snrpa1	U2 small nuclear ribonucleoprotein A' (U2 snRNP A')	20	High	4	4	4	TRUE	FALSE	2 v 2	-0.0332142	0.893191	0.997487	2 v 2	3.54306	0.0124352	0.0711	2 v 2	3.50985	0.0480332	0.0731001	5.03122	8.6435	8.80639	5.06609	8.53993	8.31061	32.7	399.9	447.7	33.5	372.2	317.5	32.7	66.4	91.7	27.4	56.9	62.1	3	3	3	3	3	3	High
P10922	P10922	P10922	P10922	H1-0	Histone H1.0 (Histone H1') (Histone H1(0)) (MyD196) [Cleaved into: Histone H1.0, N-terminally processed]	4.12371	High	1	1	1	TRUE	FALSE	2 v 2	-0.0374678	0.947747	0.997487	2 v 2	3.25407	0.139028	0.148411	2 v 2	3.2166	0.0526629	0.0740613	4.44626	8.42249	7.92955	5.07468	7.60659	8.02459	21.8	343.1	243.8	33.7	194.9	260.4	21.8	57	50	27.5	29.8	50.9	1	1	1	1	1	1	High
P62979, P62983	P62983	P62983	P62983	Rps27a	Ubiquitin-40S ribosomal protein S27a (Ubiquitin carboxyl extension protein 80) [Cleaved into: Ubiquitin; 40S ribosomal protein S27a]	54.4872	High	8	26	2	TRUE	FALSE	2 v 2	-0.0374698	0.861256	0.997487	2 v 2	2.18622	0.03644	0.078602	2 v 2	2.14875	0.0130112	0.0608071	9.17368	11.4852	11.2785	9.25833	11.3193	11.451	577.5	2866.7	2484.1	612.4	2555.3	2799.6	577.5	476.2	509	500.1	390.6	547.6	8	8	8	8	8	8	High
A0A0U1RPN8, A0A0U1RPT5, A6ZI44, A6ZI46, A6ZI47, D3YV98, D3YWI1, D3Z510, P00883, P05063, P05064, Q9CPQ9	P05064	A6ZI44	P05064	Aldoa	Fructose-bisphosphate aldolase A (EC 4.1.2.13) (Aldolase 1) (Muscle-type aldolase)	15.6593	High	5	6	5	TRUE	FALSE	2 v 2	-0.0386157	0.928894	0.997487	2 v 2	2.28964	0.0465521	0.0812716	2 v 2	2.25103	0.0498324	0.0735548	6.47897	8.93634	8.55344	6.33628	8.4582	8.76388	89.2	489.9	375.7	80.8	351.7	434.7	89.2	81.4	77	66	53.8	85	3	3	3	3	3	3	High
P51863	P51863	P51863	P51863	Atp6v0d1	V-type proton ATPase subunit d 1 (V-ATPase subunit d 1) (P39) (Physophilin) (V-ATPase 40 kDa accessory protein) (V-ATPase AC39 subunit) (Vacuolar proton pump subunit d 1)	2.2792	Medium	1	1	1	TRUE	FALSE	2 v 2	-0.038867	0.936549	0.997487	2 v 2	3.2144	0.0768211	0.0970264	2 v 2	3.17553	0.000221972	0.0308037	3.83794	7.44211	7.01458	4.15381	6.97842	7.32823	14.3	173.9	129.3	17.8	126.1	160.7	14.3	28.9	26.5	14.5	19.3	31.4	1	1	1	1	1	1	High
H3BKR2, H3BLF7, P62874, Q61011	P62874	P62874	P62874	Gnb1	Guanine nucleotide-binding protein G(I)/G(S)/G(T) subunit beta-1 (Transducin beta chain 1)	22.6471	High	6	7	4	TRUE	FALSE	2 v 2	-0.0390298	0.90509	0.997487	2 v 2	3.25545	0.015772	0.0711	2 v 2	3.21642	0.0354291	0.067198	6.12516	9.46127	9.16239	5.96809	9.14287	9.3637	69.8	704.9	573	62.6	565.3	658.8	69.8	117.1	117.4	51.1	86.4	128.9	5	5	5	5	5	5	High
E9Q1G8, E9Q9F5, O55131	O55131	E9Q1G8	O55131	Septin7	Septin-7 (CDC10 protein homolog)	7.11009	High	4	4	3	TRUE	FALSE	2 v 2	-0.0395842	0.905698	0.997487	2 v 2	3.16073	0.032087	0.077878	2 v 2	3.12114	0.0215775	0.0609881	5.62059	8.94075	8.6359	4.8125	7.81378	8.03947	49.2	491.4	397.8	28.1	225	263.1	49.2	81.6	81.5	22.9	34.4	51.5	3	3	3	3	3	3	High
O08599	O08599	O08599	O08599	Stxbp1	Syntaxin-binding protein 1 (Protein unc-18 homolog 1) (Unc18-1) (Protein unc-18 homolog A) (Unc-18A)	8.92256	High	5	7	5	TRUE	FALSE	2 v 2	-0.0397802	0.936424	0.997487	2 v 2	3.1583	0.0421388	0.080504	2 v 2	3.11852	0.0382626	0.0677054	6.52199	9.88966	9.45286	6.20359	9.15254	9.50978	91.9	948.6	700.8	73.7	569.1	729	91.9	157.6	143.6	60.2	87	142.6	4	4	4	4	4	4	High
A0A338P702, A0A338P786, A0A338P7E5, P68037	P68037	P68037	P68037	Ube2l3	Ubiquitin-conjugating enzyme E2 L3 (EC 2.3.2.23) (E2 ubiquitin-conjugating enzyme L3) (UbcM4) (Ubiquitin carrier protein L3) (Ubiquitin-protein ligase L3)	20.1299	High	3	3	3	TRUE	FALSE	2 v 2	-0.04038	0.66721	0.997487	2 v 2	3.5548	0.0797395	0.0988694	2 v 2	3.51442	0.093105	0.103186	4.47249	7.57969	7.46923	2.90689	6.90929	6.93899	22.2	191.3	177.2	7.5	120.2	122.7	22.2	31.8	36.3	6.1	18.4	24	2	2	2	2	2	2	High
H3BK90, H3BKI6, Q925I1	Q925I1	Q925I1	Q925I1	Atad3	ATPase family AAA domain-containing protein 3 (AAA-ATPase TOB3)	3.21489	High	2	2	2	TRUE	FALSE	2 v 2	-0.041574	0.938342	0.997487	2 v 2	1.94235	0.00802496	0.0711	2 v 2	1.90077	0.133142	0.139279	4.30743	6.27426	5.80478	3.71149	5.62936	6.01569	19.8	77.4	55.9	13.1	49.5	64.7	19.8	12.9	11.5	10.7	7.6	12.6	1	1	1	1	1	1	High
H3BJ30, H3BJW3, H3BKW0, Q6NVF9	Q6NVF9	H3BJW3	Q6NVF9	Cpsf6	Cleavage and polyadenylation specificity factor subunit 6	14.7005	High	7	9	7	TRUE	FALSE	2 v 2	-0.0427649	0.897052	0.997487	2 v 2	2.76845	0.00640521	0.0711	2 v 2	2.72569	0.0674792	0.0839139	7.13853	9.87912	9.57422	7.22689	10.0232	10.2426	140.9	941.7	762.3	149.8	1040.6	1211.5	140.9	156.4	156.2	122.3	159	237	4	4	4	4	4	4	High
P54823	P54823	P54823	P54823	Ddx6	Probable ATP-dependent RNA helicase DDX6 (EC 3.6.4.13) (ATP-dependent RNA helicase p54) (DEAD box protein 6) (Oncogene RCK homolog)	1.65631	Medium	1	1	1	TRUE	FALSE	2 v 2	-0.0459243	0.924256	0.997487	2 v 2	3.31207	0.00209545	0.0711	2 v 2	3.26615	0.0724402	0.0875319	3.7866	7.10957	6.67948	3.18587	6.48704	6.82528	13.8	138.1	102.5	9.1	89.7	113.4	13.8	22.9	21	7.5	13.7	22.2	1	1	1	1	1	1	High
P17426, P17427	P17427	P17427	P17427	Ap2a2	AP-2 complex subunit alpha-2 (100 kDa coated vesicle protein C) (Adaptor protein complex AP-2 subunit alpha-2) (Adaptor-related protein complex 2 subunit alpha-2) (Alpha-adaptin C) (Alpha2-adaptin) (Clathrin assembly protein complex 2 alpha-C large chain) (Plasma membrane adaptor HA2/AP2 adaptin alpha C subunit)	4.90405	High	4	5	4	TRUE	FALSE	2 v 2	-0.0464933	0.895419	0.997487	2 v 2	3.48039	0.0467541	0.0813473	2 v 2	3.43389	0.00452438	0.0568315	5.12928	8.86573	8.53877	5.11686	8.34119	8.57516	35	466.5	371.9	34.7	324.3	381.4	35	77.5	76.2	28.3	49.6	74.6	3	3	3	3	3	3	High
B1AXW4, B1AXW5, B1AXW6, P35700	P35700	P35700	P35700	Prdx1	Peroxiredoxin-1 (EC 1.11.1.24) (Macrophage 23 kDa stress protein) (Osteoblast-specific factor 3) (OSF-3) (Thioredoxin peroxidase 2) (Thioredoxin-dependent peroxide reductase 2) (Thioredoxin-dependent peroxiredoxin 1)	42.7136	High	7	10	3	TRUE	FALSE	2 v 2	-0.0484508	0.69162	0.997487	2 v 2	3.02964	0.00980141	0.0711	2 v 2	2.98119	0.00969966	0.0589771	7.66888	10.7452	10.6046	6.98755	9.97054	10.0142	203.5	1716.4	1557.1	126.9	1003.3	1034.1	203.5	285.1	319.1	103.7	153.3	202.3	6	6	6	6	6	6	High
P05202	P05202	P05202	P05202	Got2	Aspartate aminotransferase, mitochondrial (mAspAT) (EC 2.6.1.1) (EC 2.6.1.7) (Fatty acid-binding protein) (FABP-1) (Glutamate oxaloacetate transaminase 2) (Kynurenine aminotransferase 4) (Kynurenine aminotransferase IV) (Kynurenine--oxoglutarate transaminase 4) (Kynurenine--oxoglutarate transaminase IV) (Plasma membrane-associated fatty acid-binding protein) (FABPpm) (Transaminase A)	29.3023	High	11	14	11	TRUE	FALSE	2 v 2	-0.0486397	0.927554	0.997487	2 v 2	2.95849	0.0555859	0.0851175	2 v 2	2.90985	0.0364083	0.0677054	7.82337	11.0408	10.5666	7.75889	10.4584	10.8353	226.5	2106.8	1516.6	216.6	1407	1827.1	226.5	349.9	310.8	176.9	215.1	357.4	8	8	8	8	8	8	High
A0A1Y7VKY1, A0A3Q4EGP3, F6YVP7, P62270, S4R1N6	P62270	A0A1Y7VKY1	P62270	Rps18	40S ribosomal protein S18 (Ke-3) (Ke3)	17.1053	High	3	4	3	TRUE	FALSE	2 v 2	-0.0496177	0.837316	0.997487	2 v 2	2.81336	0.0732353	0.0947112	2 v 2	2.76375	0.0311083	0.0653946	4.97269	8.11114	7.8716	5.09592	7.58421	7.72451	31.4	276.5	234.2	34.2	191.9	211.5	31.4	45.9	48	27.9	29.3	41.4	2	2	2	2	2	2	High
D3Z794, G3UWI9, G3UWX9, G3UZ60, G3UZA7, G3UZX6, H7BWX9, P61957, Q9Z172	Q9Z172	G3UZA7	Q9Z172	Sumo3	Small ubiquitin-related modifier 3 (SUMO-3) (SMT3 homolog 1) (Ubiquitin-like protein SMT3A) (Smt3A)	10.9091	High	1	2	1	TRUE	FALSE	2 v 2	-0.0502103	0.820958	0.997487	2 v 2	2.85561	0.130078	0.141046	2 v 2	2.8054	0.0941476	0.103952	3.44626	6.8936	6.66959	3.82782	6.0917	6.21529	10.9	118.9	101.8	14.2	68.2	74.3	10.9	19.7	20.9	11.6	10.4	14.5	1	1	1	1	1	1	High
Q99KI0	Q99KI0	Q99KI0	Q99KI0	Aco2	Aconitate hydratase, mitochondrial (Aconitase) (EC 4.2.1.3) (Citrate hydro-lyase)	13.7179	High	8	9	8	TRUE	FALSE	2 v 2	-0.0513598	0.895363	0.997487	2 v 2	2.38927	0.0877383	0.103902	2 v 2	2.33791	0.00591669	0.0568315	6.17991	8.90056	8.53955	6.41785	8.47573	8.73403	72.5	477.9	372.1	85.5	356	425.8	72.5	79.4	76.3	69.8	54.4	83.3	4	4	4	4	4	4	High
P16381, Q62095, Q62167	Q62167	Q62167	Q62167	Ddx3x	ATP-dependent RNA helicase DDX3X (EC 3.6.4.13) (D1Pas1-related sequence 2) (DEAD box RNA helicase DEAD3) (mDEAD3) (DEAD box protein 3, X-chromosomal) (Embryonic RNA helicase)	14.3505	High	7	7	7	TRUE	FALSE	2 v 2	-0.0530147	0.743354	0.997487	2 v 2	2.91734	0.0473747	0.0813473	2 v 2	2.86432	0.0207062	0.0609881	5.65535	8.79019	8.61287	5.78921	8.48905	8.56033	50.4	442.7	391.5	55.3	359.3	377.5	50.4	73.5	80.2	45.2	54.9	73.8	4	4	4	4	4	4	High
Q91XV3	Q91XV3	Q91XV3	Q91XV3	Basp1	Brain acid soluble protein 1 (22 kDa neuronal tissue-enriched acidic protein) (Neuronal axonal membrane protein NAP-22)	75.2212	High	13	36	13	TRUE	FALSE	2 v 2	-0.0533084	0.912893	0.997487	2 v 2	3.18828	0.0710182	0.0938749	2 v 2	3.13497	0.00609521	0.0568315	9.38457	12.93	12.4895	9.50839	12.3395	12.6734	668.4	7804	5750.7	728.3	5182.8	6532.3	668.4	1296.2	1178.4	594.8	792.2	1277.8	12	12	12	12	12	12	High
Q8BK64	Q8BK64	Q8BK64	Q8BK64	Ahsa1	Activator of 90 kDa heat shock protein ATPase homolog 1 (AHA1)	13.6095	High	3	3	3	TRUE	FALSE	2 v 2	-0.0536844	0.768317	0.997487	2 v 2	2.96913	0.0444705	0.080504	2 v 2	2.91545	0.0145841	0.0608071	3.20163	6.37851	6.18388	3.62059	6.38198	6.46923	9.2	83.2	72.7	12.3	83.4	88.6	9.2	13.8	14.9	10	12.7	17.3	1	1	1	1	1	1	High
B0QZL1, B1ARR7, J3QPZ9, P17182, P21550, Q6PHC1	P17182	P17182	P17182	Eno1	Alpha-enolase (EC 4.2.1.11) (2-phospho-D-glycerate hydro-lyase) (Enolase 1) (Non-neural enolase) (NNE)	55.0691	High	20	36	16	TRUE	FALSE	2 v 2	-0.0555496	0.775698	0.997487	2 v 2	3.20243	0.0152961	0.0711	2 v 2	3.14688	0.0460532	0.0719531	9.08401	12.2095	12.0029	8.26866	11.5481	11.6436	542.7	4736.1	4104.1	308.4	2994.4	3199.4	542.7	786.7	841	251.8	457.7	625.9	16	16	16	16	16	16	High
O70250, Q9DBJ1	Q9DBJ1	Q9DBJ1	Q9DBJ1	Pgam1	Phosphoglycerate mutase 1 (EC 5.4.2.11) (EC 5.4.2.4) (BPG-dependent PGAM 1) (Phosphoglycerate mutase isozyme B) (PGAM-B)	42.5197	High	7	11	7	TRUE	FALSE	2 v 2	-0.0564329	0.916759	0.997487	2 v 2	2.93278	0.105126	0.118013	2 v 2	2.87635	0.0131933	0.0608071	5.89724	9.31877	8.83321	6.21917	8.6632	9.0359	59.6	638.6	456.1	74.5	405.4	524.9	59.6	106.1	93.5	60.8	62	102.7	4	4	4	4	4	4	High
A0A494B945, A0A494BA38, A0A494BBL7, P55258, P61028, P62821, Q5SW86, Q5SW87, Q5SW88, Q9D1G1	P62821	P62821	P62821	Rab1A	Ras-related protein Rab-1A (YPT1-related protein)	28.2927	High	7	9	5	TRUE	FALSE	2 v 2	-0.0580796	0.822298	0.997487	2 v 2	2.7953	0.0529799	0.0836472	2 v 2	2.73722	0.00709957	0.0568315	6.8189	9.84737	9.58665	6.8679	9.43003	9.57459	112.9	921.2	768.9	116.8	689.8	762.5	112.9	153	157.6	95.4	105.4	149.2	5	5	5	5	5	5	High
A0A087WSI9, A0A140LHG9, A0A5F8MPL3, E9Q9A3, E9QLK9, E9QQ05, Q3TWS4, Q61548, Q7M6Y3	Q61548	Q61548	Q61548	Snap91	Clathrin coat assembly protein AP180 (91 kDa synaptosomal-associated protein) (Clathrin coat-associated protein AP180) (Phosphoprotein F1-20)	6.21532	High	5	6	5	TRUE	FALSE	2 v 2	-0.058164	0.807961	0.997487	2 v 2	2.82346	0.0419929	0.080504	2 v 2	2.76529	9.68132e-05	0.0252683	7	10.01	9.76487	6.57592	9.21286	9.34163	128	1031.1	870	95.4	593.4	648.8	128	171.3	178.3	77.9	90.7	126.9	5	5	5	5	5	5	High
A0A338P6C7, D3Z1M7, D3Z656, E9Q7S0, F6VSS8, F7BQW7, Q8CHC4	Q8CHC4	D3Z656	Q8CHC4	Synj1	Synaptojanin-1 (EC 3.1.3.36) (Synaptic inositol 1,4,5-trisphosphate 5-phosphatase 1)	2.5413	High	2	2	2	TRUE	FALSE	2 v 2	-0.0601042	0.891303	0.997487	2 v 2	2.81775	0.0415947	0.080396	2 v 2	2.75765	0.0378679	0.0677054	3.05311	5.6865	5.97499	3.08746	6.08958	5.68089	8.3	51.5	62.9	8.5	68.1	51.3	8.3	8.5	12.9	7	10.4	10	1	1	1	1	1	1	High
P35564	P35564	P35564	P35564	Canx	Calnexin	14.2132	High	8	9	8	TRUE	FALSE	2 v 2	-0.0607772	0.861551	0.997487	2 v 2	3.22485	0.00951365	0.0711	2 v 2	3.16407	0.045565	0.0719531	7.54458	10.8176	10.4818	7.05637	10.233	10.4473	186.7	1804.8	1430	133.1	1203.5	1396.2	186.7	299.8	293	108.7	184	273.1	8	8	8	8	8	8	High
P28667	P28667	P28667	P28667	Marcksl1	MARCKS-related protein (Brain protein F52) (MARCKS-like protein 1) (Macrophage myristoylated alanine-rich C kinase substrate) (Mac-MARCKS) (MacMARCKS)	18.5	High	3	8	3	TRUE	FALSE	2 v 2	-0.0622196	0.772054	0.997487	2 v 2	3.29104	0.0105279	0.0711	2 v 2	3.22882	0.0220444	0.0609881	7.41616	10.7616	10.5331	7.30652	10.5431	10.6472	170.8	1736.1	1481.8	158.3	1492.1	1603.7	170.8	288.4	303.7	129.3	228.1	313.7	3	3	3	3	3	3	High
Q60692	Q60692	Q60692	Q60692	Psmb6	Proteasome subunit beta type-6 (EC 3.4.25.1) (Low molecular mass protein 19) (Macropain delta chain) (Multicatalytic endopeptidase complex delta chain) (Proteasome delta chain) (Proteasome subunit Y)	13.0252	High	3	4	3	TRUE	FALSE	2 v 2	-0.0635752	0.516112	0.997487	2 v 2	3.01812	0.0361955	0.0785403	2 v 2	2.95454	0.051313	0.0737217	5.71699	8.90689	8.91019	5.27053	8.11686	7.98641	52.6	480	481.1	38.6	277.6	253.6	52.6	79.7	98.6	31.6	42.4	49.6	3	3	3	3	3	3	High
E9Q8F0, F7AA45, Q8VH51	Q8VH51	Q8VH51	Q8VH51	Rbm39	RNA-binding protein 39 (Coactivator of activating protein 1 and estrogen receptors) (Coactivator of AP-1 and ERs) (RNA-binding motif protein 39) (RNA-binding region-containing protein 2)	7.54717	High	2	2	2	TRUE	FALSE	2 v 2	-0.066498	0.91254	0.997487	2 v 2	3.75395	0.241125	0.246315	2 v 2	3.68746	0.170676	0.17538	0.678072	5.926	5.37851	3.7866	6.04658	6.46107	1.6	60.8	41.6	13.8	66.1	88.1	1.6	10.1	8.5	11.3	10.1	17.2	1	1	1	1	1	1	High
A0A1L1SQA8, P62852	P62852	P62852	P62852	Rps25	40S ribosomal protein S25	30.4	High	6	12	6	TRUE	FALSE	2 v 2	-0.0682565	0.47863	0.997487	2 v 2	2.63076	0.00337441	0.0711	2 v 2	2.56251	0.0193139	0.0608071	8.04166	10.6585	10.5264	8.59059	11.2353	11.2309	263.5	1616.3	1474.9	385.5	2410.8	2403.4	263.5	268.5	302.2	314.8	368.5	470.2	4	4	4	4	4	4	High
A0A286YCM2, A0A286YDH1, A0A286YDM3, A0A286YEC4, B2M1R6, H3BJS9, H3BK96, H3BKD0, H3BKI8, H3BLL4, H3BLP7, P61979, Q8BT23	P61979	P61979	P61979	Hnrnpk	Heterogeneous nuclear ribonucleoprotein K (hnRNP K)	11.2311	High	5	5	5	TRUE	FALSE	2 v 2	-0.0717387	0.860653	0.997487	2 v 2	3.48769	0.0101672	0.0711	2 v 2	3.41595	0.04962	0.0735548	4.95884	8.50224	8.108	4.03562	7.46761	7.71836	31.1	362.6	275.9	16.4	177	210.6	31.1	60.2	56.5	13.4	27.1	41.2	2	2	2	2	2	2	High
Q9R0P9	Q9R0P9	Q9R0P9	Q9R0P9	Uchl1	Ubiquitin carboxyl-terminal hydrolase isozyme L1 (UCH-L1) (EC 3.4.19.12) (Neuron cytoplasmic protein 9.5) (PGP 9.5) (PGP9.5) (Ubiquitin thioesterase L1)	27.8027	High	6	9	6	TRUE	FALSE	2 v 2	-0.0719931	0.880626	0.997487	2 v 2	3.11886	0.0111094	0.0711	2 v 2	3.04686	0.0900466	0.100301	7.37156	10.436	9.98456	6.49985	9.67313	9.98057	165.6	1385.3	1013.1	90.5	816.4	1010.3	165.6	230.1	207.6	73.9	124.8	197.6	5	5	5	5	5	5	High
B8JKK2, Q9CZM2	Q9CZM2	Q9CZM2	Q9CZM2	Rpl15	60S ribosomal protein L15	16.6667	High	3	4	3	TRUE	FALSE	2 v 2	-0.0726927	0.828011	0.997487	2 v 2	2.98649	0.0716916	0.0940834	2 v 2	2.9138	0.0164375	0.0608071	5.8125	9.13673	8.80155	6.16792	8.81666	9.00647	56.2	562.9	446.2	71.9	450.9	514.3	56.2	93.5	91.4	58.7	68.9	100.6	3	3	3	3	3	3	High
A3KGL9, B7ZCQ3, F6W687, P09602, Q5XK38	P09602	P09602	P09602	Hmgn2	Non-histone chromosomal protein HMG-17 (High mobility group nucleosome-binding domain-containing protein 2)	42.2222	High	4	8	4	TRUE	FALSE	2 v 2	-0.078772	0.833437	0.997487	2 v 2	2.66245	0.0311941	0.0775397	2 v 2	2.58368	0.0402597	0.0697139	8.1153	10.9083	10.5354	7.83542	10.3673	10.5827	277.3	1921.9	1484.1	228.4	1320.9	1533.6	277.3	319.2	304.1	186.6	201.9	300	4	4	4	4	4	4	High
A0A1Y7VJ71, A0A494B9A7, F8WGL3, P18760, P45591	P18760	P18760	P18760	Cfl1	Cofilin-1 (Cofilin, non-muscle isoform)	54.2169	High	11	19	10	TRUE	FALSE	2 v 2	-0.0789234	0.887174	0.997487	2 v 2	2.92393	0.0227415	0.0724885	2 v 2	2.84501	0.0748743	0.0891854	8.13031	11.1587	10.6392	7.36457	10.184	10.5457	280.2	2286.2	1594.8	164.8	1163.3	1494.8	280.2	379.7	326.8	134.6	177.8	292.4	10	10	10	10	10	10	High
A0A494BAV2, Q61035	Q61035	Q61035	Q61035	Hars1	Histidine--tRNA ligase, cytoplasmic (EC 6.1.1.21) (Histidyl-tRNA synthetase) (HisRS)	1.76817	Medium	1	1	1	TRUE	FALSE	2 v 2	-0.0800246	0.566093	0.997487	2 v 2	3.21572	0.0804133	0.0992337	2 v 2	3.13569	0.0626773	0.0806278	3.23266	6.85674	6.67807	3.94486	6.75221	6.77083	9.4	115.9	102.4	15.4	107.8	109.2	9.4	19.2	21	12.6	16.5	21.4	1	1	1	1	1	1	High
A0A338P6N1, P97792	P97792	P97792	P97792	Cxadr	Coxsackievirus and adenovirus receptor homolog (CAR) (mCAR)	6.30137	High	2	2	2	TRUE	FALSE	2 v 2	-0.0803253	0.669098	0.997487	2 v 2	2.9779	0.0307032	0.0774254	2 v 2	2.89757	0.000739975	0.0482834	3.30743	6.1416	6.20163	3.01792	6.13955	5.91886	9.9	70.6	73.6	8.1	70.5	60.5	9.9	11.7	15.1	6.6	10.8	11.8	1	1	1	1	1	1	High
Q3TS02, Q3V117, Q91V92	Q91V92	Q3V117	Q91V92	Acly	ATP-citrate synthase (EC 2.3.3.8) (ATP-citrate (pro-S-)-lyase) (Citrate cleavage enzyme)	6.41613	High	6	6	6	TRUE	FALSE	2 v 2	-0.0806067	0.844394	0.997487	2 v 2	3.23261	0.00723082	0.0711	2 v 2	3.152	0.0577003	0.0772877	5.60288	8.87221	8.46842	4.37851	7.5744	7.81698	48.6	468.6	354.2	20.8	190.6	225.5	48.6	77.8	72.6	17	29.1	44.1	2	2	2	2	2	2	High
P05413, P11404	P11404	P11404	P11404	Fabp3	Fatty acid-binding protein, heart (Fatty acid-binding protein 3) (Heart-type fatty acid-binding protein) (H-FABP) (Mammary-derived growth inhibitor) (MDGI)	11.2782	High	2	2	2	TRUE	FALSE	2 v 2	-0.0806878	0.86473	0.997487	2 v 2	2.78333	0.0590133	0.0860474	2 v 2	2.70264	0.0271332	0.0639188	5.31107	8.35315	7.89845	5.20945	7.73403	8.02735	39.7	327	238.6	37	212.9	260.9	39.7	54.3	48.9	30.2	32.5	51	2	2	2	2	2	2	High
E9Q715, Q05CX5, Q7TNC4	Q7TNC4	Q7TNC4	Q7TNC4	Luc7l2	Putative RNA-binding protein Luc7-like 2 (CGI-74 homolog)	21.4286	High	8	12	5	TRUE	FALSE	2 v 2	-0.0869582	0.515364	0.997487	2 v 2	3.08792	0.0126334	0.0711	2 v 2	3.00096	0.0323331	0.0661878	7.64313	10.6698	10.4916	7.58871	10.7379	10.7422	199.9	1629	1439.7	192.5	1707.8	1712.9	199.9	270.6	295	157.2	261	335.1	8	8	8	8	8	8	High
Q8R1F0	Q8R1F0	Q8R1F0	Q8R1F0	D8Ertd738e	Leydig cell tumor 10 kDa protein homolog	17.0213	High	2	2	2	TRUE	FALSE	2 v 2	-0.0888385	0.61725	0.997487	2 v 2	2.63708	0.0269795	0.0735097	2 v 2	2.54824	0.00441936	0.0568315	6.34696	8.87221	8.91289	6.19771	8.94661	8.72826	81.4	468.6	482	73.4	493.4	424.1	81.4	77.8	98.8	60	75.4	83	2	2	2	2	2	2	Medium
A0A1L1SQV8, A0A1L1SSN6, A0A1L1ST52, A0A1L1STV8, A0A1L1SU37, A0A1L1SUV0, E9Q509, G3X925, P52480, P53657	P52480	P52480	P52480	Pkm	Pyruvate kinase PKM (EC 2.7.1.40) (Pyruvate kinase muscle isozyme)	27.1186	High	12	14	12	TRUE	FALSE	2 v 2	-0.0927434	0.632503	0.997487	2 v 2	2.95414	0.0575707	0.0851175	2 v 2	2.8614	0.0278982	0.0643285	7.80478	11.0268	10.7917	7.7039	10.3902	10.4398	223.6	2086.4	1772.6	208.5	1342	1389	223.6	346.5	363.2	170.3	205.1	271.7	9	9	9	9	9	9	High
Q9R0P5	Q9R0P5	Q9R0P5	Q9R0P5	Dstn	Destrin (Actin-depolymerizing factor) (ADF) (Sid 23)	37.5758	High	6	8	5	TRUE	FALSE	2 v 2	-0.0927763	0.752491	0.997487	2 v 2	2.95262	0.0267782	0.0735097	2 v 2	2.85985	0.0227441	0.0609881	6.98299	10.0599	9.74062	6.38888	9.21723	9.35094	126.5	1067.4	855.5	83.8	595.2	653	126.5	177.3	175.3	68.4	91	127.7	4	4	4	4	4	4	High
F7CFA5, P00366, P26443	P26443	P26443	P26443	Glud1	Glutamate dehydrogenase 1, mitochondrial (GDH 1) (EC 1.4.1.3)	10.0358	High	5	5	5	TRUE	FALSE	2 v 2	-0.0955783	0.762513	0.997487	2 v 2	2.98406	0.00508816	0.0711	2 v 2	2.88848	0.0484744	0.0732893	4.64386	7.65177	7.31198	4.27053	7.23074	7.37938	25	201.1	158.9	19.3	150.2	166.5	25	33.4	32.6	15.7	23	32.6	2	2	2	2	2	2	High
F8WIR1, P18242	P18242	P18242	P18242	Ctsd	Cathepsin D (EC 3.4.23.5)	2.68293	High	1	1	1	TRUE	FALSE	2 v 2	-0.0959251	0.866362	0.997487	2 v 2	3.24366	0.0964698	0.110432	2 v 2	3.14774	0.00911862	0.0589771	3.64386	7.38284	6.83668	3.79701	6.54535	6.89966	12.5	166.9	114.3	13.9	93.4	119.4	12.5	27.7	23.4	11.4	14.3	23.4	1	1	1	1	1	1	High
C0HKE5, Q8BFU2, Q8CGP5, Q8CGP6, Q8CGP7	C0HKE5	C0HKE5	C0HKE5	H2ac11	Histone H2A type 1-G	30.7692	High	4	9	1	TRUE	FALSE	2 v 2	-0.0964991	0.856238	0.997487	2 v 2	3.52476	0.0847216	0.10097	2 v 2	3.42826	0.00962357	0.0589771	7.61029	11.6069	11.0904	7.76752	10.8204	11.144	195.4	3119.1	2180.4	217.9	1808.3	2262.9	195.4	518.1	446.8	177.9	276.4	442.7	3	3	3	3	3	3	High
P59999	P59999	P59999	P59999	Arpc4	Actin-related protein 2/3 complex subunit 4 (Arp2/3 complex 20 kDa subunit) (p20-ARC)	4.16667	Medium	1	1	1	TRUE	FALSE	2 v 2	-0.0965116	0.808832	0.997487	2 v 2	3.17509	0.00103566	0.055472	2 v 2	3.07858	0.063176	0.0806305	4.32912	7.50938	7.10119	3.83794	7.00787	7.22304	20.1	182.2	137.3	14.3	128.7	149.4	20.1	30.3	28.1	11.7	19.7	29.2	1	1	1	1	1	1	High
A0A0N4SVV8, A0A6I8MX27, D3Z7F0, P16125	P16125	A0A6I8MX27	P16125	Ldhb	L-lactate dehydrogenase B chain (LDH-B) (EC 1.1.1.27) (LDH heart subunit) (LDH-H)	19.4611	High	6	7	5	TRUE	FALSE	2 v 2	-0.0973964	0.229984	0.997487	2 v 2	3.22195	0.0262996	0.0735097	2 v 2	3.12455	0.0196306	0.0608071	6.39746	9.48623	9.42564	5.62644	8.98157	8.84737	84.3	717.2	687.7	49.4	505.5	460.6	84.3	119.1	140.9	40.4	77.3	90.1	3	3	3	3	3	3	High
O55042	O55042	O55042	O55042	Snca	Alpha-synuclein (Non-A beta component of AD amyloid) (Non-A4 component of amyloid precursor) (NACP)	42.8571	High	4	6	3	TRUE	FALSE	2 v 2	-0.0983336	0.813268	0.997487	2 v 2	3.41681	0.0559289	0.0851175	2 v 2	3.31848	0.118795	0.126296	6.8505	9.96636	9.54245	5.65249	9.37025	9.59749	115.4	1000.4	745.7	50.3	661.8	774.7	115.4	166.2	152.8	41	101.1	151.5	4	4	4	4	4	4	High
Q02257	Q02257	Q02257	Q02257	Jup	Junction plakoglobin (Desmoplakin III) (Desmoplakin-3)	10.4698	High	7	7	6	TRUE	FALSE	2 v 2	-0.0994966	0.747456	0.997487	2 v 2	2.18944	0.243613	0.248371	2 v 2	2.08994	0.190222	0.194294	8.74819	10.0564	10.1944	6.42794	9.49865	9.16164	430	1064.8	1171.7	86.1	723.4	572.7	430	176.9	240.1	70.3	110.6	112	5	5	5	5	5	5	High
A0A0R4J218, A0A338P731, A0A338P7K4, A0A3B2W864, P63325, Q3UW83, Q9QXS1	P63325	P63325	P63325	Rps10	40S ribosomal protein S10	13.3333	High	3	4	3	TRUE	FALSE	2 v 2	-0.0995233	0.464338	0.997487	2 v 2	2.94136	0.0540423	0.0844613	2 v 2	2.84184	0.0361037	0.0675488	5.50462	8.69627	8.50779	5.89239	8.58346	8.57289	45.4	414.8	364	59.4	383.6	380.8	45.4	68.9	74.6	48.5	58.6	74.5	3	3	3	3	3	3	High
Q8K003	Q8K003	Q8K003	Q8K003	Tma7	Translation machinery-associated protein 7 (Coiled-coil domain-containing protein 72)	32.8125	High	3	4	2	TRUE	FALSE	2 v 2	-0.0996743	0.775853	0.997487	2 v 2	2.72147	0.00576569	0.0711	2 v 2	2.62179	0.0597154	0.0792408	6.36632	9.11244	8.74147	6.3733	9.07012	9.24174	82.5	553.5	428	82.9	537.5	605.4	82.5	91.9	87.7	67.7	82.2	118.4	2	2	2	2	2	2	High
A0A0R4J030, A0A286YCG0, Q8CCJ4	Q8CCJ4	Q8CCJ4	Q8CCJ4	Amer2	APC membrane recruitment protein 2 (Amer2) (Protein FAM123A)	1.93452	High	1	1	1	TRUE	FALSE	2 v 2	-0.101836	0.622686	0.997487	2 v 2	2.79707	0.0896148	0.105358	2 v 2	2.69523	0.0577437	0.0772877	4.9542	7.35491	7.40429	4.99095	8.18438	7.93133	31	163.7	169.4	31.8	290.9	244.1	31	27.2	34.7	26	44.5	47.8	1	1	1	1	1	1	High
B1ARB9, B1ARC0, Q61656, Q8BTS0, S4R1E3, S4R1I6	Q61656	Q8BTS0	Q61656	Ddx5	Probable ATP-dependent RNA helicase DDX5 (EC 3.6.4.13) (DEAD box RNA helicase DEAD1) (mDEAD1) (DEAD box protein 5) (RNA helicase p68)	19.2182	High	12	13	10	TRUE	FALSE	2 v 2	-0.102073	0.664886	0.997487	2 v 2	2.87469	0.0325802	0.077878	2 v 2	2.77262	0.00652372	0.0568315	7.54535	10.5673	10.2896	6.91767	9.64512	9.7187	186.8	1517.3	1251.6	120.9	800.7	842.6	186.8	252	256.5	98.7	122.4	164.8	9	9	9	9	9	9	High
P17665	P17665	P17665	P17665	Cox7c	Cytochrome c oxidase subunit 7C, mitochondrial (Cytochrome c oxidase polypeptide VIIc)	14.2857	High	1	1	1	TRUE	FALSE	2 v 2	-0.103727	0.741001	0.997487	2 v 2	3.19545	0.010996	0.0711	2 v 2	3.09172	0.0607511	0.0797407	5.00899	8.14924	7.80478	4.64962	7.90026	8.03727	32.2	283.9	223.6	25.1	238.9	262.7	32.2	47.1	45.8	20.5	36.5	51.4	1	1	1	1	1	1	High
Q9JMG7	Q9JMG7	Q9JMG7	Q9JMG7	Hdgfl3	Hepatoma-derived growth factor-related protein 3 (HRP-3)	23.7624	High	4	5	4	TRUE	FALSE	2 v 2	-0.104962	0.843665	0.997487	2 v 2	2.74393	0.073617	0.0948841	2 v 2	2.63897	0.0241297	0.0617642	6.63952	9.70217	9.17842	6.75221	9.17742	9.49125	99.7	833	579.4	107.8	579	719.7	99.7	138.4	118.7	88	88.5	140.8	4	4	4	4	4	4	High
A0A0R4J1P2, A2AIM4, B7ZNL3, D3Z2H9, D3Z6I8, E9Q448, E9Q450, E9Q452, E9Q453, E9Q454, E9Q455, E9Q456, E9Q5J9, E9Q7Q3, F8WID5, G5E8R0, G5E8R1, G5E8R2, P21107, P58771, P58774, Q8BP43, Q8BSH3, S4R2U0	E9Q7Q3	E9Q7Q3	E9Q7Q3	Tpm3	Tropomyosin alpha-3 chain	20.9677	High	5	5	5	TRUE	FALSE	2 v 2	-0.105289	0.752007	0.997487	2 v 2	2.64293	0.0233416	0.0724885	2 v 2	2.53764	0.0399683	0.0695448	6.39403	9.13391	8.77215	5.76553	8.31152	8.46271	84.1	561.8	437.2	54.4	317.7	352.8	84.1	93.3	89.6	44.4	48.6	69	3	3	3	3	3	3	High
Q9D819	Q9D819	Q9D819	Q9D819	Ppa1	Inorganic pyrophosphatase (EC 3.6.1.1) (Pyrophosphate phospho-hydrolase) (PPase)	11.4187	High	2	2	2	TRUE	FALSE	2 v 2	-0.105763	0.765069	0.997487	2 v 2	3.20652	0.00375166	0.0711	2 v 2	3.10076	0.0598488	0.0792408	4.30743	7.49506	7.11582	3.08746	6.31288	6.48059	19.8	180.4	138.7	8.5	79.5	89.3	19.8	30	28.4	7	12.1	17.5	1	1	1	1	1	1	High
F2Z471, Q60932	Q60932	Q60932	Q60932	Vdac1	Voltage-dependent anion-selective channel protein 1 (VDAC-1) (mVDAC1) (Outer mitochondrial membrane protein porin 1) (Plasmalemmal porin) (Voltage-dependent anion-selective channel protein 5) (VDAC-5) (mVDAC5)	43.2432	High	9	11	7	TRUE	FALSE	2 v 2	-0.105818	0.683331	0.997487	2 v 2	3.0609	0.0153746	0.0711	2 v 2	2.95508	0.0260431	0.0632301	6.70736	9.84219	9.54148	6.51885	9.50581	9.59488	104.5	917.9	745.2	91.7	727	773.3	104.5	152.5	152.7	74.9	111.1	151.3	7	7	7	7	7	7	High
B1AZS9, O08807, Q06830	Q06830	Q06830	Q06830	PRDX1	Peroxiredoxin-1 (EC 1.11.1.24) (Natural killer cell-enhancing factor A) (NKEF-A) (Proliferation-associated gene protein) (PAG) (Thioredoxin peroxidase 2) (Thioredoxin-dependent peroxide reductase 2) (Thioredoxin-dependent peroxiredoxin 1)	28.6432	High	6	9	1	TRUE	TRUE	2 v 2	-0.106953	0.266824	0.997487	2 v 2	2.93715	0.0404235	0.0799283	2 v 2	2.83019	0.031264	0.0653946	4.20163	7.32553	7.17093	4.71149	7.46189	7.40259	18.4	160.4	144.1	26.2	176.3	169.2	18.4	26.6	29.5	21.4	27	33.1	1	1	1	1	1	1	Medium
E0CXB9, Q61301, Q8BS72	Q61301	E0CXB9	Q61301	Ctnna2	Catenin alpha-2 (Alpha N-catenin)	1.88877	High	1	1	1	TRUE	FALSE	2 v 2	-0.108238	0.742304	0.997487	2 v 2	2.93728	0.0184777	0.0720754	2 v 2	2.82904	0.0376151	0.0677054	4.57289	7.59544	7.23458	3.32193	6.17393	6.31832	23.8	193.4	150.6	10	72.2	79.8	23.8	32.1	30.9	8.2	11	15.6	1	1	1	1	1	1	High
A0A0U1RP97, A0A0U1RQ18, A0A0U1RQ72, P06745	P06745	P06745	P06745	Gpi	Glucose-6-phosphate isomerase (GPI) (EC 5.3.1.9) (Autocrine motility factor) (AMF) (Neuroleukin) (NLK) (Phosphoglucose isomerase) (PGI) (Phosphohexose isomerase) (PHI)	11.6487	High	6	6	6	TRUE	FALSE	2 v 2	-0.109561	0.679435	0.997487	2 v 2	3.01476	0.0263368	0.0735097	2 v 2	2.9052	0.0162302	0.0608071	6.32193	9.46148	9.15305	5.71699	8.60696	8.69627	80	705	569.3	52.6	389.9	414.8	80	117.1	116.7	43	59.6	81.1	5	5	5	5	5	5	High
P62889	P62889	P62889	P62889	Rpl30	60S ribosomal protein L30	13.0435	High	2	2	2	TRUE	FALSE	2 v 2	-0.11304	0.792391	0.997487	2 v 2	3.34327	0.0578864	0.0851175	2 v 2	3.23023	0.00579756	0.0568315	4.24793	7.89603	7.44874	4.41278	7.45121	7.67243	19	238.2	174.7	21.3	175	204	19	39.6	35.8	17.4	26.8	39.9	2	2	2	2	2	2	Medium
F6YXU0, Q3U1U4, Q6ZWV7	Q6ZWV7	Q6ZWV7	Q6ZWV7	Rpl35	60S ribosomal protein L35	30.8943	High	5	7	5	TRUE	FALSE	2 v 2	-0.113397	0.350028	0.997487	2 v 2	2.75632	0.021611	0.0724885	2 v 2	2.64292	0.0392374	0.0688055	7.12205	9.97197	9.92807	7.51806	10.1808	9.99789	139.3	1004.3	974.2	183.3	1160.7	1022.5	139.3	166.8	199.6	149.7	177.4	200	5	5	5	5	5	5	High
P56480	P56480	P56480	P56480	Atp5f1b	ATP synthase subunit beta, mitochondrial (EC 7.1.2.2) (ATP synthase F1 subunit beta)	33.8374	High	12	16	12	TRUE	FALSE	2 v 2	-0.114368	0.733937	0.997487	2 v 2	3.02089	0.0577103	0.0851175	2 v 2	2.90652	0.00373858	0.0568315	7.42459	10.7201	10.3482	7.42626	10.1726	10.3157	171.8	1686.8	1303.5	172	1154.1	1274.5	171.8	280.2	267.1	140.5	176.4	249.3	10	10	10	10	10	10	High
Q5SUF2	Q5SUF2	Q5SUF2	Q5SUF2	Luc7l3	Luc7-like protein 3 (Cisplatin resistance-associated-overexpressed protein)	10.8796	High	4	5	4	TRUE	FALSE	2 v 2	-0.116699	0.385926	0.997487	2 v 2	3.06207	0.0327193	0.077878	2 v 2	2.94538	0.0514209	0.0737217	4.853	7.75756	7.55995	4.7866	8.00619	7.97039	28.9	216.4	188.7	27.6	257.1	250.8	28.9	35.9	38.7	22.5	39.3	49.1	2	2	2	2	2	2	High
D3YZX3, D3Z1M1, D3Z1T4, E9PWM7, E9QKR0, P62880	P62880	E9QKR0	P62880	Gnb2	Guanine nucleotide-binding protein G(I)/G(S)/G(T) subunit beta-2 (G protein subunit beta-2) (Transducin beta chain 2)	15.2941	High	5	6	3	TRUE	FALSE	2 v 2	-0.116868	0.744837	0.997487	2 v 2	3.27715	0.0166917	0.0711	2 v 2	3.16029	0.0381985	0.0677054	4.51096	7.87406	7.4814	3.97269	7.1639	7.32283	22.8	234.6	178.7	15.7	143.4	160.1	22.8	39	36.6	12.8	21.9	31.3	2	2	2	2	2	2	High
F6ZFT1, F8WJ64, Q9CR21	Q9CR21	Q9CR21	Q9CR21	Ndufab1	Acyl carrier protein, mitochondrial (ACP) (CI-SDAP) (NADH-ubiquinone oxidoreductase 9.6 kDa subunit)	13.4615	High	2	3	2	TRUE	FALSE	2 v 2	-0.117653	0.672933	0.997487	2 v 2	2.72477	0.0678791	0.0908535	2 v 2	2.60712	0.0202942	0.0609881	5.03562	8.05202	7.72588	4.91648	7.34961	7.44045	32.8	265.4	211.7	30.2	163.1	173.7	32.8	44.1	43.4	24.7	24.9	34	1	1	1	1	1	1	High
D3YXW0, Q9CZC8	Q9CZC8	Q9CZC8	Q9CZC8	Scrn1	Secernin-1	6.52174	High	2	2	2	TRUE	FALSE	2 v 2	-0.119578	0.68639	0.997487	2 v 2	3.31797	0.0393057	0.0792184	2 v 2	3.1984	0.00351584	0.0568315	3.73335	7.25644	6.91409	3.40599	6.51885	6.62205	13.3	152.9	120.6	10.6	91.7	98.5	13.3	25.4	24.7	8.7	14	19.3	1	1	1	1	1	1	High
P11031	P11031	P11031	P11031	Sub1	Activated RNA polymerase II transcriptional coactivator p15 (Positive cofactor 4) (PC4) (SUB1 homolog) (Single-stranded DNA-binding protein p9) (p14)	24.4094	High	3	4	3	TRUE	FALSE	2 v 2	-0.121184	0.318186	0.997487	2 v 2	2.94349	0.0577803	0.0851175	2 v 2	2.82231	0.0750046	0.0891854	5.11686	7.79246	7.60511	4.33628	7.54767	7.49265	34.7	221.7	194.7	20.2	187.1	180.1	34.7	36.8	39.9	16.5	28.6	35.2	2	2	2	2	2	2	High
A0A0G2JF37, Q9DCT8	Q9DCT8	Q9DCT8	Q9DCT8	Crip2	Cysteine-rich protein 2 (CRP-2) (Heart LIM protein)	33.6538	High	3	3	3	TRUE	FALSE	2 v 2	-0.12298	0.495106	0.997487	2 v 2	2.99069	0.0257518	0.0735097	2 v 2	2.86771	0.0536282	0.0746146	4.73877	7.8505	7.84862	5.03122	7.90087	7.65678	26.7	230.8	230.5	32.7	239	201.8	26.7	38.3	47.2	26.7	36.5	39.5	2	2	2	2	2	2	High
A0A0U1RP32, A0A0U1RP98, A0A0U1RPG5, P10852	P10852	P10852	P10852	Slc3a2	4F2 cell-surface antigen heavy chain (4F2hc) (Solute carrier family 3 member 2) (CD antigen CD98)	3.42205	High	2	2	2	TRUE	FALSE	2 v 2	-0.126808	0.821592	0.997487	2 v 2	2.79284	0.0270688	0.0735097	2 v 2	2.66603	0.0764639	0.0899112	3.81762	6.72928	6.16189	3.15381	5.82782	6.1416	14.1	106.1	71.6	8.9	56.8	70.6	14.1	17.6	14.7	7.2	8.7	13.8	1	1	1	1	1	1	High
Q91ZZ3, Q9Z0F7	Q91ZZ3	Q91ZZ3	Q91ZZ3	Sncb	Beta-synuclein	13.5338	High	2	3	1	TRUE	FALSE	2 v 2	-0.127494	0.426657	0.997487	2 v 2	3.28203	0.0654908	0.0891806	2 v 2	3.15454	0.047896	0.0731001	3.10434	6.7252	6.49665	3.76553	6.70874	6.68229	8.6	105.8	90.3	13.6	104.6	102.7	8.6	17.6	18.5	11.1	16	20.1	1	1	1	1	1	1	High
P60867	P60867	P60867	P60867	Rps20	40S ribosomal protein S20	10.084	High	1	2	1	TRUE	FALSE	2 v 2	-0.129546	0.727893	0.997487	2 v 2	2.80171	0.0574163	0.0851175	2 v 2	2.67216	0.00739195	0.057591	5.40599	8.46107	8.04712	5.91886	8.4672	8.62205	42.4	352.4	264.5	60.5	353.9	394	42.4	58.5	54.2	49.4	54.1	77.1	1	1	1	1	1	1	High
A0A0U1RNQ6, Q8BFR5	Q8BFR5	Q8BFR5	Q8BFR5	Tufm	Elongation factor Tu, mitochondrial	3.53982	High	2	2	2	TRUE	FALSE	2 v 2	-0.133668	0.495861	0.997487	2 v 2	3.24974	0.060656	0.086539	2 v 2	3.11608	0.0364544	0.0677054	5.41954	8.97985	8.71425	5.44626	8.38543	8.3837	42.8	504.9	420	43.6	334.4	334	42.8	83.9	86.1	35.6	51.1	65.3	2	2	2	2	2	2	High
A0A0G2JE32, A0A0G2JGL0, A0A494BA56, A0A494BAN1, P61079, P62838, Q6ZWY6	P61079	A0A0G2JGL0	P61079	Ube2d3	Ubiquitin-conjugating enzyme E2 D3 (EC 2.3.2.23) ((E3-independent) E2 ubiquitin-conjugating enzyme D3) (EC 2.3.2.24) (E2 ubiquitin-conjugating enzyme D3) (Ubiquitin carrier protein D3) (Ubiquitin-conjugating enzyme E2(17)KB 3) (Ubiquitin-conjugating enzyme E2-17 kDa 3) (Ubiquitin-protein ligase D3)	7.48299	High	1	1	1	TRUE	FALSE	2 v 2	-0.134434	0.0594921	0.997487	2 v 2	2.90156	0.0430894	0.080504	2 v 2	2.76713	0.0422909	0.0711131	4.23266	7.33092	7.18388	3.64386	6.34873	6.22689	18.8	161	145.4	12.5	81.5	74.9	18.8	26.7	29.8	10.2	12.5	14.6	1	1	1	1	1	1	High
Q8C8R3, S4R2F3, S4R2R5	Q8C8R3	S4R2F3	Q8C8R3	Ank2	Ankyrin-2 (ANK-2) (Ankyrin-B) (Brain ankyrin)	0.30785	High	1	1	1	TRUE	FALSE	2 v 2	-0.134508	0.733741	0.997487	2 v 2	3.14701	0.0286256	0.0744603	2 v 2	3.01251	0.0339973	0.0669682	3.20163	6.49025	6.05311	3.73335	6.73877	6.90689	9.2	89.9	66.4	13.3	106.8	120	9.2	14.9	13.6	10.9	16.3	23.5	1	1	1	1	1	1	High
E9Q0H6, P51880	P51880	E9Q0H6	P51880	Fabp7	Fatty acid-binding protein, brain (Brain lipid-binding protein) (BLBP) (Brain-type fatty acid-binding protein) (B-FABP) (Fatty acid-binding protein 7)	44.697	High	4	7	4	TRUE	FALSE	2 v 2	-0.136199	0.432347	0.997487	2 v 2	3.15126	0.0362609	0.0785403	2 v 2	3.01506	0.0147233	0.0608071	6.1334	9.46434	9.2182	6.35755	9.32912	9.30287	70.2	706.4	595.6	82	643.2	631.6	70.2	117.3	122.1	67	98.3	123.5	2	2	2	2	2	2	High
E9Q3P9, F8WGS1, G3UY29, G3UZD3, G3UZL4, P46638, P62492	P46638	P46638	P46638	Rab11b	Ras-related protein Rab-11B	17.8899	High	4	5	4	TRUE	FALSE	2 v 2	-0.137256	0.687202	0.997487	2 v 2	3.06615	0.0242005	0.0724885	2 v 2	2.92889	0.0303825	0.0652267	5.2211	8.40386	8.01011	5	7.94953	8.06878	37.3	338.7	257.8	32	247.2	268.5	37.3	56.3	52.8	26.1	37.8	52.5	3	3	3	3	3	3	High
B2KF73, O88892, P84102	O88892	O88892	O88892	Serf1	Small EDRK-rich factor 1 (Protein 4F5) (m4F5)	12.9032	High	1	1	1	TRUE	FALSE	2 v 2	-0.140796	0.357947	0.997487	2 v 2	3.10068	0.000677879	0.055472	2 v 2	2.95988	0.0183661	0.0608071	3.85798	6.95536	6.90328	4.24031	7.3443	7.11478	14.5	124.1	119.7	18.9	162.5	138.6	14.5	20.6	24.5	15.5	24.8	27.1	1	1	1	1	1	1	High
D3YXH0, P63054	P63054	D3YXH0	P63054	Pcp4	Calmodulin regulator protein PCP4 (Brain-specific antigen PCP-4) (Brain-specific polypeptide PEP-19) (Purkinje cell protein 4)	45.1613	High	3	3	3	TRUE	FALSE	2 v 2	-0.14134	0.830593	0.997487	2 v 2	2.7972	0.08532	0.101451	2 v 2	2.65586	0.0338642	0.0669617	4.85798	8.03232	7.37243	4.84298	7.26303	7.64024	29	261.8	165.7	28.7	153.6	199.5	29	43.5	34	23.4	23.5	39	1	1	1	1	1	1	High
P46096	P46096	P46096	P46096	Syt1	Synaptotagmin-1 (Synaptotagmin I) (SytI) (p65)	5.93824	High	2	2	2	TRUE	FALSE	2 v 2	-0.142516	0.53114	0.997487	2 v 2	3.70934	0.0684568	0.0912859	2 v 2	3.56682	0.0987241	0.107712	2.96347	6.2724	5.97269	1.76553	5.87529	5.88996	7.8	77.3	62.8	3.4	58.7	59.3	7.8	12.8	12.9	2.8	9	11.6	1	1	1	1	1	1	High
Q99N90	Q99N90	Q99N90	Q99N90	Mrpl36	39S ribosomal protein L36, mitochondrial (L36mt) (MRP-L36)	5.88235	Medium	1	1	1	TRUE	FALSE	2 v 2	-0.143225	0.60163	0.997487	2 v 2	2.76075	0.0618893	0.0868527	2 v 2	2.61753	0.0172734	0.0608071	4.60881	7.6388	7.29737	5.24793	7.73944	7.79442	24.4	199.3	157.3	38	213.7	222	24.4	33.1	32.2	31	32.7	43.4	1	1	1	1	1	1	High
F7C312, P08113	P08113	P08113	P08113	Hsp90b1	Endoplasmin (94 kDa glucose-regulated protein) (GRP-94) (Endoplasmic reticulum resident protein 99) (ERp99) (Heat shock protein 90 kDa beta member 1) (Polymorphic tumor rejection antigen 1) (Tumor rejection antigen gp96)	6.98254	High	6	8	5	TRUE	FALSE	2 v 2	-0.143731	0.73296	0.997487	2 v 2	3.13798	0.0779328	0.0973228	2 v 2	2.99425	0.0135532	0.0608071	6.49985	10.0239	9.55785	6.84298	9.59488	9.77347	90.5	1041.1	753.7	114.8	773.3	875.2	90.5	172.9	154.4	93.8	118.2	171.2	5	5	5	5	5	5	High
P40124	P40124	P40124	P40124	Cap1	Adenylyl cyclase-associated protein 1 (CAP 1)	10.1266	High	4	4	4	TRUE	FALSE	2 v 2	-0.148044	0.482397	0.997487	2 v 2	3.20973	0.0218674	0.0724885	2 v 2	3.06168	0.00619194	0.0568315	6.0917	9.41172	9.1236	5.54226	8.64169	8.63372	68.2	681.1	557.8	46.6	399.4	397.2	68.2	113.1	114.3	38	61	77.7	3	3	3	3	3	3	High
P51881	P51881	P51881	P51881	Slc25a5	ADP/ATP translocase 2 (ADP,ATP carrier protein 2) (Adenine nucleotide translocator 2) (ANT 2) (Solute carrier family 25 member 5) [Cleaved into: ADP/ATP translocase 2, N-terminally processed]	40.604	High	13	16	7	TRUE	FALSE	2 v 2	-0.151108	0.592415	0.997487	2 v 2	3.19231	0.0455142	0.080504	2 v 2	3.0412	0.00539302	0.0568315	6.58946	10.0104	9.65642	6.70874	9.67243	9.72417	96.3	1031.4	807	104.6	816	845.8	96.3	171.3	165.4	85.4	124.7	165.5	6	6	6	6	6	6	High
O54988	O54988	O54988	O54988	Slk	STE20-like serine/threonine-protein kinase (STE20-like kinase) (mSLK) (EC 2.7.11.1) (Etk4) (STE20-related kinase SMAK) (STE20-related serine/threonine-protein kinase) (STE20-related kinase) (Serine/threonine-protein kinase 2)	0.486618	Medium	1	1	1	TRUE	FALSE	2 v 2	-0.152003	0.668238	0.997487	2 v 2	2.51512	0.0725936	0.0944895	2 v 2	2.36311	0.00626693	0.0568315	4.30012	7.10329	6.6865	4.1375	6.36457	6.47735	19.7	137.5	103	17.6	82.4	89.1	19.7	22.8	21.1	14.4	12.6	17.4	1	1	1	1	1	1	Medium
P63038	P63038	P63038	P63038	Hspd1	60 kDa heat shock protein, mitochondrial (EC 5.6.1.7) (60 kDa chaperonin) (Chaperonin 60) (CPN60) (HSP-65) (Heat shock protein 60) (HSP-60) (Hsp60) (Mitochondrial matrix protein P1)	22.8621	High	9	11	9	TRUE	FALSE	2 v 2	-0.155338	0.633495	0.997487	2 v 2	3.10411	0.0162735	0.0711	2 v 2	2.94877	0.034502	0.067198	7.06824	10.2517	9.85705	6.43796	9.46271	9.5467	134.2	1219.2	927.4	86.7	705.6	747.9	134.2	202.5	190	70.8	107.8	146.3	6	6	6	6	6	6	High
A0A494B9E9, Q9Z315	Q9Z315	Q9Z315	Q9Z315	Sart1	U4/U6.U5 tri-snRNP-associated protein 1 (Hypoxia-associated factor) (Squamous cell carcinoma antigen recognized by T-cells 1) (SART-1) (mSART-1)	5.95533	High	4	6	4	TRUE	FALSE	2 v 2	-0.156215	0.0395808	0.997487	2 v 2	2.90349	0.0275832	0.0738377	2 v 2	2.74727	0.0269003	0.0639188	4.9542	7.98356	7.81762	5.18587	7.96347	7.81698	31	253.1	225.6	36.4	249.6	225.5	31	42	46.2	29.7	38.2	44.1	2	2	2	2	2	2	High
A0A338P7D7, B7ZMS4, Q9CWH6, Q9Z2U0	Q9Z2U0	Q9Z2U0	Q9Z2U0	Psma7	Proteasome subunit alpha type-7 (Proteasome subunit RC6-1)	27.4194	High	5	6	5	TRUE	FALSE	2 v 2	-0.156932	0.259424	0.997487	2 v 2	2.36957	0.155244	0.163712	2 v 2	2.21263	0.147446	0.152712	5.52669	8.48583	8.26115	5.853	7.633	7.54381	46.1	358.5	306.8	57.8	198.5	186.6	46.1	59.5	62.9	47.2	30.3	36.5	3	3	3	3	3	3	High
P63168	P63168	P63168	P63168	Dynll1	Dynein light chain 1, cytoplasmic (8 kDa dynein light chain) (DLC8) (Dynein light chain LC8-type 1) (Protein inhibitor of neuronal nitric oxide synthase) (PIN) (mPIN)	24.7191	High	1	1	1	TRUE	FALSE	2 v 2	-0.161214	0.542616	0.997487	2 v 2	3.41937	0.00335835	0.0711	2 v 2	3.25815	0.0324744	0.0662173	2.96347	6.40088	6.05528	2.926	6.32733	6.3505	7.8	84.5	66.5	7.6	80.3	81.6	7.8	14	13.6	6.2	12.3	16	1	1	1	1	1	1	High
A0A286YE28, P40142	P40142	P40142	P40142	Tkt	Transketolase (TK) (EC 2.2.1.1) (P68)	14.2857	High	6	7	6	TRUE	FALSE	2 v 2	-0.162008	0.602309	0.997487	2 v 2	3.11127	0.00313396	0.0711	2 v 2	2.94926	0.0516942	0.0737217	6.97269	10.0686	9.68194	6.41954	9.54612	9.60881	125.6	1073.9	821.4	85.6	747.6	780.8	125.6	178.4	168.3	69.9	114.3	152.7	6	6	6	6	6	6	High
P62274	P62274	P62274	P62274	Rps29	40S ribosomal protein S29	10.7143	Medium	1	1	1	TRUE	FALSE	2 v 2	-0.163708	0.409966	0.997487	2 v 2	2.41242	0.100334	0.113611	2 v 2	2.24871	0.0734176	0.088508	4.42626	7.22207	6.93546	4.62059	6.64962	6.60881	21.5	149.3	122.4	24.6	100.4	97.6	21.5	24.8	25.1	20.1	15.3	19.1	1	1	1	1	1	1	High
O70435	O70435	O70435	O70435	Psma3	Proteasome subunit alpha type-3 (Macropain subunit C8) (Multicatalytic endopeptidase complex subunit C8) (Proteasome component C8) (Proteasome subunit K)	10.1961	High	2	2	2	TRUE	FALSE	2 v 2	-0.164311	0.900855	0.997487	2 v 2	2.65099	0.175032	0.183836	2 v 2	2.48667	0.0761102	0.0898858	3.40599	6.80478	5.59395	3.37851	5.2817	6.1639	10.6	111.8	48.3	10.4	38.9	71.7	10.6	18.6	9.9	8.5	5.9	14	1	1	1	1	1	1	High
Q8VDN2	Q8VDN2	Q8VDN2	Q8VDN2	Atp1a1	Sodium/potassium-transporting ATPase subunit alpha-1 (Na(+)/K(+) ATPase alpha-1 subunit) (EC 7.2.2.13) (Sodium pump subunit alpha-1)	16.3245	High	13	20	3	TRUE	FALSE	2 v 2	-0.164322	0.293558	0.997487	2 v 2	3.11995	0.00608033	0.0711	2 v 2	2.95563	0.0239924	0.0617642	4.1375	7.28725	7.20457	4.46597	7.55612	7.31016	17.6	156.2	147.5	22.1	188.2	158.7	17.6	25.9	30.2	18.1	28.8	31	1	1	1	1	1	1	High
E9Q3V6, P42208	P42208	P42208	P42208	Septin2	Septin-2 (Neural precursor cell expressed developmentally down-regulated protein 5) (NEDD-5)	5.26316	High	1	1	1	TRUE	FALSE	2 v 2	-0.165293	0.685061	0.997487	2 v 2	2.53483	0.0390502	0.0792184	2 v 2	2.36954	0.122611	0.129824	3.33628	6.0268	6.16792	4.1127	6.49185	6.02015	10.1	65.2	71.9	17.3	90	64.9	10.1	10.8	14.7	14.1	13.8	12.7	1	1	1	1	1	1	High
P09103	P09103	P09103	P09103	P4hb	Protein disulfide-isomerase (PDI) (EC 5.3.4.1) (Cellular thyroid hormone-binding protein) (Endoplasmic reticulum resident protein 59) (ER protein 59) (ERp59) (Prolyl 4-hydroxylase subunit beta) (p55)	1.57171	Medium	1	1	1	TRUE	FALSE	2 v 2	-0.166472	0.596239	0.997487	2 v 2	2.83338	0.0107589	0.0711	2 v 2	2.66691	0.0652237	0.0827447	4.09592	6.88142	6.48864	3.64386	6.52513	6.58496	17.1	117.9	89.8	12.5	92.1	96	17.1	19.6	18.4	10.2	14.1	18.8	1	1	1	1	1	1	Medium
A0A2R8VHW9, Q50HX3, Q91V41	Q91V41	Q91V41	Q91V41	Rab14	Ras-related protein Rab-14	26.5116	High	5	8	4	TRUE	FALSE	2 v 2	-0.166928	0.523601	0.997487	2 v 2	3.01182	0.0447163	0.080504	2 v 2	2.84489	0.0071856	0.0568315	5.53916	8.76288	8.41616	5.38198	8.1819	8.19476	46.5	434.4	341.6	41.7	290.4	293	46.5	72.2	70	34.1	44.4	57.3	2	2	2	2	2	2	High
A0A0A6YW33, A0A2I3BPG9, P83882	P83882	A0A2I3BPG9	P83882	Rpl36a	60S ribosomal protein L36a (60S ribosomal protein L44)	23.5849	High	3	3	3	TRUE	FALSE	2 v 2	-0.16719	0.0147257	0.997487	2 v 2	2.8737	0.0529057	0.0836472	2 v 2	2.70651	0.0552545	0.0755107	3.20163	6.3147	6.14364	3.98185	6.61618	6.45286	9.2	79.6	70.7	15.8	98.1	87.6	9.2	13.2	14.5	12.9	15	17.1	1	1	1	1	1	1	High
O35643, Q5SVG4, Q5SVG5	O35643	O35643	O35643	Ap1b1	AP-1 complex subunit beta-1 (Adaptor protein complex AP-1 subunit beta-1) (Adaptor-related protein complex 1 subunit beta-1) (Beta-1-adaptin) (Beta-adaptin 1) (Clathrin assembly protein complex 1 beta large chain) (Golgi adaptor HA1/AP1 adaptin beta subunit)	7.8473	High	7	7	1	TRUE	FALSE	2 v 2	-0.168311	0.050615	0.997487	2 v 2	3.72226	0.000766399	0.055472	2 v 2	3.55394	0.00320481	0.0568315	3.20163	6.92837	6.77347	2.80735	6.52513	6.34341	9.2	121.8	109.4	7	92.1	81.2	9.2	20.2	22.4	5.7	14.1	15.9	1	1	1	1	1	1	Medium
A0A0G2JF23, A0A0G2JGY4, P08249	P08249	P08249	P08249	Mdh2	Malate dehydrogenase, mitochondrial (EC 1.1.1.37)	53.2544	High	14	26	14	TRUE	FALSE	2 v 2	-0.176668	0.551484	0.997487	2 v 2	3.12816	0.00355057	0.0711	2 v 2	2.9515	0.048497	0.0732893	8.50422	11.6149	11.2304	8.11842	11.264	11.2952	363.1	3136.5	2402.7	277.9	2459.3	2513	363.1	521	492.4	227	375.9	491.6	10	10	10	10	10	10	High
Q62425	Q62425	Q62425	Q62425	Ndufa4	Cytochrome c oxidase subunit NDUFA4	8.53659	Medium	1	1	1	TRUE	FALSE	2 v 2	-0.178307	0.741435	0.997487	2 v 2	3.6826	0.0115373	0.0711	2 v 2	3.5043	0.0629885	0.0806305	4.34341	8.09276	7.49985	2.94486	6.56071	6.79701	20.3	273	181	7.7	94.4	111.2	20.3	45.4	37.1	6.3	14.4	21.8	1	1	1	1	1	1	High
A0A140LIS5, Q3UL36	Q3UL36	Q3UL36	Q3UL36	Arglu1	Arginine and glutamate-rich protein 1	5.53506	High	2	2	2	TRUE	FALSE	2 v 2	-0.178544	0.0419341	0.997487	2 v 2	2.74618	0.0209568	0.0724885	2 v 2	2.56764	0.025329	0.0622902	5.62936	8.46597	8.29921	5.98413	8.63988	8.44956	49.5	353.6	315	63.3	398.9	349.6	49.5	58.7	64.5	51.7	61	68.4	2	2	2	2	2	2	High
E9Q740, F8VQC1	F8VQC1	F8VQC1	F8VQC1	Srp72	Signal recognition particle subunit SRP72	2.83159	High	2	3	2	TRUE	FALSE	2 v 2	-0.17908	0.106959	0.997487	2 v 2	2.91253	0.00516052	0.0711	2 v 2	2.73345	0.00157527	0.0513933	6.23649	9.12541	8.97671	6.35226	9.2884	9.07895	75.4	558.5	503.8	81.7	625.3	540.8	75.4	92.8	103.2	66.7	95.6	105.8	2	2	2	2	2	2	High
P35802	P35802	P35802	P35802	Gpm6a	Neuronal membrane glycoprotein M6-a (M6a)	7.91367	High	2	5	2	TRUE	FALSE	2 v 2	-0.181476	0.726489	0.997487	2 v 2	3.03192	0.0356039	0.0785403	2 v 2	2.85044	0.0504459	0.0735548	6.89966	10.1013	9.52376	6.19771	9.05989	9.27449	119.4	1098.5	736.1	73.4	533.7	619.3	119.4	182.5	150.8	60	81.6	121.1	2	2	2	2	2	2	High
P70195	P70195	P70195	P70195	Psmb7	Proteasome subunit beta type-7 (EC 3.4.25.1) (Macropain chain Z) (Multicatalytic endopeptidase complex chain Z) (Proteasome subunit Z)	3.2491	High	1	2	1	TRUE	FALSE	2 v 2	-0.181702	0.715378	0.997487	2 v 2	3.01582	0.00844433	0.0711	2 v 2	2.83412	0.0757807	0.0896996	4.91169	7.96751	7.40684	4.34341	7.31922	7.51649	30.1	250.3	169.7	20.3	159.7	183.1	30.1	41.6	34.8	16.6	24.4	35.8	1	1	1	1	1	1	High
P30681	P30681	P30681	P30681	Hmgb2	High mobility group protein B2 (High mobility group protein 2) (HMG-2)	13.8095	High	3	3	2	TRUE	FALSE	2 v 2	-0.183515	0.284209	0.997487	2 v 2	3.17212	0.0411078	0.080396	2 v 2	2.98861	0.0249682	0.0622902	5.44294	8.82018	8.54882	4.87283	7.83983	7.74416	43.5	452	374.5	29.3	229.1	214.4	43.5	75.1	76.7	23.9	35	41.9	2	2	2	2	2	2	High
A0A5F8MPZ2, E9Q7C9, O88447, Q5UE59, Q7TNF4, Q8CD76	O88447	A0A5F8MPZ2	O88447	Klc1	Kinesin light chain 1 (KLC 1)	3.69686	High	2	2	2	TRUE	FALSE	2 v 2	-0.185646	0.460849	0.997487	2 v 2	3.04959	0.0311185	0.0775397	2 v 2	2.86395	0.00331739	0.0568315	5.52669	8.4271	8.40557	5.42291	8.62169	8.27193	46.1	344.2	339.1	42.9	393.9	309.1	46.1	57.2	69.5	35.1	60.2	60.5	2	2	2	2	2	2	High
E9PZI9, E9QMY1, O54901, Q05D16, Q80VX2	O54901	O54901	O54901	Cd200	OX-2 membrane glycoprotein (MRC OX-2 antigen) (CD antigen CD200)	8.27338	High	2	2	2	TRUE	FALSE	2 v 2	-0.18707	0.545584	0.997487	2 v 2	3.81688	0.0136443	0.0711	2 v 2	3.62981	0.0521128	0.0737217	3.51096	7.24603	6.84298	3.40599	7.30469	7.3336	11.4	151.8	114.8	10.6	158.1	161.3	11.4	25.2	23.5	8.7	24.2	31.5	1	1	1	1	1	1	High
A0A668KLC6, E9Q8Y2, F7ALC8, G3UZE9, G3UZJ2, G3UZK9, P20357, Q80X35, Q80ZL4	P20357	A0A668KLC6	P20357	Map2	Microtubule-associated protein 2 (MAP-2)	9.35449	High	15	16	15	TRUE	FALSE	2 v 2	-0.192465	0.563847	0.997487	2 v 2	3.14045	0.0358387	0.0785403	2 v 2	2.94799	0.0126432	0.0608071	7.00675	10.3242	9.89618	7.04439	10.0079	10.0509	128.6	1282	952.9	132	1029.6	1060.8	128.6	212.9	195.3	107.8	157.4	207.5	10	10	10	10	10	10	High
P09405	P09405	P09405	P09405	Ncl	Nucleolin (Protein C23)	4.80905	High	4	4	4	TRUE	FALSE	2 v 2	-0.196169	0.140524	0.997487	2 v 2	3.23849	0.0204176	0.0724885	2 v 2	3.04232	0.0125289	0.0608071	3.65535	6.99774	6.75756	3.63227	6.76686	6.61471	12.6	127.8	108.2	12.4	108.9	98	12.6	21.2	22.2	10.2	16.7	19.2	1	1	1	1	1	1	High
B2KGR2, O89112	O89112	O89112	O89112	Lancl1	Glutathione S-transferase LANCL1 (EC 2.5.1.18) (40 kDa erythrocyte membrane protein) (p40) (LanC-like protein 1)	5.76441	High	2	2	2	TRUE	FALSE	2 v 2	-0.197009	0.65685	0.997487	2 v 2	2.76885	0.0116106	0.0711	2 v 2	2.57184	0.0687662	0.0844611	3.54844	6.26679	6.39917	4.09592	6.91528	6.38888	11.7	77	84.4	17.1	120.7	83.8	11.7	12.8	17.3	14	18.4	16.4	1	1	1	1	1	1	High
A0A571BEL9, P80317	P80317	A0A571BEL9	P80317	Cct6a	T-complex protein 1 subunit zeta (TCP-1-zeta) (CCT-zeta-1)	1.69492	Medium	1	1	1	TRUE	FALSE	2 v 2	-0.197942	0.55082	0.997487	2 v 2	2.58671	0.130233	0.141046	2 v 2	2.38877	0.0806644	0.092951	4.84298	7.96636	7.53605	4.08746	6.1375	6.17193	28.7	250.1	185.6	17	70.4	72.1	28.7	41.5	38	13.9	10.8	14.1	1	1	1	1	1	1	High
P00004, P62894, P62897, P99999	P62897	P62897	P62897	Cycs	Cytochrome c, somatic	48.5714	High	5	7	5	TRUE	FALSE	2 v 2	-0.198372	0.646832	0.997487	2 v 2	2.83131	0.0726528	0.0944895	2 v 2	2.63294	0.00106391	0.0513933	6.79312	9.94895	9.43045	6.71287	9.21965	9.34141	110.9	988.4	690	104.9	596.2	648.7	110.9	164.2	141.4	85.7	91.1	126.9	4	4	4	4	4	4	High
J3QMC2, P02584, P62962, Q5SX49	P62962	P62962	P62962	Pfn1	Profilin-1 (Profilin I)	21.4286	High	3	4	3	TRUE	FALSE	2 v 2	-0.203422	0.526959	0.997487	2 v 2	2.89899	0.00964712	0.0711	2 v 2	2.69556	0.0624689	0.0806278	3.85798	6.8009	6.8189	3.76553	6.62059	6.19574	14.5	111.5	112.9	13.6	98.4	73.3	14.5	18.5	23.1	11.1	15	14.3	1	1	1	1	1	1	High
A2A6G5, A2A6G6, A2A6G7, A2A6G8, A2A6G9, A2A6H0, A2A6H1, E9Q0N6, Q61792	Q61792	Q61792	Q61792	Lasp1	LIM and SH3 domain protein 1 (LASP-1) (Metastatic lymph node gene 50 protein) (MLN 50)	15.5894	High	4	4	4	TRUE	FALSE	2 v 2	-0.203673	0.440032	0.997487	2 v 2	2.94606	0.0108644	0.0711	2 v 2	2.74239	0.0274287	0.0639188	5.88996	8.88631	8.51412	5.49825	8.39403	8.35887	59.3	473.2	365.6	45.2	336.4	328.3	59.3	78.6	74.9	36.9	51.4	64.2	3	3	3	3	3	3	High
A0A0N4SV66, Q64522, Q64523, Q6GSS7, Q8R1M2	Q6GSS7	Q6GSS7	Q6GSS7	Hist2h2aa1; Hist2h2aa2	Histone H2A type 2-A (H2a-614) (H2a-615) (Histone H2A.2)	30.7692	High	4	9	1	TRUE	FALSE	2 v 2	-0.206375	0.582156	0.997487	2 v 2	3.59673	0.0785411	0.0978484	2 v 2	3.39036	0.0334073	0.0669617	5.30378	9.34651	8.87221	5.63227	8.783	8.84455	39.5	651	468.6	49.6	440.5	459.7	39.5	108.1	96	40.5	67.3	89.9	1	1	1	1	1	1	Medium
Q9DCT2	Q9DCT2	Q9DCT2	Q9DCT2	Ndufs3	NADH dehydrogenase [ubiquinone] iron-sulfur protein 3, mitochondrial (EC 7.1.1.2) (Complex I-30kD) (CI-30kD) (NADH-ubiquinone oxidoreductase 30 kDa subunit)	16.73	High	4	4	4	TRUE	FALSE	2 v 2	-0.208208	0.289735	0.997487	2 v 2	3.5278	0.0140391	0.0711	2 v 2	3.31959	0.00461841	0.0568315	4.56682	8.17243	7.86233	4.56682	8.01681	7.91049	23.7	288.5	232.7	23.7	259	240.6	23.7	47.9	47.7	19.4	39.6	47.1	3	3	3	3	3	3	High
P28184	P28184	P28184	P28184	Mt3	Metallothionein-3 (MT-3) (Growth inhibitory factor) (GIF) (Metallothionein-III) (MT-III)	27.9412	High	3	6	3	TRUE	FALSE	2 v 2	-0.211925	0.54169	0.997487	2 v 2	2.76909	0.037446	0.0792184	2 v 2	2.55717	0.0195632	0.0608071	6.75889	9.69105	9.23745	6.76553	9.37156	9.40131	108.3	826.6	603.6	108.8	662.4	676.2	108.3	137.3	123.7	88.8	101.2	132.3	3	3	3	3	3	3	High
A0A0A0MQG2, E9PX29, Q62261, Q68FG2, Q91ZE6	Q62261	Q62261	Q62261	Sptbn1	Spectrin beta chain, non-erythrocytic 1 (Beta-II spectrin) (Embryonic liver fodrin) (Fodrin beta chain)	5.50148	High	12	12	12	TRUE	FALSE	2 v 2	-0.212486	0.555318	0.997487	2 v 2	3.10219	0.0187783	0.0720754	2 v 2	2.8897	0.0355443	0.067198	6.76686	9.96058	9.49506	6.73064	9.7413	9.78185	108.9	996.4	721.6	106.2	855.9	880.3	108.9	165.5	147.9	86.7	130.8	172.2	8	8	8	8	8	8	High
P06837	P06837	P06837	P06837	Gap43	Neuromodulin (Axonal membrane protein GAP-43) (Calmodulin-binding protein P-57) (Growth-associated protein 43)	74.0088	High	18	44	18	TRUE	FALSE	2 v 2	-0.21267	0.528611	0.997487	2 v 2	3.06087	0.0636835	0.0885263	2 v 2	2.8482	0.016652	0.0608071	9.76802	13.1361	12.6907	9.77841	12.5321	12.5521	871.9	9002.5	6611.4	878.2	5922.8	6005.6	871.9	1495.3	1354.8	717.2	905.3	1174.8	15	15	15	15	15	15	High
P01325	P01325	P01325	P01325	Ins1	Insulin-1 [Cleaved into: Insulin-1 B chain; Insulin-1 A chain]	6.48148	Medium	1	1	1	TRUE	FALSE	2 v 2	-0.21419	0.643125	0.997487	2 v 2	3.03782	0.0096999	0.0711	2 v 2	2.82363	0.0662505	0.0831317	4.80219	7.88631	7.33092	4.55459	7.54612	7.67313	27.9	236.6	161	23.5	186.9	204.1	27.9	39.3	33	19.2	28.6	39.9	1	1	1	1	1	1	High
A0A1W2P6Q3, A0A1W2P7B7, A0A1W2P828, A0A1W2P871, P80314	P80314	P80314	P80314	Cct2	T-complex protein 1 subunit beta (TCP-1-beta) (CCT-beta)	8.03738	High	4	4	4	TRUE	FALSE	2 v 2	-0.214388	0.557447	0.997487	2 v 2	3.28045	0.0972781	0.111114	2 v 2	3.06606	0.0514144	0.0737217	4.60881	8.39446	7.92303	5.04876	7.824	7.86666	24.4	336.5	242.7	33.1	226.6	233.4	24.4	55.9	49.7	27	34.6	45.7	2	2	2	2	2	2	High
Q99N91	Q99N91	Q99N91	Q99N91	Mrpl34	39S ribosomal protein L34, mitochondrial (L34mt) (MRP-L34)	10.8696	High	1	1	1	TRUE	FALSE	2 v 2	-0.215571	0.512652	0.997487	2 v 2	2.81549	0.071541	0.0940834	2 v 2	2.59992	0.0228648	0.0609881	5.23266	8.36588	7.926	4.54226	7.04002	7.04876	37.6	329.9	243.2	23.3	131.6	132.4	37.6	54.8	49.8	19	20.1	25.9	1	1	1	1	1	1	High
A0A0N4SWF7, Q923D5	Q923D5	Q923D5	Q923D5	Wbp11	WW domain-binding protein 11 (WBP-11) (Splicing factor that interacts with PQBP-1 and PP1)	1.40406	High	1	1	1	TRUE	FALSE	2 v 2	-0.218303	0.540971	0.997487	2 v 2	2.83393	0.0162442	0.0711	2 v 2	2.61563	0.0427847	0.0711262	3.57289	6.3345	6.36457	3.93546	6.84172	6.37504	11.9	80.7	82.4	15.3	114.7	83	11.9	13.4	16.9	12.5	17.5	16.2	1	1	1	1	1	1	High
A0A0N4SV00, P80313	P80313	P80313	P80313	Cct7	T-complex protein 1 subunit eta (TCP-1-eta) (CCT-eta)	7.35294	High	4	4	4	TRUE	FALSE	2 v 2	-0.220037	0.0912012	0.997487	2 v 2	3.25967	0.0110022	0.0711	2 v 2	3.03963	0.00515221	0.0568315	5.53605	8.85206	8.60028	5.20945	8.41278	8.22448	46.4	462.1	388.1	37	340.8	299.1	46.4	76.7	79.5	30.2	52.1	58.5	3	3	3	3	3	3	High
A0A0G2JED2, A0A0G2JFR8, Q61687	Q61687	Q61687	Q61687	Atrx	Transcriptional regulator ATRX (EC 3.6.4.12) (ATP-dependent helicase ATRX) (HP1 alpha-interacting protein) (HP1-BP38 protein) (Heterochromatin protein 2) (X-linked nuclear protein)	0.807754	High	2	2	2	TRUE	FALSE	2 v 2	-0.220685	0.391984	0.997487	2 v 2	2.55759	0.0832813	0.100632	2 v 2	2.3369	0.132266	0.138883	3.05311	5.9472	5.88264	4.56682	6.7879	6.41109	8.3	61.7	59	23.7	110.5	85.1	8.3	10.3	12.1	19.4	16.9	16.6	1	1	1	1	1	1	High
Q9Z2I9	Q9Z2I9	Q9Z2I9	Q9Z2I9	Sucla2	Succinate--CoA ligase [ADP-forming] subunit beta, mitochondrial (EC 6.2.1.5) (ATP-specific succinyl-CoA synthetase subunit beta) (A-SCS) (Succinyl-CoA synthetase beta-A chain) (SCS-betaA)	1.94384	High	1	1	1	TRUE	FALSE	2 v 2	-0.222237	0.488966	0.997487	2 v 2	2.93229	0.108491	0.121269	2 v 2	2.71005	0.0678531	0.0840636	3.1375	6.5744	6.1375	2.82782	5.2555	5.24793	8.8	95.3	70.4	7.1	38.2	38	8.8	15.8	14.4	5.8	5.8	7.4	1	1	1	1	1	1	High
Q99K48	Q99K48	Q99K48	Q99K48	Nono	Non-POU domain-containing octamer-binding protein (NonO protein)	4.01691	High	2	2	2	TRUE	FALSE	2 v 2	-0.226673	0.628438	0.997487	2 v 2	2.56612	0.00292527	0.0711	2 v 2	2.33944	0.0958805	0.105368	5.12516	7.67948	7.10957	4.35755	6.93546	7.05202	34.9	205	138.1	20.5	122.4	132.7	34.9	34.1	28.3	16.7	18.7	26	1	1	1	1	1	1	High
A2BI12, F6RB63, Q99JF8	Q99JF8	Q99JF8	Q99JF8	Psip1	PC4 and SFRS1-interacting protein (Lens epithelium-derived growth factor) (mLEDGF)	8.52273	High	4	4	4	TRUE	FALSE	2 v 2	-0.2361	0.527922	0.997487	2 v 2	2.75114	0.044209	0.080504	2 v 2	2.51503	0.0168086	0.0608071	5.64097	8.58346	8.08958	5.77873	8.33851	8.36019	49.9	383.6	272.4	54.9	323.7	328.6	49.9	63.7	55.8	44.8	49.5	64.3	3	3	3	3	3	3	High
E9PW69, E9Q0X0, Q9R1P0	Q9R1P0	Q9R1P0	Q9R1P0	Psma4	Proteasome subunit alpha type-4 (Macropain subunit C9) (Multicatalytic endopeptidase complex subunit C9) (Proteasome component C9) (Proteasome subunit L)	13.0268	High	4	6	4	TRUE	FALSE	2 v 2	-0.238379	0.526068	0.997487	2 v 2	2.68632	0.0929919	0.107156	2 v 2	2.44794	0.0354521	0.067198	5.42626	8.50779	8.01067	5.27798	7.5691	7.58946	43	364	257.9	38.8	189.9	192.6	43	60.5	52.9	31.7	29	37.7	2	2	2	2	2	2	High
Q8BKT2	Q8BKT2	Q8BKT2	Q8BKT2	Hes7	Transcription factor HES-7 (mHes7) (Hairy and enhancer of split 7) (bHLH factor Hes7)	3.55556	Medium	1	1	1	TRUE	FALSE	2 v 2	-0.242671	0.253263	0.997487	2 v 2	2.8764	0.0210262	0.0724885	2 v 2	2.63372	0.0475332	0.0731001	4.93546	7.90689	7.7662	4.67807	7.45943	7.11478	30.6	240	217.7	25.6	176	138.6	30.6	39.9	44.6	20.9	26.9	27.1	1	1	1	1	1	1	High
F8VPV8, Q62426, Q692V3	Q62426	Q62426	Q62426	Cstb	Cystatin-B (Stefin-B)	27.551	High	2	2	2	TRUE	FALSE	2 v 2	-0.244504	0.21852	0.997487	2 v 2	3.69272	0.0764486	0.0968596	2 v 2	3.44821	0.097626	0.106836	4.84298	8.09011	7.75822	3.03562	7.17393	7.01681	28.7	272.5	216.5	8.2	144.4	129.5	28.7	45.3	44.4	6.7	22.1	25.3	2	2	2	2	2	2	High
A0A2R8VHH0, A2AC13, P60764, P63001, Q05144, Q3TLP8	P60764	Q3TLP8	P60764	Rac3	Ras-related C3 botulinum toxin substrate 3 (EC 3.6.5.2) (p21-Rac3)	4.16667	Medium	1	1	1	TRUE	FALSE	2 v 2	-0.245589	0.549019	0.997487	2 v 2	3.27713	0.0202669	0.0724885	2 v 2	3.03154	0.0382342	0.0677054	4.47897	7.86047	7.32823	4.07895	7.25172	7.29278	22.3	232.4	160.7	16.9	152.4	156.8	22.3	38.6	32.9	13.8	23.3	30.7	1	1	1	1	1	1	High
A0A1W2P6Q6, O54774	O54774	O54774	O54774	Ap3d1	AP-3 complex subunit delta-1 (AP-3 complex subunit delta) (Adaptor-related protein complex 3 subunit delta-1) (Delta-adaptin) (mBLVR1)	2.08507	High	3	3	3	TRUE	FALSE	2 v 2	-0.246075	0.551625	0.997487	2 v 2	4.45563	0.0234189	0.0724885	2 v 2	4.20955	0.0189938	0.0608071	1.26303	5.88264	5.34696	2.70044	6.99209	7.03562	2.4	59	40.7	6.5	127.3	131.2	2.4	9.8	8.3	5.3	19.5	25.7	1	1	1	1	1	1	High
A0A087WRY3, Q80XU3	Q80XU3	Q80XU3	Q80XU3	Nucks1	Nuclear ubiquitous casein and cyclin-dependent kinase substrate 1 (JC7)	15.3846	High	3	3	3	TRUE	FALSE	2 v 2	-0.25629	0.658821	0.997487	2 v 2	3.04469	0.0494626	0.0822276	2 v 2	2.7884	0.0443346	0.0719531	6.00899	9.29071	8.60288	6.12928	8.93693	9.11218	64.4	626.3	388.8	70	490.1	553.4	64.4	104	79.7	57.2	74.9	108.3	2	2	2	2	2	2	High
Q3UNH4	Q3UNH4	Q3UNH4	Q3UNH4	Gprin1	G protein-regulated inducer of neurite outgrowth 1 (GRIN1)	2.46781	High	2	2	2	TRUE	FALSE	2 v 2	-0.256472	0.629611	0.997487	2 v 2	2.94053	0.0416921	0.080396	2 v 2	2.68406	0.0466588	0.072234	4.52982	7.6632	7.01681	4.78136	7.52904	7.66249	23.1	202.7	129.5	27.5	184.7	202.6	23.1	33.7	26.5	22.5	28.2	39.6	1	1	1	1	1	1	High
D3YTQ3, E9Q5B6, F6VQH5, F6ZV59, G3X9W0, G5E8G0, Q20BD0, Q60668, Q80XR6, Q99020, Q9D3U4, Q9Z130	Q60668	D3YTQ3	Q60668	Hnrnpd	Heterogeneous nuclear ribonucleoprotein D0 (hnRNP D0) (AU-rich element RNA-binding protein 1)	5.07042	High	2	2	2	TRUE	FALSE	2 v 2	-0.259205	0.631808	0.997487	2 v 2	2.78011	0.192055	0.19852	2 v 2	2.5209	0.116869	0.124501	4.41278	8.05799	7.40173	5.32912	7.24413	7.38198	21.3	266.5	169.1	40.2	151.6	166.8	21.3	44.3	34.7	32.8	23.2	32.6	2	2	2	2	2	2	High
F6QCI0, G3UXT7, G3UZD2, P56959, Q8BQ46, Q8CFQ9, Q91VQ2	P56959	P56959	P56959	Fus	RNA-binding protein FUS (Protein pigpen)	10.8108	High	4	6	4	TRUE	FALSE	2 v 2	-0.25951	0.723257	0.997487	2 v 2	2.46704	0.0943663	0.108262	2 v 2	2.20753	0.0548007	0.0752788	7.13955	9.97499	9.15659	6.3505	8.44915	8.74853	141	1006.4	570.7	81.6	349.5	430.1	141	167.2	116.9	66.6	53.4	84.1	3	3	3	3	3	3	High
D3YWF6, D3Z7K0, Q7TQI3	Q7TQI3	Q7TQI3	Q7TQI3	Otub1	Ubiquitin thioesterase OTUB1 (EC 3.4.19.12) (Deubiquitinating enzyme OTUB1) (OTU domain-containing ubiquitin aldehyde-binding protein 1) (Otubain-1) (Ubiquitin-specific-processing protease OTUB1)	15.8672	High	3	4	3	TRUE	FALSE	2 v 2	-0.270107	0.0535919	0.997487	2 v 2	3.27386	0.0248064	0.0735097	2 v 2	3.00376	0.0222112	0.0609881	4.86295	8.26444	7.97154	4.73335	7.87958	7.63227	29.1	307.5	251	26.6	235.5	198.4	29.1	51.1	51.4	21.7	36	38.8	2	2	2	2	2	2	High
Q9Z2U1	Q9Z2U1	Q9Z2U1	Q9Z2U1	Psma5	Proteasome subunit alpha type-5 (Macropain zeta chain) (Multicatalytic endopeptidase complex zeta chain) (Proteasome zeta chain)	7.88382	High	1	1	1	TRUE	FALSE	2 v 2	-0.270556	0.622836	0.997487	2 v 2	2.88157	0.0637784	0.0885263	2 v 2	2.61101	0.0273636	0.0639188	4.62644	7.79766	7.12516	4.37156	6.96347	7.09487	24.7	222.5	139.6	20.7	124.8	136.7	24.7	36.9	28.6	16.9	19.1	26.7	1	1	1	1	1	1	High
O55142	O55142	O55142	O55142	Rpl35a	60S ribosomal protein L35a	12.7273	High	2	2	2	TRUE	FALSE	2 v 2	-0.271351	0.650049	0.997487	2 v 2	2.47295	0.183696	0.191015	2 v 2	2.2016	0.0837103	0.0947809	4.12928	7.33628	6.62205	4.90207	6.64097	6.8125	17.5	161.6	98.5	29.9	99.8	112.4	17.5	26.8	20.2	24.4	15.3	22	1	1	1	1	1	1	High
F6VR28, Q62277	Q62277	Q62277	Q62277	Syp	Synaptophysin (BM89 antigen) (Major synaptic vesicle protein p38)	7.32484	High	2	2	2	TRUE	FALSE	2 v 2	-0.271351	0.378968	0.997487	2 v 2	3.45238	0.0272643	0.0735097	2 v 2	3.18103	0.00716907	0.0568315	5.03122	8.63154	8.17642	5.73064	9.03507	8.94749	32.7	396.6	289.3	53.1	524.6	493.7	32.7	65.9	59.3	43.4	80.2	96.6	2	2	2	2	2	2	High
B0QZN5, P63024, P63044	P63044	B0QZN5	P63044	Vamp2	Vesicle-associated membrane protein 2 (VAMP-2) (Synaptobrevin-2)	14.6552	High	1	2	1	TRUE	FALSE	2 v 2	-0.272695	0.726406	0.997487	2 v 2	2.97651	0.0266448	0.0735097	2 v 2	2.70381	0.109642	0.118006	4.47249	7.57365	6.70598	3.51096	6.36282	6.6851	22.2	190.5	104.4	11.4	82.3	102.9	22.2	31.6	21.4	9.3	12.6	20.1	1	1	1	1	1	1	High
A0A3B2W3M7, P18608	P18608	P18608	P18608	Hmgn1	Non-histone chromosomal protein HMG-14 (High mobility group nucleosome-binding domain-containing protein 1)	8.33333	Medium	1	1	1	TRUE	FALSE	2 v 2	-0.275046	0.560299	0.997487	2 v 2	2.69824	0.0829251	0.100632	2 v 2	2.42319	0.00543251	0.0568315	4.00899	7.0607	6.45286	4.23266	6.57743	6.63517	16.1	133.5	87.6	18.8	95.5	99.4	16.1	22.2	17.9	15.3	14.6	19.4	1	1	1	1	1	1	High
P63089, Q3UZI5	P63089	P63089	P63089	Ptn	Pleiotrophin (PTN) (Heparin-binding brain mitogen) (HBBM) (Heparin-binding growth factor 8) (HBGF-8) (Heparin-binding growth-associated molecule) (HB-GAM) (Heparin-binding neutrophic factor) (HBNF) (Osteoblast-specific factor 1) (OSF-1)	50	High	9	21	9	TRUE	FALSE	2 v 2	-0.281364	0.066249	0.997487	2 v 2	2.55449	0.0042726	0.0711	2 v 2	2.27312	0.0130297	0.0608071	8.75221	11.3238	11.0719	8.76918	11.3065	10.9958	431.2	2563.4	2152.6	436.3	2532.8	2042	431.2	425.8	441.1	356.3	387.1	399.5	7	7	7	7	7	7	High
A0A0N4SW56, Q8R0Y6	Q8R0Y6	Q8R0Y6	Q8R0Y6	Aldh1l1	Cytosolic 10-formyltetrahydrofolate dehydrogenase (10-FTHFDH) (FDH) (EC 1.5.1.6) (Aldehyde dehydrogenase family 1 member L1)	1.66297	High	1	1	1	TRUE	FALSE	2 v 2	-0.2817	0.54064	0.997487	2 v 2	3.07548	0.0901157	0.105472	2 v 2	2.79378	0.0268958	0.0639188	3.94486	7.45861	6.85674	3.49825	6.13545	6.17393	15.4	175.9	115.9	11.3	70.3	72.2	15.4	29.2	23.8	9.2	10.7	14.1	1	1	1	1	1	1	High
P02798, P67983	P67983	P67983	P67983	MT1A	Metallothionein-1A (MT-1A) (MTC) (Metallothionein-IA) (MT-IA)	32.7869	High	2	3	1	TRUE	TRUE	2 v 2	-0.282026	0.614433	0.997487	2 v 2	2.62545	0.0918968	0.106936	2 v 2	2.34343	0.00696519	0.0568315	4.80219	7.80929	7.11998	4.79181	7.03562	7.16088	27.9	224.3	139.1	27.7	131.2	143.1	27.9	37.2	28.5	22.6	20	28	1	1	1	1	1	1	High
P00441, P08228	P08228	P08228	P08228	Sod1	Superoxide dismutase [Cu-Zn] (EC 1.15.1.1)	21.4286	High	3	3	3	TRUE	FALSE	2 v 2	-0.284264	0.360701	0.997487	2 v 2	2.81679	0.0263529	0.0735097	2 v 2	2.53252	0.0161278	0.0608071	5.68089	8.61434	8.14924	5.11686	7.81698	7.71356	51.3	391.9	283.9	34.7	225.5	209.9	51.3	65.1	58.2	28.3	34.5	41.1	2	2	2	2	2	2	High
A0A1W2P7C7, A0A1W2P7R3, A2ALL9, E9Q828, F7AAP4, F8WHB1, G5E829, Q0VF55, Q3UHH0, Q6Q477, Q8C048, Q9R0K7, S4R1C4	G5E829	G5E829	G5E829	Atp2b1	Plasma membrane calcium-transporting ATPase 1 (EC 7.2.2.10) (Plasma membrane calcium ATPase isoform 1) (PMCA1) (Plasma membrane calcium pump isoform 1)	2.70492	High	2	2	2	TRUE	FALSE	2 v 2	-0.285909	0.206667	0.997487	2 v 2	2.96395	0.0109539	0.0711	2 v 2	2.67804	0.0107476	0.0608071	3.07039	6.08534	5.70321	3.47249	6.38543	6.19574	8.4	67.9	52.1	11.1	83.6	73.3	8.4	11.3	10.7	9.1	12.8	14.3	1	1	1	1	1	1	High
A0A494BB84, Q3U4F0, Q91V61	Q91V61	Q91V61	Q91V61	Sfxn3	Sideroflexin-3	9.03427	High	2	2	2	TRUE	FALSE	2 v 2	-0.285928	0.29953	0.997487	2 v 2	2.87847	0.00686822	0.0711	2 v 2	2.59254	0.0280653	0.0643285	4.7761	7.62352	7.48301	4.8679	7.77742	7.34607	27.4	197.2	178.9	29.2	219.4	162.7	27.4	32.8	36.7	23.8	33.5	31.8	2	2	2	2	2	2	High
P61027	P61027	P61027	P61027	Rab10	Ras-related protein Rab-10 (EC 3.6.5.2)	20	High	4	5	2	TRUE	FALSE	2 v 2	-0.286965	0.0829538	0.997487	2 v 2	3.10355	0.0128608	0.0711	2 v 2	2.81659	0.00567309	0.0568315	5.12928	8.29554	7.97097	4.47249	7.51333	7.26397	35	314.2	250.9	22.2	182.7	153.7	35	52.2	51.4	18.2	27.9	30.1	1	1	1	1	1	1	High
Q8CCT4	Q8CCT4	Q8CCT4	Q8CCT4	Tceal5	Transcription elongation factor A protein-like 5 (TCEA-like protein 5) (Transcription elongation factor S-II protein-like 5)	12.5	High	2	2	2	TRUE	FALSE	2 v 2	-0.295259	0.682093	0.997487	2 v 2	2.82312	0.0531275	0.0836472	2 v 2	2.52786	0.0764762	0.0899112	4.96809	8.02735	7.19081	4.57894	7.16591	7.41193	31.3	260.9	146.1	23.9	143.6	170.3	31.3	43.3	29.9	19.6	21.9	33.3	1	1	1	1	1	1	High
A0A338P6D0, A0A338P6E8, A0A338P6F6, A0A338P6G6, A0A384DV79, P17095, Q3TE85	P17095	P17095	P17095	Hmga1	High mobility group protein HMG-I/HMG-Y (HMG-I(Y)) (High mobility group AT-hook protein 1) (High mobility group protein A1)	38.3178	High	4	5	4	TRUE	FALSE	2 v 2	-0.297387	0.279523	0.997487	2 v 2	2.94071	0.0130427	0.0711	2 v 2	2.64332	0.0191198	0.0608071	6.54226	9.54323	9.10617	6.60437	9.48482	9.3271	93.2	746.1	551.1	97.3	716.5	642.3	93.2	123.9	112.9	79.5	109.5	125.7	3	3	3	3	3	3	High
Q9JKD3	Q9JKD3	Q9JKD3	Q9JKD3	Scamp5	Secretory carrier-associated membrane protein 5 (Secretory carrier membrane protein 5)	8.08511	High	2	2	2	TRUE	FALSE	2 v 2	-0.305921	0.238841	0.997487	2 v 2	3.0468	0.0473531	0.0813473	2 v 2	2.74088	0.0802907	0.0927251	4.16993	7.44377	7.25833	5.04876	7.86851	7.44211	18	174.1	153.1	33.1	233.7	173.9	18	28.9	31.4	27	35.7	34	1	1	1	1	1	1	High
Q64511	Q64511	Q64511	Q64511	Top2b	DNA topoisomerase 2-beta (EC 5.6.2.2) (DNA topoisomerase II, beta isozyme)	2.60546	High	3	3	3	TRUE	FALSE	2 v 2	-0.305931	0.034435	0.997487	2 v 2	3.06639	0.0110017	0.0711	2 v 2	2.76046	0.0160389	0.0608071	5.31107	8.43045	8.14109	5.97728	8.99067	8.66818	39.7	345	282.3	63	508.7	406.8	39.7	57.3	57.8	51.5	77.8	79.6	2	2	2	2	2	2	High
Q5SQB0, Q5SQB5, Q61937, Q9DAY9	Q61937	Q61937	Q61937	Npm1	Nucleophosmin (NPM) (Nucleolar phosphoprotein B23) (Nucleolar protein NO38) (Numatrin)	11.6438	High	4	4	4	TRUE	FALSE	2 v 2	-0.3063	0.438527	0.997487	2 v 2	2.84336	0.0519132	0.0836472	2 v 2	2.53706	0.00497463	0.0568315	5.60585	8.68159	8.12309	5.54535	8.15634	8.10224	48.7	410.6	278.8	46.7	285.3	274.8	48.7	68.2	57.1	38.2	43.6	53.8	3	3	3	3	3	3	High
A0A087WNP6, A0A087WRM0, Q4VAA2	Q4VAA2	Q4VAA2	Q4VAA2	Cdv3	Protein CDV3 (Carnitine deficiency-associated protein 3) (Tyrosine-phosphorylated protein 36) (TPP36)	4.27046	Medium	1	1	1	TRUE	FALSE	2 v 2	-0.307988	0.304973	0.997487	2 v 2	2.92329	0.0289008	0.0744603	2 v 2	2.61531	0.00661329	0.0568315	4.50462	7.56071	7.09276	4.38543	7.17592	7.02791	22.7	188.8	136.5	20.9	144.6	130.5	22.7	31.4	28	17.1	22.1	25.5	1	1	1	1	1	1	High
Q5XJY5	Q5XJY5	Q5XJY5	Q5XJY5	Arcn1	Coatomer subunit delta (Archain) (Delta-coat protein) (Delta-COP)	2.15264	Medium	1	1	1	TRUE	FALSE	2 v 2	-0.308288	0.569409	0.997487	2 v 2	3.68695	0.0456583	0.080504	2 v 2	3.37866	0.0224497	0.0609881	2.56071	6.51254	5.82018	2.67807	6.10014	6.17592	5.9	91.3	56.5	6.4	68.6	72.3	5.9	15.2	11.6	5.2	10.5	14.1	1	1	1	1	1	1	Medium
P26645	P26645	P26645	P26645	Marcks	Myristoylated alanine-rich C-kinase substrate (MARCKS)	13.2686	High	3	3	3	TRUE	FALSE	2 v 2	-0.316366	0.552584	0.997487	2 v 2	4.20224	0.138725	0.148411	2 v 2	3.88587	0.206109	0.208911	2.98185	6.25361	5.56377	1.26303	6.39575	6.45286	7.9	76.3	47.3	2.4	84.2	87.6	7.9	12.7	9.7	1.9	12.9	17.1	1	1	1	1	1	1	High
A0A0N4SUN8, A0A0N4SUQ1, A0A0N4SV32, A0A0N4SV40, A0A0N4SVK5, A0A0N4SWH2, Q3UMP4, Q9CY58	Q9CY58	Q9CY58	Q9CY58	Serbp1	Plasminogen activator inhibitor 1 RNA-binding protein (PAI1 RNA-binding protein 1) (PAI-RBP1) (SERPINE1 mRNA-binding protein 1)	9.82801	High	3	3	3	TRUE	FALSE	2 v 2	-0.319821	0.322532	0.997487	2 v 2	2.65028	0.113099	0.125346	2 v 2	2.33046	0.081066	0.093208	6.32012	9.44626	8.94895	6.96	9.13443	8.99209	79.9	697.6	494.2	124.5	562	509.2	79.9	115.9	101.3	101.7	85.9	99.6	2	2	2	2	2	2	High
E9PZF0, Q01768	E9PZF0	E9PZF0	E9PZF0	Gm20390	Nucleoside diphosphate kinase (EC 2.7.4.6)	35.206	High	6	7	2	TRUE	FALSE	2 v 2	-0.321167	0.393556	0.997487	2 v 2	3.03646	0.022285	0.0724885	2 v 2	2.71529	0.0286021	0.0644259	7.06178	10.2046	9.65499	6.59246	9.52258	9.42983	133.6	1180	806.2	96.5	735.5	689.7	133.6	196	165.2	78.8	112.4	134.9	6	6	6	6	6	6	High
A0A338P6R8, A0A338P729, A0A338P755, A0A338P769, B7ZNM7, Q9Z2Q6	Q9Z2Q6	B7ZNM7	Q9Z2Q6	Septin5	Septin-5 (Cell division control-related protein 1) (CDCrel-1) (Peanut-like protein 1)	2.16802	High	1	1	1	TRUE	FALSE	2 v 2	-0.3227	0.293712	0.997487	2 v 2	3.22099	0.0343966	0.0785403	2 v 2	2.89829	0.00302481	0.0568315	4.06178	7.45697	6.97384	4.18587	7.23266	7.07039	16.7	175.7	125.7	18.2	150.4	134.4	16.7	29.2	25.8	14.9	23	26.3	1	1	1	1	1	1	High
A2AEG6, P35803	P35803	A2AEG6	P35803	Gpm6b	Neuronal membrane glycoprotein M6-b (M6b)	3.96341	High	1	1	1	TRUE	FALSE	2 v 2	-0.323725	0.278107	0.997487	2 v 2	3.15225	0.00507753	0.0711	2 v 2	2.82853	0.028344	0.0643285	4.41954	7.59694	7.12205	4.73335	7.86047	7.6879	21.4	193.6	139.3	26.6	232.4	206.2	21.4	32.2	28.5	21.7	35.5	40.3	1	1	1	1	1	1	High
E9PV44, O35143	O35143	O35143	O35143	Atp5if1	ATPase inhibitor, mitochondrial (ATP synthase F1 subunit epsilon) (Inhibitor of F(1)F(o)-ATPase) (IF(1)) (IF1)	18.8679	High	2	3	2	TRUE	FALSE	2 v 2	-0.32603	0.14349	0.997487	2 v 2	3.0356	0.0217492	0.0724885	2 v 2	2.70957	0.041879	0.0711131	5.78136	8.71321	8.31243	5.14975	8.2891	8.03782	55	419.7	317.9	35.5	312.8	262.8	55	69.7	65.1	29	47.8	51.4	2	2	2	2	2	2	High
P49722, Q8BKE0	P49722	P49722	P49722	Psma2	Proteasome subunit alpha type-2 (Macropain subunit C3) (Multicatalytic endopeptidase complex subunit C3) (Proteasome component C3)	8.11966	High	1	1	1	TRUE	FALSE	2 v 2	-0.326899	0.367852	0.997487	2 v 2	2.47498	0.124559	0.136025	2 v 2	2.14808	0.0817493	0.0935814	4.03562	7.00113	6.46107	3.80735	5.79181	5.67807	16.4	128.1	88.1	14	55.4	51.2	16.4	21.3	18.1	11.5	8.5	10	1	1	1	1	1	1	High
A2ARP8, Q9QYR6	Q9QYR6	A2ARP8	Q9QYR6	Map1a	Microtubule-associated protein 1A (MAP-1A) [Cleaved into: MAP1A heavy chain; MAP1 light chain LC2]	2.44957	High	6	8	5	TRUE	FALSE	2 v 2	-0.331831	0.130317	0.997487	2 v 2	3.12586	0.162008	0.170501	2 v 2	2.79403	0.165721	0.170624	5.67243	9.61139	9.21067	6.94369	9.25644	8.9935	51	782.2	592.5	123.1	611.6	509.7	51	129.9	121.4	100.5	93.5	99.7	3	3	3	3	3	3	High
D3Z1Z8, D3Z4C2, D3Z5N2, G3X9Z6, P54227, P55821, P63042, Q05DI3	P54227	P54227	P54227	Stmn1	Stathmin (Leukemia-associated gene protein) (Leukemia-associated phosphoprotein p18) (Metablastin) (Oncoprotein 18) (Op18) (Phosphoprotein p19) (pp19) (Prosolin) (Protein Pr22) (pp17)	42.953	High	7	13	7	TRUE	FALSE	2 v 2	-0.332158	0.486396	0.997487	2 v 2	3.0995	0.00106268	0.055472	2 v 2	2.76735	0.0740682	0.0888818	8.28494	11.3793	10.7289	7.54458	10.6493	10.6354	311.9	2663.8	1697.1	186.7	1606	1590.6	311.9	442.5	347.8	152.5	245.5	311.1	6	6	6	6	6	6	High
A0A494B9Z0, A0A494BBA8, P62862, Q642K5	P62862	Q642K5	P62862	Fau	40S ribosomal protein S30	28.8136	High	3	7	3	TRUE	FALSE	2 v 2	-0.344226	0.0944488	0.997487	2 v 2	2.57589	0.0164496	0.0711	2 v 2	2.23166	0.0336361	0.0669617	7.74953	10.392	10.0992	8.08799	10.5973	10.2016	215.2	1343.7	1096.9	272.1	1549.2	1177.6	215.2	223.2	224.8	222.2	236.8	230.4	2	2	2	2	2	2	High
Q6PHN9	Q6PHN9	Q6PHN9	Q6PHN9	Rab35	Ras-related protein Rab-35	16.4179	High	3	4	1	TRUE	FALSE	2 v 2	-0.358055	0.0978151	0.997487	2 v 2	3.3629	0.0213224	0.0724885	2 v 2	3.00485	0.0355831	0.067198	3.72247	6.97269	6.55919	3.39232	6.8679	6.56529	13.2	125.6	94.3	10.5	116.8	94.7	13.2	20.9	19.3	8.6	17.9	18.5	1	1	1	1	1	1	Medium
A3QM89, Q7M6W1, Q8K0T0, Q9ES97	Q8K0T0	Q8K0T0	Q8K0T0	Rtn1	Reticulon-1 (Neuroendocrine-specific protein)	3.84615	High	3	6	3	TRUE	FALSE	2 v 2	-0.361108	0.0726942	0.997487	2 v 2	3.26639	0.0323144	0.077878	2 v 2	2.90528	0.0453601	0.0719531	5.31107	8.41151	8.00899	4.66676	8.09908	7.77939	39.7	340.5	257.6	25.4	274.2	219.7	39.7	56.6	52.8	20.7	41.9	43	3	3	3	3	3	3	High
Q9CQI6	Q9CQI6	Q9CQI6	Q9CQI6	Cotl1	Coactosin-like protein	16.9014	High	2	2	2	TRUE	FALSE	2 v 2	-0.363607	0.0932003	0.997487	2 v 2	3.19981	0.00376981	0.0711	2 v 2	2.8362	0.00778101	0.0588515	3.82782	7.04658	6.62936	2.8679	6.04876	5.73877	14.2	132.2	99	7.3	66.2	53.4	14.2	22	20.3	6	10.1	10.5	1	1	1	1	1	1	High
P35979	P35979	P35979	P35979	Rpl12	60S ribosomal protein L12	13.9394	High	2	3	2	TRUE	FALSE	2 v 2	-0.364424	0.22262	0.997487	2 v 2	3.08686	0.0287688	0.0744603	2 v 2	2.72243	0.00156506	0.0513933	4.34341	7.56986	7.07253	4.33628	7.28355	7.05202	20.3	190	134.6	20.2	155.8	132.7	20.3	31.6	27.6	16.5	23.8	25.9	2	2	2	2	2	2	High
E0CXB1, Q9QUM9	Q9QUM9	Q9QUM9	Q9QUM9	Psma6	Proteasome subunit alpha type-6 (Macropain iota chain) (Multicatalytic endopeptidase complex iota chain) (Proteasome iota chain)	14.6341	High	3	4	3	TRUE	FALSE	2 v 2	-0.368632	0.329043	0.997487	2 v 2	3.07226	0.0383927	0.0792184	2 v 2	2.70363	0.00565717	0.0568315	4.14568	7.40344	6.82528	3.33628	6.22304	6.06393	17.7	169.3	113.4	10.1	74.7	66.9	17.7	28.1	23.2	8.2	11.4	13.1	1	1	1	1	1	1	High
P02802	P02802	P02802	P02802	Mt1	Metallothionein-1 (MT-1) (Metallothionein-I) (MT-I)	34.4262	High	3	4	2	TRUE	FALSE	2 v 2	-0.380315	0.594374	0.997487	2 v 2	3.11512	0.03895	0.0792184	2 v 2	2.73481	0.0748466	0.0891854	5.47573	8.78169	7.88753	5.24413	8.16842	8.30195	44.5	440.1	236.8	37.9	287.7	315.6	44.5	73.1	48.5	31	44	61.7	2	2	2	2	2	2	High
Q64433, Q9JI95	Q64433	Q64433	Q64433	Hspe1	10 kDa heat shock protein, mitochondrial (Hsp10) (10 kDa chaperonin) (Chaperonin 10) (CPN10)	31.3725	High	3	3	3	TRUE	FALSE	2 v 2	-0.389247	0.183769	0.997487	2 v 2	2.96602	0.0328444	0.077878	2 v 2	2.57677	0.00928099	0.0589771	6.31107	9.43024	8.92541	6.14975	8.96261	8.68895	79.4	689.9	486.2	71	498.9	412.7	79.4	114.6	99.6	58	76.3	80.7	3	3	3	3	3	3	High
P28663	P28663	P28663	P28663	Napb	Beta-soluble NSF attachment protein (SNAP-beta) (Brain protein I47) (N-ethylmaleimide-sensitive factor attachment protein beta)	6.04027	High	1	1	1	TRUE	FALSE	2 v 2	-0.391079	0.62951	0.997487	2 v 2	4.03076	0.128863	0.140431	2 v 2	3.63968	0.0406745	0.0698424	1.76553	6.62352	5.63807	2.72247	5.926	6.12928	3.4	98.6	49.8	6.6	60.8	70	3.4	16.4	10.2	5.4	9.3	13.7	1	1	1	1	1	1	High
Q99ME9	Q99ME9	Q99ME9	Q99ME9	Gtpbp4	Nucleolar GTP-binding protein 1 (Chronic renal failure gene protein) (GTP-binding protein NGB)	1.26183	High	1	2	1	TRUE	FALSE	2 v 2	-0.404392	0.26676	0.997487	2 v 2	2.74039	0.0389932	0.0792184	2 v 2	2.336	0.094194	0.103952	5.62644	8.53489	8.31061	7.06393	9.63626	9.05175	49.4	370.9	317.5	133.8	795.8	530.7	49.4	61.6	65.1	109.3	121.6	103.8	1	1	1	1	1	1	High
A0A494B982, D3YU09, Q9R111	Q9R111	Q9R111	Q9R111	Gda	Guanine deaminase (Guanase) (Guanine aminase) (EC 3.5.4.3) (Guanine aminohydrolase) (GAH)	2.20264	High	1	1	1	TRUE	FALSE	2 v 2	-0.404577	0.0916909	0.997487	2 v 2	3.46229	0.0452486	0.080504	2 v 2	3.05771	0.0390565	0.0688055	3.99095	7.69975	7.23649	4.6893	7.90509	7.55919	15.9	207.9	150.8	25.8	239.7	188.6	15.9	34.5	30.9	21.1	36.6	36.9	1	1	1	1	1	1	High
Q9CPN9	Q9CPN9	Q9CPN9	Q9CPN9	2210010C04Rik	RIKEN cDNA 2210010C04 gene (Trypsinogen 7)	4.8583	Medium	1	1	1	TRUE	FALSE	2 v 2	-0.408359	0.614954	0.997487	2 v 2	2.40067	0.0137507	0.0711	2 v 2	1.99231	0.198633	0.201724	4.99548	7.3443	6.34518	5.97499	8.42752	8.60992	31.9	162.5	81.3	62.9	344.3	390.7	31.9	27	16.7	51.4	52.6	76.4	1	1	1	1	1	1	High
Q3UHX2	Q3UHX2	Q3UHX2	Q3UHX2	Pdap1	28 kDa heat- and acid-stable phosphoprotein (PDGF-associated protein) (PAP) (PDGFA-associated protein 1) (PAP1)	12.1547	High	2	2	2	TRUE	FALSE	2 v 2	-0.411725	0.416493	0.997487	2 v 2	2.99181	0.0533611	0.0836472	2 v 2	2.58009	0.0158841	0.0608071	4	7.24317	6.5157	4.21723	6.95768	6.86171	16	151.5	91.5	18.6	124.3	116.3	16	25.2	18.7	15.2	19	22.8	1	1	1	1	1	1	High
P12025	P12025	P12025	P12025	Mdk	Midkine (MK) (Retanoic acid-responsive protein) (Retinoic acid-induced differentiation factor)	48.5714	High	7	10	7	TRUE	FALSE	2 v 2	-0.416636	0.25107	0.997487	2 v 2	2.7199	0.0194573	0.0724885	2 v 2	2.30327	0.0706198	0.0861297	7.78725	10.5903	10.3471	8.16189	10.7986	10.2086	220.9	1541.7	1302.5	286.4	1781.2	1183.3	220.9	256.1	266.9	233.9	272.2	231.5	6	6	6	6	6	6	High
P70168	P70168	P70168	P70168	Kpnb1	Importin subunit beta-1 (Karyopherin subunit beta-1) (Nuclear factor p97) (Pore targeting complex 97 kDa subunit) (PTAC97) (SCG)	1.0274	Medium	1	1	1	TRUE	FALSE	2 v 2	-0.425717	0.135766	0.997487	2 v 2	4.16261	0.00628213	0.0711	2 v 2	3.73689	0.022694	0.0609881	2.67807	6.79961	6.2817	2.60881	6.8125	6.47897	6.4	111.4	77.8	6.1	112.4	89.2	6.4	18.5	15.9	4.9	17.2	17.5	1	1	1	1	1	1	Medium
A2AE89, F6WHQ7, P10649	P10649	A2AE89	P10649	Gstm1	Glutathione S-transferase Mu 1 (EC 2.5.1.18) (GST 1-1) (GST class-mu 1) (Glutathione S-transferase GT8.7) (pmGT10)	18.8073	High	4	5	4	TRUE	FALSE	2 v 2	-0.458036	0.173995	0.997487	2 v 2	2.9116	0.0148761	0.0711	2 v 2	2.45356	0.0508635	0.0735548	5.83542	8.81506	8.48543	5.57894	8.42249	7.83605	57.1	450.4	358.4	47.8	343.1	228.5	57.1	74.8	73.4	39	52.4	44.7	3	3	3	3	3	3	High
E9QNP0, P62984	P62984	P62984	P62984	Uba52	Ubiquitin-60S ribosomal protein L40 (Ubiquitin A-52 residue ribosomal protein fusion product 1) [Cleaved into: Ubiquitin; 60S ribosomal protein L40 (CEP52)]	49.2188	High	7	24	1	TRUE	FALSE	2 v 2	-0.459267	0.381446	0.997487	2 v 2	2.78619	0.030094	0.0766296	2 v 2	2.32692	0.0496482	0.0735548	5.21335	8.13134	7.35843	6.41278	9.06717	8.92154	37.1	280.4	164.1	85.2	536.4	484.9	37.1	46.6	33.6	69.6	82	94.9	1	1	1	1	1	1	Medium
A2AFL3, P70699	P70699	P70699	P70699	Gaa	Lysosomal alpha-glucosidase (EC 3.2.1.20) (Acid maltase)	1.04932	High	1	1	1	TRUE	FALSE	2 v 2	-0.459608	0.377975	0.997487	2 v 2	3.01915	0.0231	0.0724885	2 v 2	2.55954	0.0497967	0.0735548	4.66107	7.57061	7.42122	4.94486	8.07361	7.30378	25.3	190.1	171.4	30.8	269.4	158	25.3	31.6	35.1	25.2	41.2	30.9	1	1	1	1	1	1	High
Q8BHL3	Q8BHL3	Q8BHL3	Q8BHL3	Tbc1d10b	TBC1 domain family member 10B (Protein wz3-85)	1.00251	Medium	1	1	1	TRUE	FALSE	2 v 2	-0.460222	0.268248	0.997487	2 v 2	2.16966	0.147367	0.156353	2 v 2	1.70943	0.112451	0.120533	5.21335	6.8716	6.61765	4.76022	7.44128	6.77479	37.1	117.1	98.2	27.1	173.8	109.5	37.1	19.5	20.1	22.1	26.6	21.4	1	1	1	1	1	1	High
A0A2I3BPC5, E0CZ78, E9Q6P2, G3X8U7, P48453, P48455, P63328	P63328	P63328	P63328	Ppp3ca	Serine/threonine-protein phosphatase 2B catalytic subunit alpha isoform (EC 3.1.3.16) (CAM-PRP catalytic subunit) (Calmodulin-dependent calcineurin A subunit alpha isoform) (CNA alpha)	5.75816	High	3	3	3	TRUE	FALSE	2 v 2	-0.473366	0.0278699	0.997487	2 v 2	3.25845	0.0268945	0.0735097	2 v 2	2.78509	0.0267287	0.0639188	4.91169	8.30788	7.81378	4.47249	7.5932	7.14057	30.1	316.9	225	22.2	193.1	141.1	30.1	52.6	46.1	18.1	29.5	27.6	2	2	2	2	2	2	High
A0A0G2JEG8, A0A668KM31, Q7TQF7	Q7TQF7	A0A668KM31	Q7TQF7	Amph	Amphiphysin	5.97668	High	3	3	3	TRUE	FALSE	2 v 2	-0.476356	0.652382	0.997487	2 v 2	3.31431	0.060993	0.086539	2 v 2	2.83796	0.103479	0.1123	3.10434	6.10014	6.40769	3.07039	6.70321	5.44294	8.6	68.6	84.9	8.4	104.2	43.5	8.6	11.4	17.4	6.9	15.9	8.5	1	1	1	1	1	1	High
D3YVK1, P15105	P15105	P15105	P15105	Glul	Glutamine synthetase (GS) (EC 6.3.1.2) (Glutamate--ammonia ligase) (Palmitoyltransferase GLUL) (EC 2.3.1.225)	23.3244	High	8	10	8	TRUE	FALSE	2 v 2	-0.479698	0.287973	0.997487	2 v 2	3.047	0.0231897	0.0724885	2 v 2	2.56731	0.084834	0.0956443	7.13853	10.2966	10.05	6.92481	9.86078	9.14797	140.9	1257.7	1060.1	121.5	929.8	567.3	140.9	208.9	217.2	99.3	142.1	111	7	7	7	7	7	7	High
P62774	P62774	P62774	P62774	Mtpn	Myotrophin (Granule cell differentiation protein) (Protein V-1)	14.4068	High	1	2	1	TRUE	FALSE	2 v 2	-0.541926	0.172752	0.997487	2 v 2	3.25921	0.0224595	0.0724885	2 v 2	2.71728	0.00837402	0.0588515	4.70044	8.07468	7.38198	4.32912	7.4733	7.08215	26	269.6	166.8	20.1	177.7	135.5	26	44.8	34.2	16.4	27.2	26.5	1	1	1	1	1	1	High
A0A075B5P4, A0A0A6YWR2, P01868, P01869	P01869	A0A0A6YWR2	P01869	Ighg1	Ig gamma-1 chain C region, membrane-bound form	2.54453	Medium	1	1	1	TRUE	FALSE	2 v 2	-0.544942	0.151154	0.997487	2 v 2	2.52095	0.0480463	0.0816978	2 v 2	1.97601	0.102992	0.112003	3.89724	6.60881	6.19574	3.7761	6.10643	5.42962	14.9	97.6	73.3	13.7	68.9	43.1	14.9	16.2	15	11.2	10.5	8.4	1	1	1	1	1	1	High
D3YVF4, D3Z7I1, P62264	P62264	P62264	P62264	Rps14	40S ribosomal protein S14	36.4238	High	4	5	4	TRUE	FALSE	2 v 2	-0.566338	0.106496	0.997487	2 v 2	3.34565	0.0098907	0.0711	2 v 2	2.77932	0.0099973	0.0593021	6.17393	9.57156	8.90959	6.12102	9.41469	8.94398	72.2	760.9	480.9	69.6	682.5	492.5	72.2	126.4	98.5	56.8	104.3	96.4	2	2	2	2	2	2	High
P17879, Q61696	P17879	P17879	P17879	Hspa1b	Heat shock 70 kDa protein 1B (Heat shock 70 kDa protein 1) (HSP70.1)	12.6168	High	7	14	2	TRUE	FALSE	2 v 2	-0.602204	0.575375	0.997487	2 v 2	3.62433	0.111083	0.123373	2 v 2	3.02212	0.276822	0.278422	2.98185	7.24508	7.40769	4.3147	7.30012	5.9331	7.9	151.7	169.8	19.9	157.6	61.1	7.9	25.2	34.8	16.3	24.1	12	1	1	1	1	1	1	High
A2AFQ9, E9PUU4, G3UYT3, P59096, Q8BX17	Q8BX17	E9PUU4	Q8BX17	Gemin5	Gem-associated protein 5 (Gemin5)	0.399467	Medium	1	2	1	TRUE	FALSE	2 v 2	-0.650577	0.235505	0.997487	2 v 2	2.95979	0.0440769	0.080504	2 v 2	2.30921	0.012964	0.0608071	5.51412	8.26866	7.87036	5.62352	8.78856	7.8857	45.7	308.4	234	49.3	442.2	236.5	45.7	51.2	47.9	40.3	67.6	46.3	1	1	1	1	1	1	High
O55234, Q8BTY5	O55234	O55234	O55234	Psmb5	Proteasome subunit beta type-5 (EC 3.4.25.1) (Macropain epsilon chain) (Multicatalytic endopeptidase complex epsilon chain) (Proteasome chain 6) (Proteasome epsilon chain) (Proteasome subunit X)	9.84848	High	2	2	2	TRUE	FALSE	2 v 2	-0.655818	0.193819	0.997487	2 v 2	2.91107	0.00718954	0.0711	2 v 2	2.25525	0.0672003	0.0839139	4.03562	6.97957	6.52982	4.1375	7.01569	6.15381	16.4	126.2	92.4	17.6	129.4	71.2	16.4	21	18.9	14.4	19.8	13.9	1	1	1	1	1	1	High
P61922	P61922	P61922	P61922	Abat	4-aminobutyrate aminotransferase, mitochondrial (EC 2.6.1.19) ((S)-3-amino-2-methylpropionate transaminase) (EC 2.6.1.22) (GABA aminotransferase) (GABA-AT) (Gamma-amino-N-butyrate transaminase) (GABA transaminase) (GABA-T) (L-AIBAT)	6.4	High	2	2	2	TRUE	FALSE	2 v 2	-0.663366	0.177594	0.997487	2 v 2	3.94334	0.136409	0.146513	2 v 2	3.27998	0.196904	0.200359	2.926	6.01123	5.15785	1.80735	6.60881	6.13545	7.6	64.5	35.7	3.5	97.6	70.3	7.6	10.7	7.3	2.9	14.9	13.8	1	1	1	1	1	1	High
Q9CQW1	Q9CQW1	Q9CQW1	Q9CQW1	Ykt6	Synaptobrevin homolog YKT6 (EC 2.3.1.-)	8.08081	High	2	2	2	TRUE	FALSE	2 v 2	-0.691721	0.0979604	0.997487	2 v 2	2.89788	0.0104449	0.0711	2 v 2	2.20616	0.0172341	0.0608071	5.04439	7.98982	7.19081	5.24031	8.09064	7.50621	33	254.2	146.1	37.8	272.6	181.8	33	42.2	29.9	30.9	41.7	35.6	2	2	2	2	2	2	High
A0A1Y7VP01, Q62446	Q62446	Q62446	Q62446	Fkbp3	Peptidyl-prolyl cis-trans isomerase FKBP3 (PPIase FKBP3) (EC 5.2.1.8) (25 kDa FK506-binding protein) (25 kDa FKBP) (FKBP-25) (FK506-binding protein 3) (FKBP-3) (Immunophilin FKBP25) (Rapamycin-selective 25 kDa immunophilin) (Rotamase)	7.58929	Medium	2	2	2	TRUE	FALSE	2 v 2	-0.692758	0.0369584	0.997487	2 v 2	4.27644	0.116777	0.128874	2 v 2	3.58368	0.131864	0.138776	3.1375	6.62059	5.96809	1.53605	6.60585	5.87283	8.8	98.4	62.6	2.9	97.4	58.6	8.8	16.3	12.8	2.3	14.9	11.5	1	1	1	1	1	1	Medium
F6YH92, Q569Z6	Q569Z6	Q569Z6	Q569Z6	Thrap3	Thyroid hormone receptor-associated protein 3 (Thyroid hormone receptor-associated protein complex 150 kDa component) (Trap150)	1.36698	Medium	1	1	1	TRUE	FALSE	2 v 2	-0.716486	0.319941	0.997487	2 v 2	3.37438	0.0425225	0.080504	2 v 2	2.65789	0.145787	0.151294	2.98185	6.58195	6.25927	4.06178	7.21043	6.10014	7.9	95.8	76.6	16.7	148.1	68.6	7.9	15.9	15.7	13.7	22.6	13.4	1	1	1	1	1	1	High
Q9R1P1	Q9R1P1	Q9R1P1	Q9R1P1	Psmb3	Proteasome subunit beta type-3 (Proteasome chain 13) (Proteasome component C10-II) (Proteasome theta chain)	7.31707	High	1	1	1	TRUE	FALSE	2 v 2	-0.74665	0.272941	0.997487	2 v 2	3.42625	0.011881	0.0711	2 v 2	2.6796	0.0955522	0.105228	3.27798	6.76818	6.36282	2.88753	6.24982	5.16189	9.7	109	82.3	7.4	76.1	35.8	9.7	18.1	16.9	6	11.6	7	1	1	1	1	1	1	High
Q9D3D9	Q9D3D9	Q9D3D9	Q9D3D9	Atp5f1d	ATP synthase subunit delta, mitochondrial (ATP synthase F1 subunit delta) (F-ATPase delta subunit)	5.35714	High	1	1	1	TRUE	FALSE	2 v 2	-0.961051	0.153167	0.997487	2 v 2	2.35825	0.0905037	0.105689	2 v 2	1.3972	0.0462758	0.0719531	4.06178	6.75756	5.56071	4.59694	6.61765	5.89239	16.7	108.2	47.2	24.2	98.2	59.4	16.7	18	9.7	19.8	15	11.6	1	1	1	1	1	1	High
Q3UJQ9, Q9D0K2	Q9D0K2	Q9D0K2	Q9D0K2	Oxct1	Succinyl-CoA:3-ketoacid coenzyme A transferase 1, mitochondrial (EC 2.8.3.5) (3-oxoacid CoA-transferase 1) (Somatic-type succinyl-CoA:3-oxoacid CoA-transferase) (SCOT-s)	4.42308	High	2	3	2	TRUE	FALSE	2 v 2	-1.08679	0.190965	0.997487	2 v 2	4.0216	0.0639356	0.0885263	2 v 2	2.93481	0.0149882	0.0608071	5.16993	8.78627	8.03562	4.52356	8.95041	7.52748	36	441.5	262.4	23	494.7	184.5	36	73.3	53.8	18.8	75.6	36.1	1	1	1	1	1	1	Medium
Q8R1I1	Q8R1I1	Q8R1I1	Q8R1I1	Uqcr10	Cytochrome b-c1 complex subunit 9 (Complex III subunit 9) (Complex III subunit X) (Cytochrome c1 non-heme 7 kDa protein) (Ubiquinol-cytochrome c reductase complex 7.2 kDa protein)	26.5625	Medium	1	1	1	TRUE	FALSE	2 v 2	-1.13899	0.187272	0.997487	2 v 2	3.50416	0.0120363	0.0711	2 v 2	2.36517	0.109617	0.118006	3.43296	7.00338	6.20945	3.75489	7.19279	5.70874	10.8	128.3	74	13.5	146.3	52.3	10.8	21.3	15.2	11	22.4	10.2	1	1	1	1	1	1	High
P35821	P35821	P35821	P35821	Ptpn1	Tyrosine-protein phosphatase non-receptor type 1 (EC 3.1.3.48) (Protein-tyrosine phosphatase 1B) (PTP-1B) (Protein-tyrosine phosphatase HA2) (PTP-HA2)	8.56481	High	3	6	3	TRUE	FALSE	2 v 2	-1.14922	0.3354	0.997487	2 v 2	3.12909	0.248798	0.25267	2 v 2	1.97988	0.496411	0.496411	5.39917	9.81746	9.33673	7.59619	9.43609	7.61839	42.2	902.3	646.6	193.5	692.7	196.5	42.2	149.9	132.5	158.1	105.9	38.4	3	3	3	3	3	3	High
P60761	P60761	P60761	P60761	Nrgn	Neurogranin (Ng) (RC3) [Cleaved into: NEUG(55-78)]	19.2308	Medium	1	1	1	TRUE	FALSE	2 v 2	-2.05952	0.160898	0.997487	2 v 2	4.838	0.048006	0.0816978	2 v 2	2.77848	0.0380764	0.0677054	2.98185	8.18537	5.59395	1	5.47249	3.94486	7.9	291.1	48.3	2	44.4	15.4	7.9	48.4	9.9	1.6	6.8	3	1	1	1	1	1	1	High
P02662	P02662	P02662	P02662	CSN1S1	Alpha-S1-casein (allergen Bos d 8) [Cleaved into: Antioxidant peptide]	14.0187	High	3	4	3	FALSE	TRUE	2 v 2	-0.393146	0.00708243	0.997487	2 v 2	2.68995	0.190227	0.19702	2 v 2	2.2968	0.21934	0.22189	4.32193	7.84046	7.44294	6.19771	8.05907	7.6703	20	229.2	174	73.4	266.7	203.7	20	38.1	35.7	60	40.8	39.8	1	1	1	1	1	1	High
P12763	P12763	P12763	P12763	AHSG	Alpha-2-HS-glycoprotein (Asialofetuin) (Fetuin-A)	4.45682	High	2	3	2	FALSE	TRUE	2 v 2	-0.21173	0.0299346	0.997487	2 v 2	3.41764	0.0289568	0.0744603	2 v 2	3.2059	0.0328398	0.0667019	4.64962	7.91169	7.69	4.99095	8.56415	8.36238	25.1	240.8	206.5	31.8	378.5	329.1	25.1	40	42.3	26	57.9	64.4	2	2	2	2	2	2	High
O82803	O82803	O82803	O82803	SRPP	Small rubber particle protein (HbSRPP) (22 kDa rubber particle protein) (22 kDa RPP) (27 kDa natural rubber allergen) (Latex allergen Hev b 3) (allergen Hev b 3)	28.9216	High	5	7	5	FALSE	TRUE	2 v 2	-0.280977	0.0805865	0.997487	2 v 2	2.99295	0.0257302	0.0735097	2 v 2	2.71198	0.0367647	0.0677054	6.35403	9.46801	9.22279	6.36457	9.23649	8.91976	81.8	708.2	597.5	82.4	603.2	484.3	81.8	117.6	122.4	67.3	92.2	94.7	4	4	4	4	4	4	High
Q86YZ3	Q86YZ3	Q86YZ3	Q86YZ3	HRNR	Hornerin	6.38596	High	4	5	4	FALSE	TRUE	2 v 2	-0.944429	0.17353	0.997487	2 v 2	3.51828	0.0661167	0.0891806	2 v 2	2.57385	0.0253909	0.0622902	4.85798	8.00955	7.32912	4.57894	8.46393	7.2555	29	257.7	160.8	23.9	353.1	152.8	29	42.8	33	19.5	54	29.9	2	2	2	2	2	2	High
A8DUK4, E9Q223, P02070, P02088, P02089, P02104, P68871	P68871	P68871	P68871	HBB	Hemoglobin subunit beta (Beta-globin) (Hemoglobin beta chain) [Cleaved into: LVV-hemorphin-7; Spinorphin]	15.6463	High	2	2	2	FALSE	TRUE	2 v 2	-0.43142	0.194028	0.997487	2 v 2	3.23727	0.00741783	0.0711	2 v 2	2.80585	0.0222248	0.0609881	4.98185	8.1814	7.8857	5.33271	8.6077	8.04056	31.6	290.3	236.5	40.3	390.1	263.3	31.6	48.2	48.5	32.9	59.6	51.5	1	1	1	1	1	1	High
P20930	P20930	P20930	P20930	FLG	Filaggrin	1.37897	High	7	10	7	FALSE	TRUE	2 v 2	-0.35198	0.198177	0.997487	2 v 2	2.13061	0.28529	0.288049	2 v 2	1.77863	0.36224	0.363633	8.37851	9.48482	9.01959	6.36807	9.52297	9.28425	332.8	716.5	519	82.6	735.7	623.5	332.8	119	106.4	67.5	112.4	122	5	5	5	5	5	5	High
P10599	P10599	P10599	P10599	TXN	Thioredoxin (Trx) (ATL-derived factor) (ADF) (Surface-associated sulphydryl protein) (SASP) (allergen Hom s Trx)	35.2381	High	3	3	1	FALSE	TRUE	2 v 2	-0.111871	0.209649	0.997487	2 v 2	2.89994	0.0752285	0.0962482	2 v 2	2.78807	0.0696046	0.0852901	5.91886	8.47452	8.40088	4.73877	7.98299	7.83289	60.5	355.7	338	26.7	253	228	60.5	59.1	69.3	21.8	38.7	44.6	3	3	3	3	3	3	High
P02663	P02663	P02663	P02663	CSN1S2	Alpha-S2-casein [Cleaved into: Casocidin-1 (Casocidin-I)]	9.00901	High	3	3	3	FALSE	TRUE	2 v 2	-0.0607744	0.217571	0.997487	2 v 2	3.60139	0.00764803	0.0711	2 v 2	3.54062	0.0116655	0.0608071	4.42626	8.07093	8.03177	4.37851	7.93664	7.85425	21.5	268.9	261.7	20.8	245	231.4	21.5	44.7	53.6	17	37.4	45.3	2	2	2	2	2	2	Medium
P15252	P15252	P15252	P15252		Rubber elongation factor protein (HbREF) (allergen Hev b 1)	51.4493	High	7	19	7	FALSE	TRUE	2 v 2	-0.337046	0.233376	0.997487	2 v 2	3.19272	0.0708965	0.0938749	2 v 2	2.85567	0.0506377	0.0735548	8.66427	12.214	11.7476	9.2817	12.1174	11.9097	405.7	4751	3438.5	622.4	4443.2	3847.6	405.7	789.1	704.6	508.3	679.1	752.7	7	7	7	7	7	7	High
O95678, P02538, P04259, P11679, P48668, Q8VED5, Q99M73	P04259	P04259	P04259	KRT6B	Keratin, type II cytoskeletal 6B (Cytokeratin-6B) (CK-6B) (Keratin-6B) (K6B) (Type-II keratin Kb10)	32.6241	High	18	29	6	FALSE	TRUE	2 v 2	0.616873	0.343286	0.997487	2 v 2	3.14279	0.0570709	0.0851175	2 v 2	3.75966	0.109254	0.118006	5.10434	7.96463	8.21237	4.59096	8.01625	9.00225	34.4	249.8	296.6	24.1	258.9	512.8	34.4	41.5	60.8	19.7	39.6	100.3	3	3	3	3	3	3	High
P08779, Q3ZAW8, Q9Z2K1	P08779	P08779	P08779	KRT16	Keratin, type I cytoskeletal 16 (Cytokeratin-16) (CK-16) (Keratin-16) (K16)	29.8097	High	13	18	3	FALSE	TRUE	2 v 2	-0.301862	0.377756	0.997487	2 v 2	2.71584	0.0167534	0.0711	2 v 2	2.41397	0.0348046	0.067198	6.1334	8.77775	8.67948	6.47735	9.26468	8.75922	70.2	438.9	410	89.1	615.1	433.3	70.2	72.9	84	72.8	94	84.8	3	3	3	3	3	3	High
P41361	P41361	P41361	P41361	SERPINC1	Antithrombin-III (ATIII) (Serpin C1)	2.36559	High	2	2	2	FALSE	TRUE	2 v 2	-0.0195458	0.387463	0.997487	2 v 2	2.93707	0.0566037	0.0851175	2 v 2	2.91752	0.0540313	0.0746146	3.52356	6.72247	6.6893	4.2555	6.93074	6.92481	11.5	105.6	103.2	19.1	122	121.5	11.5	17.5	21.1	15.6	18.6	23.8	1	1	1	1	1	1	High
Q3SZR3	Q3SZR3	Q3SZR3	Q3SZR3	ORM1	Alpha-1-acid glycoprotein (Orosomucoid) (OMD)	12.3762	High	2	2	2	FALSE	TRUE	2 v 2	0.197678	0.47123	0.997487	2 v 2	2.69399	0.0993582	0.112996	2 v 2	2.89167	0.0534449	0.0745942	5.19771	8.3156	8.33271	5.71973	7.98982	8.36807	36.7	318.6	322.4	52.7	254.2	330.4	36.7	52.9	66.1	43	38.9	64.6	2	2	2	2	2	2	High
Q5D862	Q5D862	Q5D862	Q5D862	FLG2	Filaggrin-2 (FLG-2) (Intermediate filament-associated and psoriasis-susceptibility protein) (Ifapsoriasin)	1.54747	High	3	4	3	FALSE	TRUE	2 v 2	0.415686	0.603035	0.997487	2 v 2	1.86085	0.432451	0.434115	2 v 2	2.27654	0.245628	0.248004	6.84046	7.19869	8.19229	4.60288	7.96636	7.80413	114.6	146.9	292.5	24.3	250.1	223.5	114.6	24.4	59.9	19.8	38.2	43.7	2	2	2	2	2	2	High
P02768	P02768	P02768	P02768	ALB	Albumin	9.85222	High	8	22	2	FALSE	TRUE	2 v 2	-0.653311	0.607629	0.997487	2 v 2	3.42984	0.0678619	0.0908535	2 v 2	2.77653	0.125652	0.132506	4.22497	8.02181	6.44626	2.8679	5.93074	6.19967	18.7	259.9	87.2	7.3	61	73.5	18.7	43.2	17.9	5.9	9.3	14.4	1	1	1	1	1	1	High
Q7Z794	Q7Z794	Q7Z794	Q7Z794	KRT77	Keratin, type II cytoskeletal 1b (Cytokeratin-1B) (CK-1B) (Keratin-77) (K77) (Type-II keratin Kb39)	4.84429	High	3	7	1	FALSE	TRUE	2 v 2	-0.12164	0.635227	0.997487	2 v 2	2.33393	0.131058	0.14164	2 v 2	2.21229	0.0854801	0.0959583	5.63807	7.48462	7.55152	3.87774	6.69905	6.38888	49.8	179.1	187.6	14.7	103.9	83.8	49.8	29.7	38.4	12	15.9	16.4	1	1	1	1	1	1	High
E1B991	E1B991	E1B991	E1B991		IF rod domain-containing protein	10.2107	High	6	13	1	FALSE	TRUE	2 v 2	0.104862	0.734894	0.997487	2 v 2	2.96469	0.0145993	0.0711	2 v 2	3.06955	0.0350329	0.067198	3.62059	6.51728	6.85922	3.58496	6.61765	6.48543	12.3	91.6	116.1	12	98.2	89.6	12.3	15.2	23.8	9.8	15	17.5	1	1	1	1	1	1	Medium
P00761	P00761	P00761	P00761		Trypsin (EC 3.4.21.4)	39.3939	High	6	45	6	FALSE	TRUE	2 v 2	-0.0738805	0.739159	0.997487	2 v 2	2.6152	0.0344615	0.0785403	2 v 2	2.54132	0.00711577	0.0568315	8.97327	11.7302	11.4862	9.6994	12.1729	12.2691	502.6	3397.3	2868.7	831.4	4617.5	4936	502.6	564.3	587.8	679	705.8	965.6	7	7	7	7	7	7	High
P13647	P13647	P13647	P13647	KRT5	Keratin, type II cytoskeletal 5 (58 kDa cytokeratin) (Cytokeratin-5) (CK-5) (Keratin-5) (K5) (Type-II keratin Kb5)	29.661	High	18	33	9	FALSE	TRUE	2 v 2	0.112873	0.755526	0.997487	2 v 2	2.58992	0.204551	0.210602	2 v 2	2.7028	0.135181	0.141129	9.34939	11.0773	11.4695	8.11842	11.5704	11.4039	652.3	2160.7	2835.7	277.9	3041.1	2709.7	652.3	358.9	581.1	227	464.8	530.1	11	11	11	11	11	11	High
P02769, P07724	P02769	P02769	P02769	ALB	Albumin (BSA) (allergen Bos d 6)	80.3954	High	58	274	52	FALSE	TRUE	2 v 2	0.050207	0.813484	0.997487	2 v 2	3.37342	0.0328876	0.077878	2 v 2	3.42362	0.00148548	0.0513933	12.146	15.6938	15.5776	12.1473	15.3463	15.5629	4532.2	53004.9	48902.1	4536.2	41656.7	48406.2	4532.2	8804.1	10020.9	3704.7	6367.1	9469.2	57	57	57	57	57	57	High
P02787	P02787	P02787	P02787	TF	Serotransferrin (Transferrin) (Beta-1 metal-binding globulin) (Siderophilin)	4.87106	High	3	3	3	FALSE	TRUE	2 v 2	0.034002	0.817868	0.997487	2 v 2	3.60229	0.0088511	0.0711	2 v 2	3.6363	0.0114665	0.0608071	5.01792	8.6703	8.58871	4.61471	8.16692	8.31651	32.4	407.4	385	24.5	287.4	318.8	32.4	67.7	78.9	20	43.9	62.4	2	2	2	2	2	2	High
P04264	P04264	P04264	P04264	KRT1	Keratin, type II cytoskeletal 1 (67 kDa cytokeratin) (Cytokeratin-1) (CK-1) (Hair alpha protein) (Keratin-1) (K1) (Type-II keratin Kb1)	60.4037	High	40	110	35	FALSE	TRUE	2 v 2	0.14917	0.82973	0.997487	2 v 2	2.29223	0.275737	0.278943	2 v 2	2.4414	0.132497	0.138883	11.8381	13.0703	13.7639	10.2746	13.6268	13.2316	3661.1	8601.3	13910.4	1238.7	12649.5	9618.5	3661.1	1428.7	2850.5	1011.6	1933.4	1881.6	36	36	36	36	36	36	High
A0A0A0MQF5, P35527, Q8K2H2, Q91Y44	P35527	P35527	P35527	KRT9	Keratin, type I cytoskeletal 9 (Cytokeratin-9) (CK-9) (Keratin-9) (K9)	61.1557	High	29	100	28	FALSE	TRUE	2 v 2	0.0441565	0.837706	0.997487	2 v 2	2.5035	0.123367	0.135419	2 v 2	2.54765	0.0800047	0.0925997	11.0584	13.0706	13.2842	10.0865	13.0813	12.956	2132.6	8602.8	9975.6	1087.3	8667.1	7946.2	2132.6	1428.9	2044.2	888	1324.7	1554.4	31	31	31	31	31	31	High
P02533, Q61781, Q6IFX2	P02533	P02533	P02533	KRT14	Keratin, type I cytoskeletal 14 (Cytokeratin-14) (CK-14) (Keratin-14) (K14)	37.0763	High	17	26	4	FALSE	TRUE	2 v 2	-0.0489746	0.882398	0.997487	2 v 2	2.83896	0.177728	0.18592	2 v 2	2.78999	0.124289	0.131334	7.98356	10.0087	10.2218	7.07361	10.7264	10.4153	253.1	1030.2	1194.2	134.7	1694.2	1365.6	253.1	171.1	244.7	110	259	267.1	7	7	7	7	7	7	High
A1L317, A2A513, A6BLY7, E9PX38, E9PXX4, E9PYP0, E9Q4S1, E9Q7S6, E9Q8J6, P02535, P13645, Q148H6, Q2M2I5, Q7Z3Y7, Q7Z3Y8, Q7Z3Z0	P13645	P13645	P13645	KRT10	Keratin, type I cytoskeletal 10 (Cytokeratin-10) (CK-10) (Keratin-10) (K10)	53.5959	High	31	99	28	FALSE	TRUE	2 v 2	0.107507	0.931428	0.997487	2 v 2	2.02889	0.435338	0.436174	2 v 2	2.1364	0.190572	0.194294	12.1616	12.5369	13.6387	9.91319	13.5957	12.7089	4581.5	5942.8	12754	964.2	12379.4	6695.3	4581.5	987.1	2613.5	787.5	1892.1	1309.7	31	31	31	31	31	31	High
P02672	P02672	P02672	P02672	FGA	Fibrinogen alpha chain [Cleaved into: Fibrinopeptide A; Fibrinogen alpha chain]	1.62602	High	1	1	1	FALSE	TRUE	2 v 2	0.0285593	0.944264	0.997487	2 v 2	2.74672	0.110361	0.122832	2 v 2	2.77528	0.0356587	0.067198	3.9542	7.1819	6.88509	3.15381	5.41954	5.77347	15.5	145.2	118.2	8.9	42.8	54.7	15.5	24.1	24.2	7.2	6.5	10.7	1	1	1	1	1	1	High
P35908	P35908	P35908	P35908	KRT2	Keratin, type II cytoskeletal 2 epidermal (Cytokeratin-2e) (CK-2e) (Epithelial keratin-2e) (Keratin-2 epidermis) (Keratin-2e) (K2e) (Type-II keratin Kb2)	78.4038	High	41	117	34	FALSE	TRUE	2 v 2	0.0217908	0.984405	0.997487	2 v 2	2.28676	0.376198	0.378373	2 v 2	2.30855	0.173398	0.177478	12.3397	13.0922	14.0034	10.0932	13.9141	13.0465	5183.4	8732.9	16422.9	1092.3	15437	8460.4	5183.4	1450.5	3365.3	892.1	2359.5	1655	41	41	41	41	41	41	High
P04040	P04040	P04040	P04040	CAT	Catalase (EC 1.11.1.6)	2.8463	High	1	1	1	FALSE	TRUE	0 v 0	NA	NA	NA	0 v 0	NA	NA	NA	0 v 0	NA	NA	NA	NA	NA	NA	NA	NA	NA	NA	NA	NA	NA	NA	NA	NA	NA	NA	NA	NA	NA	NA	NA	NA	NA	NA	NA	High
Q04695	Q04695	Q04695	Q04695	KRT17	Keratin, type I cytoskeletal 17 (39.1) (Cytokeratin-17) (CK-17) (Keratin-17) (K17)	17.3611	High	8	14	1	FALSE	TRUE	0 v 0	NA	NA	NA	0 v 0	NA	NA	NA	0 v 0	NA	NA	NA	NA	NA	NA	NA	NA	NA	NA	NA	NA	NA	NA	NA	NA	NA	NA	NA	NA	NA	NA	NA	NA	NA	NA	NA	High
[truncated: 5 more columns]

## Sheet: Full WT > P301L
Inf	Inf	Inf	Inf	Inf	Inf	Inf	Inf	Inf	Inf	Inf	Inf	Inf	Stats	Stats	Stats	Stats	Stats				Stats	Stats	Stats	Stats	Quantification						Quantification
Accession Information	Accession Information	Accession Information	Accession Information			ID Metrics					Databases		P301L/WT	P301L/WT	P301L/WT	P301L/WT	WT/GFP				P301L/GFP	P301L/GFP	P301L/GFP	P301L/GFP	Log2 Normalised Abundances						P301L/WT
ProtGroupAccessionList	OriginalAccession	OriginalMaster	BestAccession	Primary Gene names	Protein names	Coverage	Protein FDR Confidence	# Peptides	# PSMs	# Unique Peptides	Mouse TauWT and P301L	Contaminant	Replicate Number	LogFC	T-Test	FDR	Replicate Number	LogFC	T-Test	FDR	Replicate Number	LogFC	T-Test	FDR	GFP A	WT A	P301L A	GFP B	WT B	P301L B	Sample
																									126	127N	128N	129N	130N	131	A	B
Inf_Accession Information_ProtGroupAccessionList	Inf_Accession Information_OriginalAccession	Inf_Accession Information_OriginalMaster	Inf_Accession Information_BestAccession	Inf_Accession Information_Primary Gene names	Inf_Accession Information_Protein names	Inf_ID Metrics_Coverage	Inf_ID Metrics_Protein FDR Confidence	Inf_ID Metrics_# Peptides	Inf_ID Metrics_# PSMs	Inf_ID Metrics_# Unique Peptides	Inf_Databases_Mouse TauWT and P301L	Inf_Databases_Contaminant	Stats_P301L/WT_Replicate Number	Stats_P301L/WT_LogFC	Stats_P301L/WT_T-Test	Stats_P301L/WT_FDR	Stats_WT/GFP_Replicate Number	Stats_WT/GFP_LogFC	Stats_WT/GFP_T-Test	Stats_WT/GFP_FDR	Stats_P301L/GFP_Replicate Number	Stats_P301L/GFP_LogFC	Stats_P301L/GFP_T-Test	Stats_P301L/GFP_FDR	Quantification_Log2 Normalised Abundances_F1_126_Sample_GFP A	Quantification_Log2 Normalised Abundances_F1_127N_Sample_WT A	Quantification_Log2 Normalised Abundances_F1_128N_Sample_P301L A	Quantification_Log2 Normalised Abundances_F1_129N_Sample_GFP B	Quantification_Log2 Normalised Abundances_F1_130N_Sample_WT B	Quantification_Log2 Normalised Abundances_F1_131_Sample_P301L B	P301L_A/WT_A	P301l_B/WT_B
P47955	P47955	P47955	P47955	Rplp1	60S acidic ribosomal protein P1	37.7193	High	1	1	1	TRUE	FALSE	0 v 0	NA	NA	NA	0 v 0	NA	NA	NA	0 v 0	NA	NA	NA	NA	NA	NA	NA	NA	NA	#VALUE!	#VALUE!
P10639	P10639	P10639	P10639	Txn	Thioredoxin (Trx) (ATL-derived factor) (ADF)	35.2381	High	3	3	1	TRUE	FALSE	0 v 0	NA	NA	NA	0 v 0	NA	NA	NA	0 v 0	NA	NA	NA	NA	NA	NA	NA	NA	NA	#VALUE!	#VALUE!
P62317	P62317	P62317	P62317	Snrpd2	Small nuclear ribonucleoprotein Sm D2 (Sm-D2) (snRNP core protein D2)	24.5763	High	2	2	2	TRUE	FALSE	0 v 0	NA	NA	NA	0 v 0	NA	NA	NA	0 v 0	NA	NA	NA	NA	NA	NA	NA	NA	NA	#VALUE!	#VALUE!
Q91VW3	Q91VW3	Q91VW3	Q91VW3	Sh3bgrl3	SH3 domain-binding glutamic acid-rich-like protein 3	20.4301	Medium	1	1	1	TRUE	FALSE	0 v 0	NA	NA	NA	0 v 0	NA	NA	NA	0 v 0	NA	NA	NA	NA	NA	NA	NA	NA	NA	#VALUE!	#VALUE!
A0A0A6YXF6, Q9QUI0	Q9QUI0	Q9QUI0	Q9QUI0	Rhoa	Transforming protein RhoA (EC 3.6.5.2)	19.6891	High	3	4	1	TRUE	FALSE	0 v 0	NA	NA	NA	0 v 0	NA	NA	NA	0 v 0	NA	NA	NA	NA	NA	NA	NA	NA	NA	#VALUE!	#VALUE!
G3UYV7, P62858	P62858	P62858	P62858	Rps28	40S ribosomal protein S28	15.942	High	1	1	1	TRUE	FALSE	0 v 0	NA	NA	NA	0 v 0	NA	NA	NA	0 v 0	NA	NA	NA	NA	NA	NA	NA	NA	NA	#VALUE!	#VALUE!
D3YTQ8, Q9CPP6	Q9CPP6	Q9CPP6	Q9CPP6	Ndufa5	NADH dehydrogenase [ubiquinone] 1 alpha subcomplex subunit 5 (Complex I subunit B13) (Complex I-13kD-B) (CI-13kD-B) (NADH-ubiquinone oxidoreductase 13 kDa-B subunit)	14.6552	Medium	1	1	1	TRUE	FALSE	0 v 0	NA	NA	NA	0 v 0	NA	NA	NA	0 v 0	NA	NA	NA	NA	NA	NA	NA	NA	NA	#VALUE!	#VALUE!
P62823, Q9CXS2	P62823	P62823	P62823	Rab3c	Ras-related protein Rab-3C	13.6564	High	3	4	1	TRUE	FALSE	0 v 0	NA	NA	NA	0 v 0	NA	NA	NA	0 v 0	NA	NA	NA	NA	NA	NA	NA	NA	NA	#VALUE!	#VALUE!
E9PWZ3, Q9CQ09	E9PWZ3	E9PWZ3	E9PWZ3	Rpl3l	Ribosomal protein L3-like	13.5135	High	3	3	1	TRUE	FALSE	0 v 0	NA	NA	NA	0 v 0	NA	NA	NA	0 v 0	NA	NA	NA	NA	NA	NA	NA	NA	NA	#VALUE!	#VALUE!
A0A338P6X5, P10630, Q8BTU6	P10630	P10630	P10630	Eif4a2	Eukaryotic initiation factor 4A-II (eIF-4A-II) (eIF4A-II) (EC 3.6.4.13) (ATP-dependent RNA helicase eIF4A-2)	13.0221	High	4	5	1	TRUE	FALSE	0 v 0	NA	NA	NA	0 v 0	NA	NA	NA	0 v 0	NA	NA	NA	NA	NA	NA	NA	NA	NA	#VALUE!	#VALUE!
P14115	P14115	P14115	P14115	Rpl27a	60S ribosomal protein L27a (L29)	12.1622	High	2	2	2	TRUE	FALSE	0 v 0	NA	NA	NA	0 v 0	NA	NA	NA	0 v 0	NA	NA	NA	NA	NA	NA	NA	NA	NA	#VALUE!	#VALUE!
P99026	P99026	P99026	P99026	Psmb4	Proteasome subunit beta type-4 (Low molecular mass protein 3) (Macropain beta chain) (Multicatalytic endopeptidase complex beta chain) (Proteasome beta chain) (Proteasome chain 3)	10.9848	High	2	2	2	TRUE	FALSE	0 v 0	NA	NA	NA	0 v 0	NA	NA	NA	0 v 0	NA	NA	NA	NA	NA	NA	NA	NA	NA	#VALUE!	#VALUE!
P62918	P62918	P62918	P62918	Rpl8	60S ribosomal protein L8	10.5058	High	2	2	2	TRUE	FALSE	0 v 0	NA	NA	NA	0 v 0	NA	NA	NA	0 v 0	NA	NA	NA	NA	NA	NA	NA	NA	NA	#VALUE!	#VALUE!
P61294	P61294	P61294	P61294	Rab6b	Ras-related protein Rab-6B	10.0962	High	2	3	1	TRUE	FALSE	0 v 0	NA	NA	NA	0 v 0	NA	NA	NA	0 v 0	NA	NA	NA	NA	NA	NA	NA	NA	NA	#VALUE!	#VALUE!
P97825	P97825	P97825	P97825	Jpt1	Jupiter microtubule associated homolog 1 (Hematological and neurological expressed 1 protein) [Cleaved into: Jupiter microtubule associated homolog 1, N-terminally processed]	9.74026	High	1	1	1	TRUE	FALSE	0 v 0	NA	NA	NA	0 v 0	NA	NA	NA	0 v 0	NA	NA	NA	NA	NA	NA	NA	NA	NA	#VALUE!	#VALUE!
B0V2H4, G5E923, Q9WTT4	Q9WTT4	Q9WTT4	Q9WTT4	Atp6v1g2	V-type proton ATPase subunit G 2 (V-ATPase subunit G 2) (V-ATPase 13 kDa subunit 2) (Vacuolar proton pump subunit G 2)	9.32203	High	1	1	1	TRUE	FALSE	0 v 0	NA	NA	NA	0 v 0	NA	NA	NA	0 v 0	NA	NA	NA	NA	NA	NA	NA	NA	NA	#VALUE!	#VALUE!
Q3UX10	Q3UX10	Q3UX10	Q3UX10	Tubal3	Tubulin alpha chain-like 3	8.74439	High	4	6	1	TRUE	FALSE	0 v 0	NA	NA	NA	0 v 0	NA	NA	NA	0 v 0	NA	NA	NA	NA	NA	NA	NA	NA	NA	#VALUE!	#VALUE!
A2A547, P84099	P84099	P84099	P84099	Rpl19	60S ribosomal protein L19	8.67347	High	1	1	1	TRUE	FALSE	0 v 0	NA	NA	NA	0 v 0	NA	NA	NA	0 v 0	NA	NA	NA	NA	NA	NA	NA	NA	NA	#VALUE!	#VALUE!
A0A338P7C0, O09061	O09061	O09061	O09061	Psmb1	Proteasome subunit beta type-1 (Macropain subunit C5) (Multicatalytic endopeptidase complex subunit C5) (Proteasome component C5) (Proteasome gamma chain)	8.33333	High	1	1	1	TRUE	FALSE	0 v 0	NA	NA	NA	0 v 0	NA	NA	NA	0 v 0	NA	NA	NA	NA	NA	NA	NA	NA	NA	#VALUE!	#VALUE!
P34884	P34884	P34884	P34884	Mif	Macrophage migration inhibitory factor (MIF) (EC 5.3.2.1) (Delayed early response protein 6) (DER6) (Glycosylation-inhibiting factor) (GIF) (L-dopachrome isomerase) (L-dopachrome tautomerase) (EC 5.3.3.12) (Phenylpyruvate tautomerase)	7.82609	High	1	2	1	TRUE	FALSE	0 v 0	NA	NA	NA	0 v 0	NA	NA	NA	0 v 0	NA	NA	NA	NA	NA	NA	NA	NA	NA	#VALUE!	#VALUE!
P49312, Q5EBP8	P49312	Q5EBP8	P49312	Hnrnpa1	Heterogeneous nuclear ribonucleoprotein A1 (hnRNP A1) (HDP-1) (Helix-destabilizing protein) (Single-strand-binding protein) (Topoisomerase-inhibitor suppressed) (hnRNP core protein A1) [Cleaved into: Heterogeneous nuclear ribonucleoprotein A1, N-terminally processed]	7.8125	High	2	2	1	TRUE	FALSE	0 v 0	NA	NA	NA	0 v 0	NA	NA	NA	0 v 0	NA	NA	NA	NA	NA	NA	NA	NA	NA	#VALUE!	#VALUE!
A0A0A6YWA9, P08752	P08752	P08752	P08752	Gnai2	Guanine nucleotide-binding protein G(i) subunit alpha-2 (Adenylate cyclase-inhibiting G alpha protein)	7.32394	High	2	5	1	TRUE	FALSE	0 v 0	NA	NA	NA	0 v 0	NA	NA	NA	0 v 0	NA	NA	NA	NA	NA	NA	NA	NA	NA	#VALUE!	#VALUE!
G3UXL2, Q8C5R8, Q9D7G0	Q9D7G0	G3UXL2	Q9D7G0	Prps1	Ribose-phosphate pyrophosphokinase 1 (EC 2.7.6.1) (Phosphoribosyl pyrophosphate synthase I) (PRS-I)	7.2327	High	2	3	2	TRUE	FALSE	0 v 0	NA	NA	NA	0 v 0	NA	NA	NA	0 v 0	NA	NA	NA	NA	NA	NA	NA	NA	NA	#VALUE!	#VALUE!
Q8BJH1	Q8BJH1	Q8BJH1	Q8BJH1	Zc2hc1a	Zinc finger C2HC domain-containing protein 1A	7.09877	High	3	4	3	TRUE	FALSE	0 v 0	NA	NA	NA	0 v 0	NA	NA	NA	0 v 0	NA	NA	NA	NA	NA	NA	NA	NA	NA	#VALUE!	#VALUE!
A0A2I3BPH9, A0A2I3BQK1, A0A2I3BRN5, Q921M7	Q921M7	Q921M7	Q921M7	Cyrib	CYFIP-related Rac1 interactor B (Protein FAM49B)	7.09877	High	2	2	2	TRUE	FALSE	0 v 0	NA	NA	NA	0 v 0	NA	NA	NA	0 v 0	NA	NA	NA	NA	NA	NA	NA	NA	NA	#VALUE!	#VALUE!
Q497L3	Q497L3	Q497L3	Q497L3	Gm5800	Predicted gene 5800 (Predicted gene, EG545047)	6.98925	High	1	1	1	TRUE	FALSE	0 v 0	NA	NA	NA	0 v 0	NA	NA	NA	0 v 0	NA	NA	NA	NA	NA	NA	NA	NA	NA	#VALUE!	#VALUE!
A0A1Y7VJE9, A0A1Y7VK80, A0A1Y7VLT7, A0A1Y7VNG9, A0A494BB95, J3QMW5, J3QNT6, J3QP87, J3QPI8, J3QQ02, Q3TQZ4, Q3UT53, Q3UTA4, Q60872, Q8BMJ3, Q8BX20	Q60872	A0A494BB95	Q60872	Eif1a	Eukaryotic translation initiation factor 1A (eIF-1A) (Eukaryotic translation initiation factor 4C) (eIF-4C)	6.94444	Medium	1	1	1	TRUE	FALSE	0 v 0	NA	NA	NA	0 v 0	NA	NA	NA	0 v 0	NA	NA	NA	NA	NA	NA	NA	NA	NA	#VALUE!	#VALUE!
Q9CX86	Q9CX86	Q9CX86	Q9CX86	Hnrnpa0	Heterogeneous nuclear ribonucleoprotein A0 (hnRNP A0)	6.88525	High	2	2	1	TRUE	FALSE	0 v 0	NA	NA	NA	0 v 0	NA	NA	NA	0 v 0	NA	NA	NA	NA	NA	NA	NA	NA	NA	#VALUE!	#VALUE!
E0CZA1, P80316	P80316	P80316	P80316	Cct5	T-complex protein 1 subunit epsilon (TCP-1-epsilon) (CCT-epsilon)	6.28466	High	3	3	3	TRUE	FALSE	0 v 0	NA	NA	NA	0 v 0	NA	NA	NA	0 v 0	NA	NA	NA	NA	NA	NA	NA	NA	NA	#VALUE!	#VALUE!
A0A0J9YTY0, A0A0J9YUL3, Q8C1B7, Q9R1T4	Q8C1B7	A0A0J9YUL3	Q8C1B7	Septin11	Septin-11	6.2645	High	2	2	1	TRUE	FALSE	0 v 0	NA	NA	NA	0 v 0	NA	NA	NA	0 v 0	NA	NA	NA	NA	NA	NA	NA	NA	NA	#VALUE!	#VALUE!
Q9DB05	Q9DB05	Q9DB05	Q9DB05	Napa	Alpha-soluble NSF attachment protein (SNAP-alpha) (N-ethylmaleimide-sensitive factor attachment protein alpha)	6.10169	High	1	1	1	TRUE	FALSE	0 v 0	NA	NA	NA	0 v 0	NA	NA	NA	0 v 0	NA	NA	NA	NA	NA	NA	NA	NA	NA	#VALUE!	#VALUE!
Q9QYJ0	Q9QYJ0	Q9QYJ0	Q9QYJ0	Dnaja2	DnaJ homolog subfamily A member 2 (mDj3)	6.06796	High	1	1	1	TRUE	FALSE	0 v 0	NA	NA	NA	0 v 0	NA	NA	NA	0 v 0	NA	NA	NA	NA	NA	NA	NA	NA	NA	#VALUE!	#VALUE!
A0A1W2P7A1, F7AEH4, P63323, Q6ZWZ6	P63323	A0A1W2P7A1	P63323	Rps12	40S ribosomal protein S12	6.06061	High	1	1	1	TRUE	FALSE	0 v 0	NA	NA	NA	0 v 0	NA	NA	NA	0 v 0	NA	NA	NA	NA	NA	NA	NA	NA	NA	#VALUE!	#VALUE!
A0A384DV63, Q8BK58	Q8BK58	Q8BK58	Q8BK58	Hspbap1	HSPB1-associated protein 1 (27 kDa heat shock protein-associated protein 1) (Protein associated with small stress protein 1)	6.00414	Medium	1	1	1	TRUE	FALSE	0 v 0	NA	NA	NA	0 v 0	NA	NA	NA	0 v 0	NA	NA	NA	NA	NA	NA	NA	NA	NA	#VALUE!	#VALUE!
P62071	P62071	P62071	P62071	Rras2	Ras-related protein R-Ras2 (EC 3.6.5.-)	5.88235	High	1	1	1	TRUE	FALSE	0 v 0	NA	NA	NA	0 v 0	NA	NA	NA	0 v 0	NA	NA	NA	NA	NA	NA	NA	NA	NA	#VALUE!	#VALUE!
Q91Z25, Q9WV32	Q9WV32	Q91Z25	Q9WV32	Arpc1b	Actin-related protein 2/3 complex subunit 1B (Arp2/3 complex 41 kDa subunit) (p41-ARC)	5.37634	High	2	2	2	TRUE	FALSE	0 v 0	NA	NA	NA	0 v 0	NA	NA	NA	0 v 0	NA	NA	NA	NA	NA	NA	NA	NA	NA	#VALUE!	#VALUE!
B1AXY0, B1AXY1, D3Z1U5, P63037, Q9JMC3	P63037	P63037	P63037	Dnaja1	DnaJ homolog subfamily A member 1 (DnaJ protein homolog 2) (Heat shock 40 kDa protein 4) (Heat shock protein J2) (HSJ-2)	4.78589	High	2	2	2	TRUE	FALSE	0 v 0	NA	NA	NA	0 v 0	NA	NA	NA	0 v 0	NA	NA	NA	NA	NA	NA	NA	NA	NA	#VALUE!	#VALUE!
Q0VE82	Q0VE82	Q0VE82	Q0VE82	Cpne7	Copine-7 (Copine VII)	4.66786	High	2	2	1	TRUE	FALSE	0 v 0	NA	NA	NA	0 v 0	NA	NA	NA	0 v 0	NA	NA	NA	NA	NA	NA	NA	NA	NA	#VALUE!	#VALUE!
P21956	P21956	P21956	P21956	Mfge8	Lactadherin (MFGM) (Milk fat globule-EGF factor 8) (MFG-E8) (SED1) (Sperm surface protein SP47) (MP47)	4.31965	High	1	1	1	TRUE	FALSE	0 v 0	NA	NA	NA	0 v 0	NA	NA	NA	0 v 0	NA	NA	NA	NA	NA	NA	NA	NA	NA	#VALUE!	#VALUE!
B0V2N7, B0V2N8, P07356	P07356	P07356	P07356	Anxa2	Annexin A2 (Annexin II) (Annexin-2) (Calpactin I heavy chain) (Calpactin-1 heavy chain) (Chromobindin-8) (Lipocortin II) (Placental anticoagulant protein IV) (PAP-IV) (Protein I) (p36)	4.12979	High	1	2	1	TRUE	FALSE	0 v 0	NA	NA	NA	0 v 0	NA	NA	NA	0 v 0	NA	NA	NA	NA	NA	NA	NA	NA	NA	#VALUE!	#VALUE!
D3YWH9, F7CJS8, Q6ZWN5, Q9CXW7	Q6ZWN5	Q6ZWN5	Q6ZWN5	Rps9	40S ribosomal protein S9	4.12371	High	1	1	1	TRUE	FALSE	0 v 0	NA	NA	NA	0 v 0	NA	NA	NA	0 v 0	NA	NA	NA	NA	NA	NA	NA	NA	NA	#VALUE!	#VALUE!
P54726, P54728, Q3TN85, Q8CAP3	P54728	P54728	P54728	Rad23b	UV excision repair protein RAD23 homolog B (HR23B) (mHR23B) (XP-C repair-complementing complex 58 kDa protein) (p58)	4.08654	High	2	2	2	TRUE	FALSE	0 v 0	NA	NA	NA	0 v 0	NA	NA	NA	0 v 0	NA	NA	NA	NA	NA	NA	NA	NA	NA	#VALUE!	#VALUE!
Q91YR1	Q91YR1	Q91YR1	Q91YR1	Twf1	Twinfilin-1 (Protein A6)	4	Medium	1	1	1	TRUE	FALSE	0 v 0	NA	NA	NA	0 v 0	NA	NA	NA	0 v 0	NA	NA	NA	NA	NA	NA	NA	NA	NA	#VALUE!	#VALUE!
A0A0A6YVU8, Q9JKV1	Q9JKV1	A0A0A6YVU8	Q9JKV1	Adrm1	Proteasomal ubiquitin receptor ADRM1 (110 kDa cell membrane glycoprotein) (Gp110) (Adhesion-regulating molecule 1) (ARM-1) (Rpn13 homolog)	3.9312	Medium	1	1	1	TRUE	FALSE	0 v 0	NA	NA	NA	0 v 0	NA	NA	NA	0 v 0	NA	NA	NA	NA	NA	NA	NA	NA	NA	#VALUE!	#VALUE!
P10605	P10605	P10605	P10605	Ctsb	Cathepsin B (EC 3.4.22.1) (Cathepsin B1) [Cleaved into: Cathepsin B light chain; Cathepsin B heavy chain]	3.83481	High	1	1	1	TRUE	FALSE	0 v 0	NA	NA	NA	0 v 0	NA	NA	NA	0 v 0	NA	NA	NA	NA	NA	NA	NA	NA	NA	#VALUE!	#VALUE!
E0CXA0, P51859	P51859	P51859	P51859	Hdgf	Hepatoma-derived growth factor (HDGF)	3.79747	Medium	1	1	1	TRUE	FALSE	0 v 0	NA	NA	NA	0 v 0	NA	NA	NA	0 v 0	NA	NA	NA	NA	NA	NA	NA	NA	NA	#VALUE!	#VALUE!
Q08288	Q08288	Q08288	Q08288	Lyar	Cell growth-regulating nucleolar protein (Ly1 antibody-reactive protein) (Protein expressed in male leptotene and zygotene spermatocytes 264) (MLZ-264)	3.60825	Medium	1	1	1	TRUE	FALSE	0 v 0	NA	NA	NA	0 v 0	NA	NA	NA	0 v 0	NA	NA	NA	NA	NA	NA	NA	NA	NA	#VALUE!	#VALUE!
A0A1L1SU07, Q8BLR2, Q9D6C8	Q8BLR2	Q8BLR2	Q8BLR2	Cpne4	Copine-4 (Copine IV)	3.2316	High	2	2	1	TRUE	FALSE	0 v 0	NA	NA	NA	0 v 0	NA	NA	NA	0 v 0	NA	NA	NA	NA	NA	NA	NA	NA	NA	#VALUE!	#VALUE!
Q9Z140	Q9Z140	Q9Z140	Q9Z140	Cpne6	Copine-6 (Copine VI) (Neuronal-copine) (N-copine)	3.2316	High	2	2	1	TRUE	FALSE	0 v 0	NA	NA	NA	0 v 0	NA	NA	NA	0 v 0	NA	NA	NA	NA	NA	NA	NA	NA	NA	#VALUE!	#VALUE!
P47857	P47857	P47857	P47857	Pfkm	ATP-dependent 6-phosphofructokinase, muscle type (ATP-PFK) (PFK-M) (EC 2.7.1.11) (6-phosphofructokinase type A) (Phosphofructo-1-kinase isozyme A) (PFK-A) (Phosphohexokinase)	3.20513	High	2	2	2	TRUE	FALSE	0 v 0	NA	NA	NA	0 v 0	NA	NA	NA	0 v 0	NA	NA	NA	NA	NA	NA	NA	NA	NA	#VALUE!	#VALUE!
Q3U0D9	Q3U0D9	Q3U0D9	Q3U0D9	Hace1	E3 ubiquitin-protein ligase HACE1 (EC 2.3.2.26) (HECT domain and ankyrin repeat-containing E3 ubiquitin-protein ligase 1) (HECT-type E3 ubiquitin transferase HACE1)	3.19032	Medium	1	1	1	TRUE	FALSE	0 v 0	NA	NA	NA	0 v 0	NA	NA	NA	0 v 0	NA	NA	NA	NA	NA	NA	NA	NA	NA	#VALUE!	#VALUE!
E9PUL5	E9PUL5	E9PUL5	E9PUL5	Prrt2	Proline-rich transmembrane protein 2 (Dispanin subfamily B member 3) (DSPB3)	3.17919	High	1	1	1	TRUE	FALSE	0 v 0	NA	NA	NA	0 v 0	NA	NA	NA	0 v 0	NA	NA	NA	NA	NA	NA	NA	NA	NA	#VALUE!	#VALUE!
F7BHJ0, Q6IRU5	Q6IRU5	Q6IRU5	Q6IRU5	Cltb	Clathrin light chain B (Lcb)	3.05677	Medium	1	1	1	TRUE	FALSE	0 v 0	NA	NA	NA	0 v 0	NA	NA	NA	0 v 0	NA	NA	NA	NA	NA	NA	NA	NA	NA	#VALUE!	#VALUE!
G3UYU4, O08917	O08917	O08917	O08917	Flot1	Flotillin-1	3.03738	High	1	1	1	TRUE	FALSE	0 v 0	NA	NA	NA	0 v 0	NA	NA	NA	0 v 0	NA	NA	NA	NA	NA	NA	NA	NA	NA	#VALUE!	#VALUE!
A0A140LIT9, D3Z6W1, Q7TSJ2	Q7TSJ2	Q7TSJ2	Q7TSJ2	Map6	Microtubule-associated protein 6 (MAP-6) (Stable tubule-only polypeptide) (STOP)	2.98013	High	2	2	2	TRUE	FALSE	0 v 0	NA	NA	NA	0 v 0	NA	NA	NA	0 v 0	NA	NA	NA	NA	NA	NA	NA	NA	NA	#VALUE!	#VALUE!
A0A087WR97, A0A087WRZ5, A0A087WSE4, Q6VYI4, Q6VYI5, Q8BLD4, Q8R0B4, Q921F2	Q921F2	Q921F2	Q921F2	Tardbp	TAR DNA-binding protein 43 (TDP-43)	2.89855	High	1	1	1	TRUE	FALSE	0 v 0	NA	NA	NA	0 v 0	NA	NA	NA	0 v 0	NA	NA	NA	NA	NA	NA	NA	NA	NA	#VALUE!	#VALUE!
F6RJV6, Q9JJK2	Q9JJK2	Q9JJK2	Q9JJK2	Lancl2	LanC-like protein 2 (Testis-specific adriamycin sensitivity protein)	2.88889	High	1	1	1	TRUE	FALSE	0 v 0	NA	NA	NA	0 v 0	NA	NA	NA	0 v 0	NA	NA	NA	NA	NA	NA	NA	NA	NA	#VALUE!	#VALUE!
O55125, Q5SVG6	O55125	O55125	O55125	Nipsnap1	Protein NipSnap homolog 1 (NipSnap1)	2.8169	High	1	1	1	TRUE	FALSE	0 v 0	NA	NA	NA	0 v 0	NA	NA	NA	0 v 0	NA	NA	NA	NA	NA	NA	NA	NA	NA	#VALUE!	#VALUE!
F6ZSB7, Q61753	Q61753	Q61753	Q61753	Phgdh	D-3-phosphoglycerate dehydrogenase (3-PGDH) (EC 1.1.1.95) (A10)	2.81426	Medium	1	1	1	TRUE	FALSE	0 v 0	NA	NA	NA	0 v 0	NA	NA	NA	0 v 0	NA	NA	NA	NA	NA	NA	NA	NA	NA	#VALUE!	#VALUE!
A0A286YCR8, D3YUN8, D3YZT5, G3UX26, Q60930	Q60930	Q60930	Q60930	Vdac2	Voltage-dependent anion-selective channel protein 2 (VDAC-2) (mVDAC2) (Outer mitochondrial membrane protein porin 2) (Voltage-dependent anion-selective channel protein 6) (VDAC-6) (mVDAC6)	16.9492	High	4	4	3	TRUE	FALSE	0 v 0	NA	NA	NA	0 v 0	NA	NA	NA	0 v 0	NA	NA	NA	NA	NA	NA	NA	NA	NA	#VALUE!	#VALUE!
J3QMG3, Q60931	Q60931	J3QMG3	Q60931	Vdac3	Voltage-dependent anion-selective channel protein 3 (VDAC-3) (mVDAC3) (Outer mitochondrial membrane protein porin 3)	15.1943	High	4	4	2	TRUE	FALSE	0 v 0	NA	NA	NA	0 v 0	NA	NA	NA	0 v 0	NA	NA	NA	NA	NA	NA	NA	NA	NA	#VALUE!	#VALUE!
Q5SS83, Q60634	Q60634	Q5SS83	Q60634	Flot2	Flotillin-2 (Epidermal surface antigen) (ESA) (Membrane component chromosome 17 surface marker 1 homolog)	2.57009	High	1	1	1	TRUE	FALSE	0 v 0	NA	NA	NA	0 v 0	NA	NA	NA	0 v 0	NA	NA	NA	NA	NA	NA	NA	NA	NA	#VALUE!	#VALUE!
E9Q6A9, F6QZ47, Q02248	Q02248	Q02248	Q02248	Ctnnb1	Catenin beta-1 (Beta-catenin)	2.56082	High	2	2	1	TRUE	FALSE	0 v 0	NA	NA	NA	0 v 0	NA	NA	NA	0 v 0	NA	NA	NA	NA	NA	NA	NA	NA	NA	#VALUE!	#VALUE!
Q5U3K5	Q5U3K5	Q5U3K5	Q5U3K5	Rabl6	Rab-like protein 6 (GTP-binding protein Parf) (Rab-like protein 1) (RBEL1)	2.34483	Medium	1	1	1	TRUE	FALSE	0 v 0	NA	NA	NA	0 v 0	NA	NA	NA	0 v 0	NA	NA	NA	NA	NA	NA	NA	NA	NA	#VALUE!	#VALUE!
P99028	P99028	P99028	P99028	Uqcrh	Cytochrome b-c1 complex subunit 6, mitochondrial (Complex III subunit 6) (Complex III subunit VIII) (Cytochrome c1 non-heme 11 kDa protein) (Mitochondrial hinge protein) (Ubiquinol-cytochrome c reductase complex 11 kDa protein)	8.98876	Medium	1	1	1	TRUE	FALSE	0 v 0	NA	NA	NA	0 v 0	NA	NA	NA	0 v 0	NA	NA	NA	NA	NA	NA	NA	NA	NA	#VALUE!	#VALUE!
A2A8V8, A2A8V9, E9PUK6, E9QKA4, Q52KI8	Q52KI8	Q52KI8	Q52KI8	Srrm1	Serine/arginine repetitive matrix protein 1 (Plenty-of-prolines 101)	2.32558	High	1	1	1	TRUE	FALSE	0 v 0	NA	NA	NA	0 v 0	NA	NA	NA	0 v 0	NA	NA	NA	NA	NA	NA	NA	NA	NA	#VALUE!	#VALUE!
Q99JI4	Q99JI4	Q99JI4	Q99JI4	Psmd6	26S proteasome non-ATPase regulatory subunit 6 (26S proteasome regulatory subunit RPN7) (26S proteasome regulatory subunit S10) (p42A)	2.31362	Medium	1	1	1	TRUE	FALSE	0 v 0	NA	NA	NA	0 v 0	NA	NA	NA	0 v 0	NA	NA	NA	NA	NA	NA	NA	NA	NA	#VALUE!	#VALUE!
Q04750	Q04750	Q04750	Q04750	Top1	DNA topoisomerase 1 (EC 5.6.2.1) (DNA topoisomerase I)	2.21643	High	1	1	1	TRUE	FALSE	0 v 0	NA	NA	NA	0 v 0	NA	NA	NA	0 v 0	NA	NA	NA	NA	NA	NA	NA	NA	NA	#VALUE!	#VALUE!
A0A1W2P7B6, A0A1W2P870, Q9D172	Q9D172	Q9D172	Q9D172	Gatd3a	Glutamine amidotransferase-like class 1 domain-containing protein 3A, mitochondrial	5.6391	High	1	1	1	TRUE	FALSE	0 v 0	NA	NA	NA	0 v 0	NA	NA	NA	0 v 0	NA	NA	NA	NA	NA	NA	NA	NA	NA	#VALUE!	#VALUE!
A0A0G2JGC8, E9Q6Q4, E9Q912, Q3TU36	E9Q912	E9Q912	E9Q912	Rap1gds1	RAP1, GTP-GDP dissociation stimulator 1	2.14168	Medium	1	1	1	TRUE	FALSE	0 v 0	NA	NA	NA	0 v 0	NA	NA	NA	0 v 0	NA	NA	NA	NA	NA	NA	NA	NA	NA	#VALUE!	#VALUE!
Q5SUS9, Q5SUT0, Q61545	Q61545	Q5SUS9	Q61545	Ewsr1	RNA-binding protein EWS	2.1374	High	1	1	1	TRUE	FALSE	0 v 0	NA	NA	NA	0 v 0	NA	NA	NA	0 v 0	NA	NA	NA	NA	NA	NA	NA	NA	NA	#VALUE!	#VALUE!
E9PZ00, J3QPG5, K3W4L3, Q61207, Q8BFQ1	Q61207	J3QPG5	Q61207	Psap	Prosaposin (Sulfated glycoprotein 1) (SGP-1) [Cleaved into: Saposin-A; Saposin-B-Val; Saposin-B; Saposin-C; Saposin-D]	1.97487	High	1	1	1	TRUE	FALSE	0 v 0	NA	NA	NA	0 v 0	NA	NA	NA	0 v 0	NA	NA	NA	NA	NA	NA	NA	NA	NA	#VALUE!	#VALUE!
Q3UEB3	Q3UEB3	Q3UEB3	Q3UEB3	Puf60	Poly(U)-binding-splicing factor PUF60 (60 kDa poly(U)-binding-splicing factor)	1.95035	High	1	1	1	TRUE	FALSE	0 v 0	NA	NA	NA	0 v 0	NA	NA	NA	0 v 0	NA	NA	NA	NA	NA	NA	NA	NA	NA	#VALUE!	#VALUE!
Q9QZE5	Q9QZE5	Q9QZE5	Q9QZE5	Copg1	Coatomer subunit gamma-1 (Gamma-1-coat protein) (Gamma-1-COP)	1.94508	Medium	1	1	1	TRUE	FALSE	0 v 0	NA	NA	NA	0 v 0	NA	NA	NA	0 v 0	NA	NA	NA	NA	NA	NA	NA	NA	NA	#VALUE!	#VALUE!
D3Z7P3	D3Z7P3	D3Z7P3	D3Z7P3	Gls	Glutaminase kidney isoform, mitochondrial (GLS) (EC 3.5.1.2) [Cleaved into: Glutaminase kidney isoform, mitochondrial 68 kDa chain; Glutaminase kidney isoform, mitochondrial 65 kDa chain]	3.85757	High	1	1	1	TRUE	FALSE	0 v 0	NA	NA	NA	0 v 0	NA	NA	NA	0 v 0	NA	NA	NA	NA	NA	NA	NA	NA	NA	#VALUE!	#VALUE!
O08749	O08749	O08749	O08749	Dld	Dihydrolipoyl dehydrogenase, mitochondrial (EC 1.8.1.4) (Dihydrolipoamide dehydrogenase)	2.1611	High	1	1	1	TRUE	FALSE	0 v 0	NA	NA	NA	0 v 0	NA	NA	NA	0 v 0	NA	NA	NA	NA	NA	NA	NA	NA	NA	#VALUE!	#VALUE!
A0A3Q4EBK4, O08539, Q6P1B9	O08539	O08539	O08539	Bin1	Myc box-dependent-interacting protein 1 (Amphiphysin II) (Amphiphysin-like protein) (Bridging integrator 1) (SH3 domain-containing protein 9)	1.70068	High	1	1	1	TRUE	FALSE	0 v 0	NA	NA	NA	0 v 0	NA	NA	NA	0 v 0	NA	NA	NA	NA	NA	NA	NA	NA	NA	#VALUE!	#VALUE!
Q8R050	Q8R050	Q8R050	Q8R050	Gspt1	Eukaryotic peptide chain release factor GTP-binding subunit ERF3A (Eukaryotic peptide chain release factor subunit 3a) (eRF3a) (G1 to S phase transition protein 1 homolog)	1.57233	High	1	1	1	TRUE	FALSE	0 v 0	NA	NA	NA	0 v 0	NA	NA	NA	0 v 0	NA	NA	NA	NA	NA	NA	NA	NA	NA	#VALUE!	#VALUE!
A0A140LIW0, A0A286YDU8	A0A286YDU8	A0A286YDU8	A0A286YDU8	Cc2d2b	Coiled-coil and C2 domain-containing 2B	1.49466	Medium	1	1	1	TRUE	FALSE	0 v 0	NA	NA	NA	0 v 0	NA	NA	NA	0 v 0	NA	NA	NA	NA	NA	NA	NA	NA	NA	#VALUE!	#VALUE!
P28658	P28658	P28658	P28658	Atxn10	Ataxin-10 (Brain protein E46) (Spinocerebellar ataxia type 10 protein homolog)	1.47368	Medium	1	1	1	TRUE	FALSE	0 v 0	NA	NA	NA	0 v 0	NA	NA	NA	0 v 0	NA	NA	NA	NA	NA	NA	NA	NA	NA	#VALUE!	#VALUE!
Q6P542	Q6P542	Q6P542	Q6P542	Abcf1	ATP-binding cassette sub-family F member 1	1.43369	High	2	2	2	TRUE	FALSE	0 v 0	NA	NA	NA	0 v 0	NA	NA	NA	0 v 0	NA	NA	NA	NA	NA	NA	NA	NA	NA	#VALUE!	#VALUE!
P70335	P70335	P70335	P70335	Rock1	Rho-associated protein kinase 1 (EC 2.7.11.1) (Rho-associated, coiled-coil-containing protein kinase 1) (Rho-associated, coiled-coil-containing protein kinase I) (ROCK-I) (p160 ROCK-1) (p160ROCK)	1.40325	Medium	1	1	1	TRUE	FALSE	0 v 0	NA	NA	NA	0 v 0	NA	NA	NA	0 v 0	NA	NA	NA	NA	NA	NA	NA	NA	NA	#VALUE!	#VALUE!
P22892, Q8CBB7	P22892	Q8CBB7	P22892	Ap1g1	AP-1 complex subunit gamma-1 (Adaptor protein complex AP-1 subunit gamma-1) (Adaptor-related protein complex 1 subunit gamma-1) (Clathrin assembly protein complex 1 gamma-1 large chain) (Gamma-adaptin) (Gamma1-adaptin) (Golgi adaptor HA1/AP1 adaptin subunit gamma-1)	1.3382	Medium	1	2	1	TRUE	FALSE	0 v 0	NA	NA	NA	0 v 0	NA	NA	NA	0 v 0	NA	NA	NA	NA	NA	NA	NA	NA	NA	#VALUE!	#VALUE!
Q62351, Q8C872	Q62351	Q62351	Q62351	Tfrc	Transferrin receptor protein 1 (TR) (TfR) (TfR1) (Trfr) (CD antigen CD71)	1.31062	Medium	1	1	1	TRUE	FALSE	0 v 0	NA	NA	NA	0 v 0	NA	NA	NA	0 v 0	NA	NA	NA	NA	NA	NA	NA	NA	NA	#VALUE!	#VALUE!
A2AQR0, Q64521	Q64521	A2AQR0	Q64521	Gpd2	Glycerol-3-phosphate dehydrogenase, mitochondrial (GPD-M) (GPDH-M) (EC 1.1.5.3) (Protein TISP38)	1.23796	High	1	1	1	TRUE	FALSE	0 v 0	NA	NA	NA	0 v 0	NA	NA	NA	0 v 0	NA	NA	NA	NA	NA	NA	NA	NA	NA	#VALUE!	#VALUE!
A0A1B0GX25, Q9Z2V5	Q9Z2V5	Q9Z2V5	Q9Z2V5	Hdac6	Histone deacetylase 6 (HD6) (EC 3.5.1.98) (Histone deacetylase mHDA2) (Tubulin-lysine deacetylase HDAC6) (EC 3.5.1.-)	1.21845	High	1	1	1	TRUE	FALSE	0 v 0	NA	NA	NA	0 v 0	NA	NA	NA	0 v 0	NA	NA	NA	NA	NA	NA	NA	NA	NA	#VALUE!	#VALUE!
A0A3B2WCD8, Q3U0V1	Q3U0V1	Q3U0V1	Q3U0V1	Khsrp	Far upstream element-binding protein 2 (FUSE-binding protein 2) (KH type-splicing regulatory protein) (KSRP)	1.06952	Medium	1	1	1	TRUE	FALSE	0 v 0	NA	NA	NA	0 v 0	NA	NA	NA	0 v 0	NA	NA	NA	NA	NA	NA	NA	NA	NA	#VALUE!	#VALUE!
P56399, Q3U4W8	P56399	P56399	P56399	Usp5	Ubiquitin carboxyl-terminal hydrolase 5 (EC 3.4.19.12) (Deubiquitinating enzyme 5) (Isopeptidase T) (Ubiquitin thioesterase 5) (Ubiquitin-specific-processing protease 5)	1.04895	High	1	1	1	TRUE	FALSE	0 v 0	NA	NA	NA	0 v 0	NA	NA	NA	0 v 0	NA	NA	NA	NA	NA	NA	NA	NA	NA	#VALUE!	#VALUE!
A0A1D5RLK2, A0A1D5RMH7, E9PUC5, F6Z9E6, Q2PFD7, Q8C0E9	Q2PFD7	A0A1D5RMH7	Q2PFD7	Psd3	PH and SEC7 domain-containing protein 3 (Exchange factor for ADP-ribosylation factor guanine nucleotide factor 6 D) (Exchange factor for ARF6 D) (Pleckstrin homology and SEC7 domain-containing protein 3)	0.96432	Medium	1	1	1	TRUE	FALSE	0 v 0	NA	NA	NA	0 v 0	NA	NA	NA	0 v 0	NA	NA	NA	NA	NA	NA	NA	NA	NA	#VALUE!	#VALUE!
F8WHM5, Q61543	Q61543	Q61543	Q61543	Glg1	Golgi apparatus protein 1 (E-selectin ligand 1) (ESL-1) (Selel) (Golgi sialoglycoprotein MG-160)	0.93617	High	1	1	1	TRUE	FALSE	0 v 0	NA	NA	NA	0 v 0	NA	NA	NA	0 v 0	NA	NA	NA	NA	NA	NA	NA	NA	NA	#VALUE!	#VALUE!
E9QAK5, Q61768	Q61768	Q61768	Q61768	Kif5b	Kinesin-1 heavy chain (Conventional kinesin heavy chain) (Ubiquitous kinesin heavy chain) (UKHC)	0.934579	Medium	1	1	1	TRUE	FALSE	0 v 0	NA	NA	NA	0 v 0	NA	NA	NA	0 v 0	NA	NA	NA	NA	NA	NA	NA	NA	NA	#VALUE!	#VALUE!
Q8BGQ7	Q8BGQ7	Q8BGQ7	Q8BGQ7	Aars1	Alanine--tRNA ligase, cytoplasmic (EC 6.1.1.7) (Alanyl-tRNA synthetase) (AlaRS) (Protein sticky) (Sti)	0.929752	Medium	1	1	1	TRUE	FALSE	0 v 0	NA	NA	NA	0 v 0	NA	NA	NA	0 v 0	NA	NA	NA	NA	NA	NA	NA	NA	NA	#VALUE!	#VALUE!
B7ZNF6, E9QKH8, O35927	O35927	O35927	O35927	Ctnnd2	Catenin delta-2 (Neural plakophilin-related ARM-repeat protein) (NPRAP) (Neurojungin)	0.801925	High	1	1	1	TRUE	FALSE	0 v 0	NA	NA	NA	0 v 0	NA	NA	NA	0 v 0	NA	NA	NA	NA	NA	NA	NA	NA	NA	#VALUE!	#VALUE!
J3QNY6, Q9QY30	Q9QY30	J3QNY6	Q9QY30	Abcb11	Bile salt export pump (EC 7.6.2.-) (ATP-binding cassette sub-family B member 11) (Sister of P-glycoprotein)	0.529902	Medium	1	1	1	TRUE	FALSE	0 v 0	NA	NA	NA	0 v 0	NA	NA	NA	0 v 0	NA	NA	NA	NA	NA	NA	NA	NA	NA	#VALUE!	#VALUE!
B2RQG2	B2RQG2	B2RQG2	B2RQG2	Phf3	PHD finger protein 3	0.345679	High	1	1	1	TRUE	FALSE	0 v 0	NA	NA	NA	0 v 0	NA	NA	NA	0 v 0	NA	NA	NA	NA	NA	NA	NA	NA	NA	#VALUE!	#VALUE!
P97313	P97313	P97313	P97313	Prkdc	DNA-dependent protein kinase catalytic subunit (DNA-PK catalytic subunit) (DNA-PKcs) (EC 2.7.11.1) (p460)	0.193798	High	1	1	1	TRUE	FALSE	0 v 0	NA	NA	NA	0 v 0	NA	NA	NA	0 v 0	NA	NA	NA	NA	NA	NA	NA	NA	NA	#VALUE!	#VALUE!
A0A0A0MQC7, A2A5Y6, B1AQW2, B1AQW4, B1AQW5, B1AQW6, P10637	P10637	A2A5Y6	P10637	Mapt	Microtubule-associated protein tau (Neurofibrillary tangle protein) (Paired helical filament-tau) (PHF-tau)	36.9714	High	31	226	6	TRUE	FALSE	2 v 2	-2.84455	0.00756063	0.997487	2 v 2	5.65489	0.0081546	0.0711	2 v 2	2.81034	0.0087558	0.0588515	7.33092	13.0582	10.1799	7.81506	13.3975	10.5867	0.779577	0.790202
P60761	P60761	P60761	P60761	Nrgn	Neurogranin (Ng) (RC3) [Cleaved into: NEUG(55-78)]	19.2308	Medium	1	1	1	TRUE	FALSE	2 v 2	-2.05952	0.160898	0.997487	2 v 2	4.838	0.048006	0.0816978	2 v 2	2.77848	0.0380764	0.0677054	2.98185	8.18537	5.59395	1	5.47249	3.94486	0.683408	0.720853
P35821	P35821	P35821	P35821	Ptpn1	Tyrosine-protein phosphatase non-receptor type 1 (EC 3.1.3.48) (Protein-tyrosine phosphatase 1B) (PTP-1B) (Protein-tyrosine phosphatase HA2) (PTP-HA2)	8.56481	High	3	6	3	TRUE	FALSE	2 v 2	-1.14922	0.3354	0.997487	2 v 2	3.12909	0.248798	0.25267	2 v 2	1.97988	0.496411	0.496411	5.39917	9.81746	9.33673	7.59619	9.43609	7.61839	0.951033	0.807367
Q8R1I1	Q8R1I1	Q8R1I1	Q8R1I1	Uqcr10	Cytochrome b-c1 complex subunit 9 (Complex III subunit 9) (Complex III subunit X) (Cytochrome c1 non-heme 7 kDa protein) (Ubiquinol-cytochrome c reductase complex 7.2 kDa protein)	26.5625	Medium	1	1	1	TRUE	FALSE	2 v 2	-1.13899	0.187272	0.997487	2 v 2	3.50416	0.0120363	0.0711	2 v 2	2.36517	0.109617	0.118006	3.43296	7.00338	6.20945	3.75489	7.19279	5.70874	0.886637	0.793676
Q3UJQ9, Q9D0K2	Q9D0K2	Q9D0K2	Q9D0K2	Oxct1	Succinyl-CoA:3-ketoacid coenzyme A transferase 1, mitochondrial (EC 2.8.3.5) (3-oxoacid CoA-transferase 1) (Somatic-type succinyl-CoA:3-oxoacid CoA-transferase) (SCOT-s)	4.42308	High	2	3	2	TRUE	FALSE	2 v 2	-1.08679	0.190965	0.997487	2 v 2	4.0216	0.0639356	0.0885263	2 v 2	2.93481	0.0149882	0.0608071	5.16993	8.78627	8.03562	4.52356	8.95041	7.52748	0.914566	0.84102
Q9D3D9	Q9D3D9	Q9D3D9	Q9D3D9	Atp5f1d	ATP synthase subunit delta, mitochondrial (ATP synthase F1 subunit delta) (F-ATPase delta subunit)	5.35714	High	1	1	1	TRUE	FALSE	2 v 2	-0.961051	0.153167	0.997487	2 v 2	2.35825	0.0905037	0.105689	2 v 2	1.3972	0.0462758	0.0719531	4.06178	6.75756	5.56071	4.59694	6.61765	5.89239	0.822888	0.890405
Q9R1P1	Q9R1P1	Q9R1P1	Q9R1P1	Psmb3	Proteasome subunit beta type-3 (Proteasome chain 13) (Proteasome component C10-II) (Proteasome theta chain)	7.31707	High	1	1	1	TRUE	FALSE	2 v 2	-0.74665	0.272941	0.997487	2 v 2	3.42625	0.011881	0.0711	2 v 2	2.6796	0.0955522	0.105228	3.27798	6.76818	6.36282	2.88753	6.24982	5.16189	0.940107	0.825925
F6YH92, Q569Z6	Q569Z6	Q569Z6	Q569Z6	Thrap3	Thyroid hormone receptor-associated protein 3 (Thyroid hormone receptor-associated protein complex 150 kDa component) (Trap150)	1.36698	Medium	1	1	1	TRUE	FALSE	2 v 2	-0.716486	0.319941	0.997487	2 v 2	3.37438	0.0425225	0.080504	2 v 2	2.65789	0.145787	0.151294	2.98185	6.58195	6.25927	4.06178	7.21043	6.10014	0.950975	0.846016
A0A1Y7VP01, Q62446	Q62446	Q62446	Q62446	Fkbp3	Peptidyl-prolyl cis-trans isomerase FKBP3 (PPIase FKBP3) (EC 5.2.1.8) (25 kDa FK506-binding protein) (25 kDa FKBP) (FKBP-25) (FK506-binding protein 3) (FKBP-3) (Immunophilin FKBP25) (Rapamycin-selective 25 kDa immunophilin) (Rotamase)	7.58929	Medium	2	2	2	TRUE	FALSE	2 v 2	-0.692758	0.0369584	0.997487	2 v 2	4.27644	0.116777	0.128874	2 v 2	3.58368	0.131864	0.138776	3.1375	6.62059	5.96809	1.53605	6.60585	5.87283	0.901444	0.889035
Q9CQW1	Q9CQW1	Q9CQW1	Q9CQW1	Ykt6	Synaptobrevin homolog YKT6 (EC 2.3.1.-)	8.08081	High	2	2	2	TRUE	FALSE	2 v 2	-0.691721	0.0979604	0.997487	2 v 2	2.89788	0.0104449	0.0711	2 v 2	2.20616	0.0172341	0.0608071	5.04439	7.98982	7.19081	5.24031	8.09064	7.50621	0.899997	0.927764
P61922	P61922	P61922	P61922	Abat	4-aminobutyrate aminotransferase, mitochondrial (EC 2.6.1.19) ((S)-3-amino-2-methylpropionate transaminase) (EC 2.6.1.22) (GABA aminotransferase) (GABA-AT) (Gamma-amino-N-butyrate transaminase) (GABA transaminase) (GABA-T) (L-AIBAT)	6.4	High	2	2	2	TRUE	FALSE	2 v 2	-0.663366	0.177594	0.997487	2 v 2	3.94334	0.136409	0.146513	2 v 2	3.27998	0.196904	0.200359	2.926	6.01123	5.15785	1.80735	6.60881	6.13545	0.858036	0.928375
O55234, Q8BTY5	O55234	O55234	O55234	Psmb5	Proteasome subunit beta type-5 (EC 3.4.25.1) (Macropain epsilon chain) (Multicatalytic endopeptidase complex epsilon chain) (Proteasome chain 6) (Proteasome epsilon chain) (Proteasome subunit X)	9.84848	High	2	2	2	TRUE	FALSE	2 v 2	-0.655818	0.193819	0.997487	2 v 2	2.91107	0.00718954	0.0711	2 v 2	2.25525	0.0672003	0.0839139	4.03562	6.97957	6.52982	4.1375	7.01569	6.15381	0.935562	0.877149
A2AFQ9, E9PUU4, G3UYT3, P59096, Q8BX17	Q8BX17	E9PUU4	Q8BX17	Gemin5	Gem-associated protein 5 (Gemin5)	0.399467	Medium	1	2	1	TRUE	FALSE	2 v 2	-0.650577	0.235505	0.997487	2 v 2	2.95979	0.0440769	0.080504	2 v 2	2.30921	0.012964	0.0608071	5.51412	8.26866	7.87036	5.62352	8.78856	7.8857	0.951831	0.897269
P17879, Q61696	P17879	P17879	P17879	Hspa1b	Heat shock 70 kDa protein 1B (Heat shock 70 kDa protein 1) (HSP70.1)	12.6168	High	7	14	2	TRUE	FALSE	2 v 2	-0.602204	0.575375	0.997487	2 v 2	3.62433	0.111083	0.123373	2 v 2	3.02212	0.276822	0.278422	2.98185	7.24508	7.40769	4.3147	7.30012	5.9331	1.02244	0.81274
D3YVF4, D3Z7I1, P62264	P62264	P62264	P62264	Rps14	40S ribosomal protein S14	36.4238	High	4	5	4	TRUE	FALSE	2 v 2	-0.566338	0.106496	0.997487	2 v 2	3.34565	0.0098907	0.0711	2 v 2	2.77932	0.0099973	0.0593021	6.17393	9.57156	8.90959	6.12102	9.41469	8.94398	0.93084	0.950003
A0A075B5P4, A0A0A6YWR2, P01868, P01869	P01869	A0A0A6YWR2	P01869	Ighg1	Ig gamma-1 chain C region, membrane-bound form	2.54453	Medium	1	1	1	TRUE	FALSE	2 v 2	-0.544942	0.151154	0.997487	2 v 2	2.52095	0.0480463	0.0816978	2 v 2	1.97601	0.102992	0.112003	3.89724	6.60881	6.19574	3.7761	6.10643	5.42962	0.937497	0.889163
TauP301L	TauP301L	TauP301L	TauP301L	NA	NA	90.1042	High	44	443	19	TRUE	FALSE	2 v 2	0.554521	0.115634	0.997487	2 v 2	6.20572	0.00971284	0.0711	2 v 2	6.76024	0.000673975	0.0482834	10.0861	16.3865	16.8392	10.6249	16.7359	17.3923	1.02762	1.03922
P62774	P62774	P62774	P62774	Mtpn	Myotrophin (Granule cell differentiation protein) (Protein V-1)	14.4068	High	1	2	1	TRUE	FALSE	2 v 2	-0.541926	0.172752	0.997487	2 v 2	3.25921	0.0224595	0.0724885	2 v 2	2.71728	0.00837402	0.0588515	4.70044	8.07468	7.38198	4.32912	7.4733	7.08215	0.914213	0.94766
D3YVK1, P15105	P15105	P15105	P15105	Glul	Glutamine synthetase (GS) (EC 6.3.1.2) (Glutamate--ammonia ligase) (Palmitoyltransferase GLUL) (EC 2.3.1.225)	23.3244	High	8	10	8	TRUE	FALSE	2 v 2	-0.479698	0.287973	0.997487	2 v 2	3.047	0.0231897	0.0724885	2 v 2	2.56731	0.084834	0.0956443	7.13853	10.2966	10.05	6.92481	9.86078	9.14797	0.976051	0.927713
A0A0G2JEG8, A0A668KM31, Q7TQF7	Q7TQF7	A0A668KM31	Q7TQF7	Amph	Amphiphysin	5.97668	High	3	3	3	TRUE	FALSE	2 v 2	-0.476356	0.652382	0.997487	2 v 2	3.31431	0.060993	0.086539	2 v 2	2.83796	0.103479	0.1123	3.10434	6.10014	6.40769	3.07039	6.70321	5.44294	1.05042	0.81199
A0A2I3BPC5, E0CZ78, E9Q6P2, G3X8U7, P48453, P48455, P63328	P63328	P63328	P63328	Ppp3ca	Serine/threonine-protein phosphatase 2B catalytic subunit alpha isoform (EC 3.1.3.16) (CAM-PRP catalytic subunit) (Calmodulin-dependent calcineurin A subunit alpha isoform) (CNA alpha)	5.75816	High	3	3	3	TRUE	FALSE	2 v 2	-0.473366	0.0278699	0.997487	2 v 2	3.25845	0.0268945	0.0735097	2 v 2	2.78509	0.0267287	0.0639188	4.91169	8.30788	7.81378	4.47249	7.5932	7.14057	0.940526	0.94039
Q8BHL3	Q8BHL3	Q8BHL3	Q8BHL3	Tbc1d10b	TBC1 domain family member 10B (Protein wz3-85)	1.00251	Medium	1	1	1	TRUE	FALSE	2 v 2	-0.460222	0.268248	0.997487	2 v 2	2.16966	0.147367	0.156353	2 v 2	1.70943	0.112451	0.120533	5.21335	6.8716	6.61765	4.76022	7.44128	6.77479	0.963044	0.910433
A2AFL3, P70699	P70699	P70699	P70699	Gaa	Lysosomal alpha-glucosidase (EC 3.2.1.20) (Acid maltase)	1.04932	High	1	1	1	TRUE	FALSE	2 v 2	-0.459608	0.377975	0.997487	2 v 2	3.01915	0.0231	0.0724885	2 v 2	2.55954	0.0497967	0.0735548	4.66107	7.57061	7.42122	4.94486	8.07361	7.30378	0.980267	0.904649
E9QNP0, P62984	P62984	P62984	P62984	Uba52	Ubiquitin-60S ribosomal protein L40 (Ubiquitin A-52 residue ribosomal protein fusion product 1) [Cleaved into: Ubiquitin; 60S ribosomal protein L40 (CEP52)]	49.2188	High	7	24	1	TRUE	FALSE	2 v 2	-0.459267	0.381446	0.997487	2 v 2	2.78619	0.030094	0.0766296	2 v 2	2.32692	0.0496482	0.0735548	5.21335	8.13134	7.35843	6.41278	9.06717	8.92154	0.904947	0.98394
A2AE89, F6WHQ7, P10649	P10649	A2AE89	P10649	Gstm1	Glutathione S-transferase Mu 1 (EC 2.5.1.18) (GST 1-1) (GST class-mu 1) (Glutathione S-transferase GT8.7) (pmGT10)	18.8073	High	4	5	4	TRUE	FALSE	2 v 2	-0.458036	0.173995	0.997487	2 v 2	2.9116	0.0148761	0.0711	2 v 2	2.45356	0.0508635	0.0735548	5.83542	8.81506	8.48543	5.57894	8.42249	7.83605	0.962605	0.930373
P70168	P70168	P70168	P70168	Kpnb1	Importin subunit beta-1 (Karyopherin subunit beta-1) (Nuclear factor p97) (Pore targeting complex 97 kDa subunit) (PTAC97) (SCG)	1.0274	Medium	1	1	1	TRUE	FALSE	2 v 2	-0.425717	0.135766	0.997487	2 v 2	4.16261	0.00628213	0.0711	2 v 2	3.73689	0.022694	0.0609881	2.67807	6.79961	6.2817	2.60881	6.8125	6.47897	0.923833	0.951042
P12025	P12025	P12025	P12025	Mdk	Midkine (MK) (Retanoic acid-responsive protein) (Retinoic acid-induced differentiation factor)	48.5714	High	7	10	7	TRUE	FALSE	2 v 2	-0.416636	0.25107	0.997487	2 v 2	2.7199	0.0194573	0.0724885	2 v 2	2.30327	0.0706198	0.0861297	7.78725	10.5903	10.3471	8.16189	10.7986	10.2086	0.977032	0.94536
Q3UHX2	Q3UHX2	Q3UHX2	Q3UHX2	Pdap1	28 kDa heat- and acid-stable phosphoprotein (PDGF-associated protein) (PAP) (PDGFA-associated protein 1) (PAP1)	12.1547	High	2	2	2	TRUE	FALSE	2 v 2	-0.411725	0.416493	0.997487	2 v 2	2.99181	0.0533611	0.0836472	2 v 2	2.58009	0.0158841	0.0608071	4	7.24317	6.5157	4.21723	6.95768	6.86171	0.899564	0.986206
Q9CPN9	Q9CPN9	Q9CPN9	Q9CPN9	2210010C04Rik	RIKEN cDNA 2210010C04 gene (Trypsinogen 7)	4.8583	Medium	1	1	1	TRUE	FALSE	2 v 2	-0.408359	0.614954	0.997487	2 v 2	2.40067	0.0137507	0.0711	2 v 2	1.99231	0.198633	0.201724	4.99548	7.3443	6.34518	5.97499	8.42752	8.60992	0.863961	1.02164
A0A494B982, D3YU09, Q9R111	Q9R111	Q9R111	Q9R111	Gda	Guanine deaminase (Guanase) (Guanine aminase) (EC 3.5.4.3) (Guanine aminohydrolase) (GAH)	2.20264	High	1	1	1	TRUE	FALSE	2 v 2	-0.404577	0.0916909	0.997487	2 v 2	3.46229	0.0452486	0.080504	2 v 2	3.05771	0.0390565	0.0688055	3.99095	7.69975	7.23649	4.6893	7.90509	7.55919	0.939835	0.956243
Q99ME9	Q99ME9	Q99ME9	Q99ME9	Gtpbp4	Nucleolar GTP-binding protein 1 (Chronic renal failure gene protein) (GTP-binding protein NGB)	1.26183	High	1	2	1	TRUE	FALSE	2 v 2	-0.404392	0.26676	0.997487	2 v 2	2.74039	0.0389932	0.0792184	2 v 2	2.336	0.094194	0.103952	5.62644	8.53489	8.31061	7.06393	9.63626	9.05175	0.973723	0.939343
P28663	P28663	P28663	P28663	Napb	Beta-soluble NSF attachment protein (SNAP-beta) (Brain protein I47) (N-ethylmaleimide-sensitive factor attachment protein beta)	6.04027	High	1	1	1	TRUE	FALSE	2 v 2	-0.391079	0.62951	0.997487	2 v 2	4.03076	0.128863	0.140431	2 v 2	3.63968	0.0406745	0.0698424	1.76553	6.62352	5.63807	2.72247	5.926	6.12928	0.851221	1.0343
Q64433, Q9JI95	Q64433	Q64433	Q64433	Hspe1	10 kDa heat shock protein, mitochondrial (Hsp10) (10 kDa chaperonin) (Chaperonin 10) (CPN10)	31.3725	High	3	3	3	TRUE	FALSE	2 v 2	-0.389247	0.183769	0.997487	2 v 2	2.96602	0.0328444	0.077878	2 v 2	2.57677	0.00928099	0.0589771	6.31107	9.43024	8.92541	6.14975	8.96261	8.68895	0.946466	0.969467
P02802	P02802	P02802	P02802	Mt1	Metallothionein-1 (MT-1) (Metallothionein-I) (MT-I)	34.4262	High	3	4	2	TRUE	FALSE	2 v 2	-0.380315	0.594374	0.997487	2 v 2	3.11512	0.03895	0.0792184	2 v 2	2.73481	0.0748466	0.0891854	5.47573	8.78169	7.88753	5.24413	8.16842	8.30195	0.898179	1.01635
E0CXB1, Q9QUM9	Q9QUM9	Q9QUM9	Q9QUM9	Psma6	Proteasome subunit alpha type-6 (Macropain iota chain) (Multicatalytic endopeptidase complex iota chain) (Proteasome iota chain)	14.6341	High	3	4	3	TRUE	FALSE	2 v 2	-0.368632	0.329043	0.997487	2 v 2	3.07226	0.0383927	0.0792184	2 v 2	2.70363	0.00565717	0.0568315	4.14568	7.40344	6.82528	3.33628	6.22304	6.06393	0.921906	0.974433
P35979	P35979	P35979	P35979	Rpl12	60S ribosomal protein L12	13.9394	High	2	3	2	TRUE	FALSE	2 v 2	-0.364424	0.22262	0.997487	2 v 2	3.08686	0.0287688	0.0744603	2 v 2	2.72243	0.00156506	0.0513933	4.34341	7.56986	7.07253	4.33628	7.28355	7.05202	0.934302	0.968212
Q9CQI6	Q9CQI6	Q9CQI6	Q9CQI6	Cotl1	Coactosin-like protein	16.9014	High	2	2	2	TRUE	FALSE	2 v 2	-0.363607	0.0932003	0.997487	2 v 2	3.19981	0.00376981	0.0711	2 v 2	2.8362	0.00778101	0.0588515	3.82782	7.04658	6.62936	2.8679	6.04876	5.73877	0.940791	0.948751
A3QM89, Q7M6W1, Q8K0T0, Q9ES97	Q8K0T0	Q8K0T0	Q8K0T0	Rtn1	Reticulon-1 (Neuroendocrine-specific protein)	3.84615	High	3	6	3	TRUE	FALSE	2 v 2	-0.361108	0.0726942	0.997487	2 v 2	3.26639	0.0323144	0.077878	2 v 2	2.90528	0.0453601	0.0719531	5.31107	8.41151	8.00899	4.66676	8.09908	7.77939	0.952146	0.960527
Q6PHN9	Q6PHN9	Q6PHN9	Q6PHN9	Rab35	Ras-related protein Rab-35	16.4179	High	3	4	1	TRUE	FALSE	2 v 2	-0.358055	0.0978151	0.997487	2 v 2	3.3629	0.0213224	0.0724885	2 v 2	3.00485	0.0355831	0.067198	3.72247	6.97269	6.55919	3.39232	6.8679	6.56529	0.940696	0.955939
A0A494B9Z0, A0A494BBA8, P62862, Q642K5	P62862	Q642K5	P62862	Fau	40S ribosomal protein S30	28.8136	High	3	7	3	TRUE	FALSE	2 v 2	-0.344226	0.0944488	0.997487	2 v 2	2.57589	0.0164496	0.0711	2 v 2	2.23166	0.0336361	0.0669617	7.74953	10.392	10.0992	8.08799	10.5973	10.2016	0.971826	0.962663
D3Z1Z8, D3Z4C2, D3Z5N2, G3X9Z6, P54227, P55821, P63042, Q05DI3	P54227	P54227	P54227	Stmn1	Stathmin (Leukemia-associated gene protein) (Leukemia-associated phosphoprotein p18) (Metablastin) (Oncoprotein 18) (Op18) (Phosphoprotein p19) (pp19) (Prosolin) (Protein Pr22) (pp17)	42.953	High	7	13	7	TRUE	FALSE	2 v 2	-0.332158	0.486396	0.997487	2 v 2	3.0995	0.00106268	0.055472	2 v 2	2.76735	0.0740682	0.0888818	8.28494	11.3793	10.7289	7.54458	10.6493	10.6354	0.942842	0.998695
A0A0G2JE25, A0A0G2JGM2, A0A0G2JGP4, A0A0N4SVY1, B2KGV5, C0H5X4, E9PVD5, E9Q8V2, P08556, P32883, Q61411, Q9D091	P08556	P08556	P08556	Nras	GTPase NRas (EC 3.6.5.2) (Transforming protein N-Ras)	5.82011	High	1	1	1	TRUE	TRUE	2 v 2	0.37942	0.369696	0.997487	2 v 2	3.65115	0.0325941	0.077878	2 v 2	4.03057	0.00977228	0.0589771	3.30743	7.14568	7.27612	3.08746	6.55152	7.17991	1.01826	1.09592
A2ARP8, Q9QYR6	Q9QYR6	A2ARP8	Q9QYR6	Map1a	Microtubule-associated protein 1A (MAP-1A) [Cleaved into: MAP1A heavy chain; MAP1 light chain LC2]	2.44957	High	6	8	5	TRUE	FALSE	2 v 2	-0.331831	0.130317	0.997487	2 v 2	3.12586	0.162008	0.170501	2 v 2	2.79403	0.165721	0.170624	5.67243	9.61139	9.21067	6.94369	9.25644	8.9935	0.958308	0.971594
P49722, Q8BKE0	P49722	P49722	P49722	Psma2	Proteasome subunit alpha type-2 (Macropain subunit C3) (Multicatalytic endopeptidase complex subunit C3) (Proteasome component C3)	8.11966	High	1	1	1	TRUE	FALSE	2 v 2	-0.326899	0.367852	0.997487	2 v 2	2.47498	0.124559	0.136025	2 v 2	2.14808	0.0817493	0.0935814	4.03562	7.00113	6.46107	3.80735	5.79181	5.67807	0.922861	0.980362
E9PV44, O35143	O35143	O35143	O35143	Atp5if1	ATPase inhibitor, mitochondrial (ATP synthase F1 subunit epsilon) (Inhibitor of F(1)F(o)-ATPase) (IF(1)) (IF1)	18.8679	High	2	3	2	TRUE	FALSE	2 v 2	-0.32603	0.14349	0.997487	2 v 2	3.0356	0.0217492	0.0724885	2 v 2	2.70957	0.041879	0.0711131	5.78136	8.71321	8.31243	5.14975	8.2891	8.03782	0.954003	0.969686
A2AEG6, P35803	P35803	A2AEG6	P35803	Gpm6b	Neuronal membrane glycoprotein M6-b (M6b)	3.96341	High	1	1	1	TRUE	FALSE	2 v 2	-0.323725	0.278107	0.997487	2 v 2	3.15225	0.00507753	0.0711	2 v 2	2.82853	0.028344	0.0643285	4.41954	7.59694	7.12205	4.73335	7.86047	7.6879	0.93749	0.978046
A0A338P6R8, A0A338P729, A0A338P755, A0A338P769, B7ZNM7, Q9Z2Q6	Q9Z2Q6	B7ZNM7	Q9Z2Q6	Septin5	Septin-5 (Cell division control-related protein 1) (CDCrel-1) (Peanut-like protein 1)	2.16802	High	1	1	1	TRUE	FALSE	2 v 2	-0.3227	0.293712	0.997487	2 v 2	3.22099	0.0343966	0.0785403	2 v 2	2.89829	0.00302481	0.0568315	4.06178	7.45697	6.97384	4.18587	7.23266	7.07039	0.935211	0.977564
E9PZF0, Q01768	E9PZF0	E9PZF0	E9PZF0	Gm20390	Nucleoside diphosphate kinase (EC 2.7.4.6)	35.206	High	6	7	2	TRUE	FALSE	2 v 2	-0.321167	0.393556	0.997487	2 v 2	3.03646	0.022285	0.0724885	2 v 2	2.71529	0.0286021	0.0644259	7.06178	10.2046	9.65499	6.59246	9.52258	9.42983	0.946144	0.990259
A0A0N4SUN8, A0A0N4SUQ1, A0A0N4SV32, A0A0N4SV40, A0A0N4SVK5, A0A0N4SWH2, Q3UMP4, Q9CY58	Q9CY58	Q9CY58	Q9CY58	Serbp1	Plasminogen activator inhibitor 1 RNA-binding protein (PAI1 RNA-binding protein 1) (PAI-RBP1) (SERPINE1 mRNA-binding protein 1)	9.82801	High	3	3	3	TRUE	FALSE	2 v 2	-0.319821	0.322532	0.997487	2 v 2	2.65028	0.113099	0.125346	2 v 2	2.33046	0.081066	0.093208	6.32012	9.44626	8.94895	6.96	9.13443	8.99209	0.947354	0.984417
P26645	P26645	P26645	P26645	Marcks	Myristoylated alanine-rich C-kinase substrate (MARCKS)	13.2686	High	3	3	3	TRUE	FALSE	2 v 2	-0.316366	0.552584	0.997487	2 v 2	4.20224	0.138725	0.148411	2 v 2	3.88587	0.206109	0.208911	2.98185	6.25361	5.56377	1.26303	6.39575	6.45286	0.889689	1.00893
Q5XJY5	Q5XJY5	Q5XJY5	Q5XJY5	Arcn1	Coatomer subunit delta (Archain) (Delta-coat protein) (Delta-COP)	2.15264	Medium	1	1	1	TRUE	FALSE	2 v 2	-0.308288	0.569409	0.997487	2 v 2	3.68695	0.0456583	0.080504	2 v 2	3.37866	0.0224497	0.0609881	2.56071	6.51254	5.82018	2.67807	6.10014	6.17592	0.893688	1.01242
A0A087WNP6, A0A087WRM0, Q4VAA2	Q4VAA2	Q4VAA2	Q4VAA2	Cdv3	Protein CDV3 (Carnitine deficiency-associated protein 3) (Tyrosine-phosphorylated protein 36) (TPP36)	4.27046	Medium	1	1	1	TRUE	FALSE	2 v 2	-0.307988	0.304973	0.997487	2 v 2	2.92329	0.0289008	0.0744603	2 v 2	2.61531	0.00661329	0.0568315	4.50462	7.56071	7.09276	4.38543	7.17592	7.02791	0.938107	0.979373
Q5SQB0, Q5SQB5, Q61937, Q9DAY9	Q61937	Q61937	Q61937	Npm1	Nucleophosmin (NPM) (Nucleolar phosphoprotein B23) (Nucleolar protein NO38) (Numatrin)	11.6438	High	4	4	4	TRUE	FALSE	2 v 2	-0.3063	0.438527	0.997487	2 v 2	2.84336	0.0519132	0.0836472	2 v 2	2.53706	0.00497463	0.0568315	5.60585	8.68159	8.12309	5.54535	8.15634	8.10224	0.935668	0.993367
Q64511	Q64511	Q64511	Q64511	Top2b	DNA topoisomerase 2-beta (EC 5.6.2.2) (DNA topoisomerase II, beta isozyme)	2.60546	High	3	3	3	TRUE	FALSE	2 v 2	-0.305931	0.034435	0.997487	2 v 2	3.06639	0.0110017	0.0711	2 v 2	2.76046	0.0160389	0.0608071	5.31107	8.43045	8.14109	5.97728	8.99067	8.66818	0.965676	0.96413
Q9JKD3	Q9JKD3	Q9JKD3	Q9JKD3	Scamp5	Secretory carrier-associated membrane protein 5 (Secretory carrier membrane protein 5)	8.08511	High	2	2	2	TRUE	FALSE	2 v 2	-0.305921	0.238841	0.997487	2 v 2	3.0468	0.0473531	0.0813473	2 v 2	2.74088	0.0802907	0.0927251	4.16993	7.44377	7.25833	5.04876	7.86851	7.44211	0.975088	0.945809
A0A338P6D0, A0A338P6E8, A0A338P6F6, A0A338P6G6, A0A384DV79, P17095, Q3TE85	P17095	P17095	P17095	Hmga1	High mobility group protein HMG-I/HMG-Y (HMG-I(Y)) (High mobility group AT-hook protein 1) (High mobility group protein A1)	38.3178	High	4	5	4	TRUE	FALSE	2 v 2	-0.297387	0.279523	0.997487	2 v 2	2.94071	0.0130427	0.0711	2 v 2	2.64332	0.0191198	0.0608071	6.54226	9.54323	9.10617	6.60437	9.48482	9.3271	0.954203	0.983371
Q8CCT4	Q8CCT4	Q8CCT4	Q8CCT4	Tceal5	Transcription elongation factor A protein-like 5 (TCEA-like protein 5) (Transcription elongation factor S-II protein-like 5)	12.5	High	2	2	2	TRUE	FALSE	2 v 2	-0.295259	0.682093	0.997487	2 v 2	2.82312	0.0531275	0.0836472	2 v 2	2.52786	0.0764762	0.0899112	4.96809	8.02735	7.19081	4.57894	7.16591	7.41193	0.895789	1.03433
P61027	P61027	P61027	P61027	Rab10	Ras-related protein Rab-10 (EC 3.6.5.2)	20	High	4	5	2	TRUE	FALSE	2 v 2	-0.286965	0.0829538	0.997487	2 v 2	3.10355	0.0128608	0.0711	2 v 2	2.81659	0.00567309	0.0568315	5.12928	8.29554	7.97097	4.47249	7.51333	7.26397	0.960874	0.966811
A0A494BB84, Q3U4F0, Q91V61	Q91V61	Q91V61	Q91V61	Sfxn3	Sideroflexin-3	9.03427	High	2	2	2	TRUE	FALSE	2 v 2	-0.285928	0.29953	0.997487	2 v 2	2.87847	0.00686822	0.0711	2 v 2	2.59254	0.0280653	0.0643285	4.7761	7.62352	7.48301	4.8679	7.77742	7.34607	0.981569	0.944538
A0A1W2P7C7, A0A1W2P7R3, A2ALL9, E9Q828, F7AAP4, F8WHB1, G5E829, Q0VF55, Q3UHH0, Q6Q477, Q8C048, Q9R0K7, S4R1C4	G5E829	G5E829	G5E829	Atp2b1	Plasma membrane calcium-transporting ATPase 1 (EC 7.2.2.10) (Plasma membrane calcium ATPase isoform 1) (PMCA1) (Plasma membrane calcium pump isoform 1)	2.70492	High	2	2	2	TRUE	FALSE	2 v 2	-0.285909	0.206667	0.997487	2 v 2	2.96395	0.0109539	0.0711	2 v 2	2.67804	0.0107476	0.0608071	3.07039	6.08534	5.70321	3.47249	6.38543	6.19574	0.937205	0.970293
P00441, P08228	P08228	P08228	P08228	Sod1	Superoxide dismutase [Cu-Zn] (EC 1.15.1.1)	21.4286	High	3	3	3	TRUE	FALSE	2 v 2	-0.284264	0.360701	0.997487	2 v 2	2.81679	0.0263529	0.0735097	2 v 2	2.53252	0.0161278	0.0608071	5.68089	8.61434	8.14924	5.11686	7.81698	7.71356	0.946008	0.986769
A0A0N4SW56, Q8R0Y6	Q8R0Y6	Q8R0Y6	Q8R0Y6	Aldh1l1	Cytosolic 10-formyltetrahydrofolate dehydrogenase (10-FTHFDH) (FDH) (EC 1.5.1.6) (Aldehyde dehydrogenase family 1 member L1)	1.66297	High	1	1	1	TRUE	FALSE	2 v 2	-0.2817	0.54064	0.997487	2 v 2	3.07548	0.0901157	0.105472	2 v 2	2.79378	0.0268958	0.0639188	3.94486	7.45861	6.85674	3.49825	6.13545	6.17393	0.919305	1.00627
P63089, Q3UZI5	P63089	P63089	P63089	Ptn	Pleiotrophin (PTN) (Heparin-binding brain mitogen) (HBBM) (Heparin-binding growth factor 8) (HBGF-8) (Heparin-binding growth-associated molecule) (HB-GAM) (Heparin-binding neutrophic factor) (HBNF) (Osteoblast-specific factor 1) (OSF-1)	50	High	9	21	9	TRUE	FALSE	2 v 2	-0.281364	0.066249	0.997487	2 v 2	2.55449	0.0042726	0.0711	2 v 2	2.27312	0.0130297	0.0608071	8.75221	11.3238	11.0719	8.76918	11.3065	10.9958	0.977748	0.972516
A0A3B2W3M7, P18608	P18608	P18608	P18608	Hmgn1	Non-histone chromosomal protein HMG-14 (High mobility group nucleosome-binding domain-containing protein 1)	8.33333	Medium	1	1	1	TRUE	FALSE	2 v 2	-0.275046	0.560299	0.997487	2 v 2	2.69824	0.0829251	0.100632	2 v 2	2.42319	0.00543251	0.0568315	4.00899	7.0607	6.45286	4.23266	6.57743	6.63517	0.913913	1.00878
B0QZN5, P63024, P63044	P63044	B0QZN5	P63044	Vamp2	Vesicle-associated membrane protein 2 (VAMP-2) (Synaptobrevin-2)	14.6552	High	1	2	1	TRUE	FALSE	2 v 2	-0.272695	0.726406	0.997487	2 v 2	2.97651	0.0266448	0.0735097	2 v 2	2.70381	0.109642	0.118006	4.47249	7.57365	6.70598	3.51096	6.36282	6.6851	0.885436	1.05065
F6VR28, Q62277	Q62277	Q62277	Q62277	Syp	Synaptophysin (BM89 antigen) (Major synaptic vesicle protein p38)	7.32484	High	2	2	2	TRUE	FALSE	2 v 2	-0.271351	0.378968	0.997487	2 v 2	3.45238	0.0272643	0.0735097	2 v 2	3.18103	0.00716907	0.0568315	5.03122	8.63154	8.17642	5.73064	9.03507	8.94749	0.947273	0.990306
O55142	O55142	O55142	O55142	Rpl35a	60S ribosomal protein L35a	12.7273	High	2	2	2	TRUE	FALSE	2 v 2	-0.271351	0.650049	0.997487	2 v 2	2.47295	0.183696	0.191015	2 v 2	2.2016	0.0837103	0.0947809	4.12928	7.33628	6.62205	4.90207	6.64097	6.8125	0.902644	1.02583
Q9Z2U1	Q9Z2U1	Q9Z2U1	Q9Z2U1	Psma5	Proteasome subunit alpha type-5 (Macropain zeta chain) (Multicatalytic endopeptidase complex zeta chain) (Proteasome zeta chain)	7.88382	High	1	1	1	TRUE	FALSE	2 v 2	-0.270556	0.622836	0.997487	2 v 2	2.88157	0.0637784	0.0885263	2 v 2	2.61101	0.0273636	0.0639188	4.62644	7.79766	7.12516	4.37156	6.96347	7.09487	0.913755	1.01887
D3YWF6, D3Z7K0, Q7TQI3	Q7TQI3	Q7TQI3	Q7TQI3	Otub1	Ubiquitin thioesterase OTUB1 (EC 3.4.19.12) (Deubiquitinating enzyme OTUB1) (OTU domain-containing ubiquitin aldehyde-binding protein 1) (Otubain-1) (Ubiquitin-specific-processing protease OTUB1)	15.8672	High	3	4	3	TRUE	FALSE	2 v 2	-0.270107	0.0535919	0.997487	2 v 2	3.27386	0.0248064	0.0735097	2 v 2	3.00376	0.0222112	0.0609881	4.86295	8.26444	7.97154	4.73335	7.87958	7.63227	0.964559	0.968613
F6QCI0, G3UXT7, G3UZD2, P56959, Q8BQ46, Q8CFQ9, Q91VQ2	P56959	P56959	P56959	Fus	RNA-binding protein FUS (Protein pigpen)	10.8108	High	4	6	4	TRUE	FALSE	2 v 2	-0.25951	0.723257	0.997487	2 v 2	2.46704	0.0943663	0.108262	2 v 2	2.20753	0.0548007	0.0752788	7.13955	9.97499	9.15659	6.3505	8.44915	8.74853	0.917955	1.03543
D3YTQ3, E9Q5B6, F6VQH5, F6ZV59, G3X9W0, G5E8G0, Q20BD0, Q60668, Q80XR6, Q99020, Q9D3U4, Q9Z130	Q60668	D3YTQ3	Q60668	Hnrnpd	Heterogeneous nuclear ribonucleoprotein D0 (hnRNP D0) (AU-rich element RNA-binding protein 1)	5.07042	High	2	2	2	TRUE	FALSE	2 v 2	-0.259205	0.631808	0.997487	2 v 2	2.78011	0.192055	0.19852	2 v 2	2.5209	0.116869	0.124501	4.41278	8.05799	7.40173	5.32912	7.24413	7.38198	0.918558	1.01903
Q3UNH4	Q3UNH4	Q3UNH4	Q3UNH4	Gprin1	G protein-regulated inducer of neurite outgrowth 1 (GRIN1)	2.46781	High	2	2	2	TRUE	FALSE	2 v 2	-0.256472	0.629611	0.997487	2 v 2	2.94053	0.0416921	0.080396	2 v 2	2.68406	0.0466588	0.072234	4.52982	7.6632	7.01681	4.78136	7.52904	7.66249	0.91565	1.01772
A0A087WRY3, Q80XU3	Q80XU3	Q80XU3	Q80XU3	Nucks1	Nuclear ubiquitous casein and cyclin-dependent kinase substrate 1 (JC7)	15.3846	High	3	3	3	TRUE	FALSE	2 v 2	-0.25629	0.658821	0.997487	2 v 2	3.04469	0.0494626	0.0822276	2 v 2	2.7884	0.0443346	0.0719531	6.00899	9.29071	8.60288	6.12928	8.93693	9.11218	0.925966	1.01961
A0A1W2P6Q6, O54774	O54774	O54774	O54774	Ap3d1	AP-3 complex subunit delta-1 (AP-3 complex subunit delta) (Adaptor-related protein complex 3 subunit delta-1) (Delta-adaptin) (mBLVR1)	2.08507	High	3	3	3	TRUE	FALSE	2 v 2	-0.246075	0.551625	0.997487	2 v 2	4.45563	0.0234189	0.0724885	2 v 2	4.20955	0.0189938	0.0608071	1.26303	5.88264	5.34696	2.70044	6.99209	7.03562	0.908938	1.00623
A0A2R8VHH0, A2AC13, P60764, P63001, Q05144, Q3TLP8	P60764	Q3TLP8	P60764	Rac3	Ras-related C3 botulinum toxin substrate 3 (EC 3.6.5.2) (p21-Rac3)	4.16667	Medium	1	1	1	TRUE	FALSE	2 v 2	-0.245589	0.549019	0.997487	2 v 2	3.27713	0.0202669	0.0724885	2 v 2	3.03154	0.0382342	0.0677054	4.47897	7.86047	7.32823	4.07895	7.25172	7.29278	0.932289	1.00566
F8VPV8, Q62426, Q692V3	Q62426	Q62426	Q62426	Cstb	Cystatin-B (Stefin-B)	27.551	High	2	2	2	TRUE	FALSE	2 v 2	-0.244504	0.21852	0.997487	2 v 2	3.69272	0.0764486	0.0968596	2 v 2	3.44821	0.097626	0.106836	4.84298	8.09011	7.75822	3.03562	7.17393	7.01681	0.958976	0.978099
Q8BKT2	Q8BKT2	Q8BKT2	Q8BKT2	Hes7	Transcription factor HES-7 (mHes7) (Hairy and enhancer of split 7) (bHLH factor Hes7)	3.55556	Medium	1	1	1	TRUE	FALSE	2 v 2	-0.242671	0.253263	0.997487	2 v 2	2.8764	0.0210262	0.0724885	2 v 2	2.63372	0.0475332	0.0731001	4.93546	7.90689	7.7662	4.67807	7.45943	7.11478	0.982206	0.953797
E9PW69, E9Q0X0, Q9R1P0	Q9R1P0	Q9R1P0	Q9R1P0	Psma4	Proteasome subunit alpha type-4 (Macropain subunit C9) (Multicatalytic endopeptidase complex subunit C9) (Proteasome component C9) (Proteasome subunit L)	13.0268	High	4	6	4	TRUE	FALSE	2 v 2	-0.238379	0.526068	0.997487	2 v 2	2.68632	0.0929919	0.107156	2 v 2	2.44794	0.0354521	0.067198	5.42626	8.50779	8.01067	5.27798	7.5691	7.58946	0.941568	1.00269
Q3SY84, Q7RTS7	Q7RTS7	Q7RTS7	Q7RTS7	KRT74	Keratin, type II cytoskeletal 74 (Cytokeratin-74) (CK-74) (Keratin-5c) (K5C) (Keratin-74) (K74) (Type II inner root sheath-specific keratin-K6irs4) (Type-II keratin Kb37)	5.29301	High	3	7	1	TRUE	TRUE	2 v 2	0.221273	0.777651	0.997487	2 v 2	2.06816	0.313783	0.316206	2 v 2	2.28943	0.137747	0.143521	6.86666	7.824	8.65284	5.1416	8.32057	7.93428	1.10594	0.953574
A2BI12, F6RB63, Q99JF8	Q99JF8	Q99JF8	Q99JF8	Psip1	PC4 and SFRS1-interacting protein (Lens epithelium-derived growth factor) (mLEDGF)	8.52273	High	4	4	4	TRUE	FALSE	2 v 2	-0.2361	0.527922	0.997487	2 v 2	2.75114	0.044209	0.080504	2 v 2	2.51503	0.0168086	0.0608071	5.64097	8.58346	8.08958	5.77873	8.33851	8.36019	0.942462	1.0026
Q99K48	Q99K48	Q99K48	Q99K48	Nono	Non-POU domain-containing octamer-binding protein (NonO protein)	4.01691	High	2	2	2	TRUE	FALSE	2 v 2	-0.226673	0.628438	0.997487	2 v 2	2.56612	0.00292527	0.0711	2 v 2	2.33944	0.0958805	0.105368	5.12516	7.67948	7.10957	4.35755	6.93546	7.05202	0.925788	1.01681
Q9Z2I9	Q9Z2I9	Q9Z2I9	Q9Z2I9	Sucla2	Succinate--CoA ligase [ADP-forming] subunit beta, mitochondrial (EC 6.2.1.5) (ATP-specific succinyl-CoA synthetase subunit beta) (A-SCS) (Succinyl-CoA synthetase beta-A chain) (SCS-betaA)	1.94384	High	1	1	1	TRUE	FALSE	2 v 2	-0.222237	0.488966	0.997487	2 v 2	2.93229	0.108491	0.121269	2 v 2	2.71005	0.0678531	0.0840636	3.1375	6.5744	6.1375	2.82782	5.2555	5.24793	0.933545	0.998559
A0A0G2JED2, A0A0G2JFR8, Q61687	Q61687	Q61687	Q61687	Atrx	Transcriptional regulator ATRX (EC 3.6.4.12) (ATP-dependent helicase ATRX) (HP1 alpha-interacting protein) (HP1-BP38 protein) (Heterochromatin protein 2) (X-linked nuclear protein)	0.807754	High	2	2	2	TRUE	FALSE	2 v 2	-0.220685	0.391984	0.997487	2 v 2	2.55759	0.0832813	0.100632	2 v 2	2.3369	0.132266	0.138883	3.05311	5.9472	5.88264	4.56682	6.7879	6.41109	0.989145	0.944487
A0A0N4SV00, P80313	P80313	P80313	P80313	Cct7	T-complex protein 1 subunit eta (TCP-1-eta) (CCT-eta)	7.35294	High	4	4	4	TRUE	FALSE	2 v 2	-0.220037	0.0912012	0.997487	2 v 2	3.25967	0.0110022	0.0711	2 v 2	3.03963	0.00515221	0.0568315	5.53605	8.85206	8.60028	5.20945	8.41278	8.22448	0.971557	0.977618
A0A0N4SWF7, Q923D5	Q923D5	Q923D5	Q923D5	Wbp11	WW domain-binding protein 11 (WBP-11) (Splicing factor that interacts with PQBP-1 and PP1)	1.40406	High	1	1	1	TRUE	FALSE	2 v 2	-0.218303	0.540971	0.997487	2 v 2	2.83393	0.0162442	0.0711	2 v 2	2.61563	0.0427847	0.0711262	3.57289	6.3345	6.36457	3.93546	6.84172	6.37504	1.00475	0.931789
Q99N91	Q99N91	Q99N91	Q99N91	Mrpl34	39S ribosomal protein L34, mitochondrial (L34mt) (MRP-L34)	10.8696	High	1	1	1	TRUE	FALSE	2 v 2	-0.215571	0.512652	0.997487	2 v 2	2.81549	0.071541	0.0940834	2 v 2	2.59992	0.0228648	0.0609881	5.23266	8.36588	7.926	4.54226	7.04002	7.04876	0.947419	1.00124
A0A1W2P6Q3, A0A1W2P7B7, A0A1W2P828, A0A1W2P871, P80314	P80314	P80314	P80314	Cct2	T-complex protein 1 subunit beta (TCP-1-beta) (CCT-beta)	8.03738	High	4	4	4	TRUE	FALSE	2 v 2	-0.214388	0.557447	0.997487	2 v 2	3.28045	0.0972781	0.111114	2 v 2	3.06606	0.0514144	0.0737217	4.60881	8.39446	7.92303	5.04876	7.824	7.86666	0.94384	1.00545
P01325	P01325	P01325	P01325	Ins1	Insulin-1 [Cleaved into: Insulin-1 B chain; Insulin-1 A chain]	6.48148	Medium	1	1	1	TRUE	FALSE	2 v 2	-0.21419	0.643125	0.997487	2 v 2	3.03782	0.0096999	0.0711	2 v 2	2.82363	0.0662505	0.0831317	4.80219	7.88631	7.33092	4.55459	7.54612	7.67313	0.929575	1.01683
P06837	P06837	P06837	P06837	Gap43	Neuromodulin (Axonal membrane protein GAP-43) (Calmodulin-binding protein P-57) (Growth-associated protein 43)	74.0088	High	18	44	18	TRUE	FALSE	2 v 2	-0.21267	0.528611	0.997487	2 v 2	3.06087	0.0636835	0.0885263	2 v 2	2.8482	0.016652	0.0608071	9.76802	13.1361	12.6907	9.77841	12.5321	12.5521	0.966096	1.0016
A0A0A0MQG2, E9PX29, Q62261, Q68FG2, Q91ZE6	Q62261	Q62261	Q62261	Sptbn1	Spectrin beta chain, non-erythrocytic 1 (Beta-II spectrin) (Embryonic liver fodrin) (Fodrin beta chain)	5.50148	High	12	12	12	TRUE	FALSE	2 v 2	-0.212486	0.555318	0.997487	2 v 2	3.10219	0.0187783	0.0720754	2 v 2	2.8897	0.0355443	0.067198	6.76686	9.96058	9.49506	6.73064	9.7413	9.78185	0.953263	1.00416
P28184	P28184	P28184	P28184	Mt3	Metallothionein-3 (MT-3) (Growth inhibitory factor) (GIF) (Metallothionein-III) (MT-III)	27.9412	High	3	6	3	TRUE	FALSE	2 v 2	-0.211925	0.54169	0.997487	2 v 2	2.76909	0.037446	0.0792184	2 v 2	2.55717	0.0195632	0.0608071	6.75889	9.69105	9.23745	6.76553	9.37156	9.40131	0.953194	1.00317
Q9DCT2	Q9DCT2	Q9DCT2	Q9DCT2	Ndufs3	NADH dehydrogenase [ubiquinone] iron-sulfur protein 3, mitochondrial (EC 7.1.1.2) (Complex I-30kD) (CI-30kD) (NADH-ubiquinone oxidoreductase 30 kDa subunit)	16.73	High	4	4	4	TRUE	FALSE	2 v 2	-0.208208	0.289735	0.997487	2 v 2	3.5278	0.0140391	0.0711	2 v 2	3.31959	0.00461841	0.0568315	4.56682	8.17243	7.86233	4.56682	8.01681	7.91049	0.962055	0.986738
A0A0N4SV66, Q64522, Q64523, Q6GSS7, Q8R1M2	Q6GSS7	Q6GSS7	Q6GSS7	Hist2h2aa1; Hist2h2aa2	Histone H2A type 2-A (H2a-614) (H2a-615) (Histone H2A.2)	30.7692	High	4	9	1	TRUE	FALSE	2 v 2	-0.206375	0.582156	0.997487	2 v 2	3.59673	0.0785411	0.0978484	2 v 2	3.39036	0.0334073	0.0669617	5.30378	9.34651	8.87221	5.63227	8.783	8.84455	0.949254	1.00701
A2A6G5, A2A6G6, A2A6G7, A2A6G8, A2A6G9, A2A6H0, A2A6H1, E9Q0N6, Q61792	Q61792	Q61792	Q61792	Lasp1	LIM and SH3 domain protein 1 (LASP-1) (Metastatic lymph node gene 50 protein) (MLN 50)	15.5894	High	4	4	4	TRUE	FALSE	2 v 2	-0.203673	0.440032	0.997487	2 v 2	2.94606	0.0108644	0.0711	2 v 2	2.74239	0.0274287	0.0639188	5.88996	8.88631	8.51412	5.49825	8.39403	8.35887	0.958117	0.995811
J3QMC2, P02584, P62962, Q5SX49	P62962	P62962	P62962	Pfn1	Profilin-1 (Profilin I)	21.4286	High	3	4	3	TRUE	FALSE	2 v 2	-0.203422	0.526959	0.997487	2 v 2	2.89899	0.00964712	0.0711	2 v 2	2.69556	0.0624689	0.0806278	3.85798	6.8009	6.8189	3.76553	6.62059	6.19574	1.00265	0.93583
P00004, P62894, P62897, P99999	P62897	P62897	P62897	Cycs	Cytochrome c, somatic	48.5714	High	5	7	5	TRUE	FALSE	2 v 2	-0.198372	0.646832	0.997487	2 v 2	2.83131	0.0726528	0.0944895	2 v 2	2.63294	0.00106391	0.0513933	6.79312	9.94895	9.43045	6.71287	9.21965	9.34141	0.947884	1.01321
A0A571BEL9, P80317	P80317	A0A571BEL9	P80317	Cct6a	T-complex protein 1 subunit zeta (TCP-1-zeta) (CCT-zeta-1)	1.69492	Medium	1	1	1	TRUE	FALSE	2 v 2	-0.197942	0.55082	0.997487	2 v 2	2.58671	0.130233	0.141046	2 v 2	2.38877	0.0806644	0.092951	4.84298	7.96636	7.53605	4.08746	6.1375	6.17193	0.945984	1.00561
B2KGR2, O89112	O89112	O89112	O89112	Lancl1	Glutathione S-transferase LANCL1 (EC 2.5.1.18) (40 kDa erythrocyte membrane protein) (p40) (LanC-like protein 1)	5.76441	High	2	2	2	TRUE	FALSE	2 v 2	-0.197009	0.65685	0.997487	2 v 2	2.76885	0.0116106	0.0711	2 v 2	2.57184	0.0687662	0.0844611	3.54844	6.26679	6.39917	4.09592	6.91528	6.38888	1.02112	0.923878
P09405	P09405	P09405	P09405	Ncl	Nucleolin (Protein C23)	4.80905	High	4	4	4	TRUE	FALSE	2 v 2	-0.196169	0.140524	0.997487	2 v 2	3.23849	0.0204176	0.0724885	2 v 2	3.04232	0.0125289	0.0608071	3.65535	6.99774	6.75756	3.63227	6.76686	6.61471	0.965676	0.977515
A0A668KLC6, E9Q8Y2, F7ALC8, G3UZE9, G3UZJ2, G3UZK9, P20357, Q80X35, Q80ZL4	P20357	A0A668KLC6	P20357	Map2	Microtubule-associated protein 2 (MAP-2)	9.35449	High	15	16	15	TRUE	FALSE	2 v 2	-0.192465	0.563847	0.997487	2 v 2	3.14045	0.0358387	0.0785403	2 v 2	2.94799	0.0126432	0.0608071	7.00675	10.3242	9.89618	7.04439	10.0079	10.0509	0.958544	1.0043
E9PZI9, E9QMY1, O54901, Q05D16, Q80VX2	O54901	O54901	O54901	Cd200	OX-2 membrane glycoprotein (MRC OX-2 antigen) (CD antigen CD200)	8.27338	High	2	2	2	TRUE	FALSE	2 v 2	-0.18707	0.545584	0.997487	2 v 2	3.81688	0.0136443	0.0711	2 v 2	3.62981	0.0521128	0.0737217	3.51096	7.24603	6.84298	3.40599	7.30469	7.3336	0.944377	1.00396
A0A5F8MPZ2, E9Q7C9, O88447, Q5UE59, Q7TNF4, Q8CD76	O88447	A0A5F8MPZ2	O88447	Klc1	Kinesin light chain 1 (KLC 1)	3.69686	High	2	2	2	TRUE	FALSE	2 v 2	-0.185646	0.460849	0.997487	2 v 2	3.04959	0.0311185	0.0775397	2 v 2	2.86395	0.00331739	0.0568315	5.52669	8.4271	8.40557	5.42291	8.62169	8.27193	0.997444	0.959433
P30681	P30681	P30681	P30681	Hmgb2	High mobility group protein B2 (High mobility group protein 2) (HMG-2)	13.8095	High	3	3	2	TRUE	FALSE	2 v 2	-0.183515	0.284209	0.997487	2 v 2	3.17212	0.0411078	0.080396	2 v 2	2.98861	0.0249682	0.0622902	5.44294	8.82018	8.54882	4.87283	7.83983	7.74416	0.969235	0.987797
P70195	P70195	P70195	P70195	Psmb7	Proteasome subunit beta type-7 (EC 3.4.25.1) (Macropain chain Z) (Multicatalytic endopeptidase complex chain Z) (Proteasome subunit Z)	3.2491	High	1	2	1	TRUE	FALSE	2 v 2	-0.181702	0.715378	0.997487	2 v 2	3.01582	0.00844433	0.0711	2 v 2	2.83412	0.0757807	0.0896996	4.91169	7.96751	7.40684	4.34341	7.31922	7.51649	0.92963	1.02695
P35802	P35802	P35802	P35802	Gpm6a	Neuronal membrane glycoprotein M6-a (M6a)	7.91367	High	2	5	2	TRUE	FALSE	2 v 2	-0.181476	0.726489	0.997487	2 v 2	3.03192	0.0356039	0.0785403	2 v 2	2.85044	0.0504459	0.0735548	6.89966	10.1013	9.52376	6.19771	9.05989	9.27449	0.942823	1.02369
E9Q740, F8VQC1	F8VQC1	F8VQC1	F8VQC1	Srp72	Signal recognition particle subunit SRP72	2.83159	High	2	3	2	TRUE	FALSE	2 v 2	-0.17908	0.106959	0.997487	2 v 2	2.91253	0.00516052	0.0711	2 v 2	2.73345	0.00157527	0.0513933	6.23649	9.12541	8.97671	6.35226	9.2884	9.07895	0.983704	0.97745
A0A140LIS5, Q3UL36	Q3UL36	Q3UL36	Q3UL36	Arglu1	Arginine and glutamate-rich protein 1	5.53506	High	2	2	2	TRUE	FALSE	2 v 2	-0.178544	0.0419341	0.997487	2 v 2	2.74618	0.0209568	0.0724885	2 v 2	2.56764	0.025329	0.0622902	5.62936	8.46597	8.29921	5.98413	8.63988	8.44956	0.980302	0.977972
Q62425	Q62425	Q62425	Q62425	Ndufa4	Cytochrome c oxidase subunit NDUFA4	8.53659	Medium	1	1	1	TRUE	FALSE	2 v 2	-0.178307	0.741435	0.997487	2 v 2	3.6826	0.0115373	0.0711	2 v 2	3.5043	0.0629885	0.0806305	4.34341	8.09276	7.49985	2.94486	6.56071	6.79701	0.926736	1.03602
A0A0G2JF23, A0A0G2JGY4, P08249	P08249	P08249	P08249	Mdh2	Malate dehydrogenase, mitochondrial (EC 1.1.1.37)	53.2544	High	14	26	14	TRUE	FALSE	2 v 2	-0.176668	0.551484	0.997487	2 v 2	3.12816	0.00355057	0.0711	2 v 2	2.9515	0.048497	0.0732893	8.50422	11.6149	11.2304	8.11842	11.264	11.2952	0.966896	1.00277
O35643, Q5SVG4, Q5SVG5	O35643	O35643	O35643	Ap1b1	AP-1 complex subunit beta-1 (Adaptor protein complex AP-1 subunit beta-1) (Adaptor-related protein complex 1 subunit beta-1) (Beta-1-adaptin) (Beta-adaptin 1) (Clathrin assembly protein complex 1 beta large chain) (Golgi adaptor HA1/AP1 adaptin beta subunit)	7.8473	High	7	7	1	TRUE	FALSE	2 v 2	-0.168311	0.050615	0.997487	2 v 2	3.72226	0.000766399	0.055472	2 v 2	3.55394	0.00320481	0.0568315	3.20163	6.92837	6.77347	2.80735	6.52513	6.34341	0.977642	0.972151
A0A0A6YW33, A0A2I3BPG9, P83882	P83882	A0A2I3BPG9	P83882	Rpl36a	60S ribosomal protein L36a (60S ribosomal protein L44)	23.5849	High	3	3	3	TRUE	FALSE	2 v 2	-0.16719	0.0147257	0.997487	2 v 2	2.8737	0.0529057	0.0836472	2 v 2	2.70651	0.0552545	0.0755107	3.20163	6.3147	6.14364	3.98185	6.61618	6.45286	0.972911	0.975315
A0A2R8VHW9, Q50HX3, Q91V41	Q91V41	Q91V41	Q91V41	Rab14	Ras-related protein Rab-14	26.5116	High	5	8	4	TRUE	FALSE	2 v 2	-0.166928	0.523601	0.997487	2 v 2	3.01182	0.0447163	0.080504	2 v 2	2.84489	0.0071856	0.0568315	5.53916	8.76288	8.41616	5.38198	8.1819	8.19476	0.960434	1.00157
P09103	P09103	P09103	P09103	P4hb	Protein disulfide-isomerase (PDI) (EC 5.3.4.1) (Cellular thyroid hormone-binding protein) (Endoplasmic reticulum resident protein 59) (ER protein 59) (ERp59) (Prolyl 4-hydroxylase subunit beta) (p55)	1.57171	Medium	1	1	1	TRUE	FALSE	2 v 2	-0.166472	0.596239	0.997487	2 v 2	2.83338	0.0107589	0.0711	2 v 2	2.66691	0.0652237	0.0827447	4.09592	6.88142	6.48864	3.64386	6.52513	6.58496	0.942922	1.00917
E9Q3V6, P42208	P42208	P42208	P42208	Septin2	Septin-2 (Neural precursor cell expressed developmentally down-regulated protein 5) (NEDD-5)	5.26316	High	1	1	1	TRUE	FALSE	2 v 2	-0.165293	0.685061	0.997487	2 v 2	2.53483	0.0390502	0.0792184	2 v 2	2.36954	0.122611	0.129824	3.33628	6.0268	6.16792	4.1127	6.49185	6.02015	1.02342	0.927339
Q8VDN2	Q8VDN2	Q8VDN2	Q8VDN2	Atp1a1	Sodium/potassium-transporting ATPase subunit alpha-1 (Na(+)/K(+) ATPase alpha-1 subunit) (EC 7.2.2.13) (Sodium pump subunit alpha-1)	16.3245	High	13	20	3	TRUE	FALSE	2 v 2	-0.164322	0.293558	0.997487	2 v 2	3.11995	0.00608033	0.0711	2 v 2	2.95563	0.0239924	0.0617642	4.1375	7.28725	7.20457	4.46597	7.55612	7.31016	0.988654	0.967448
O70435	O70435	O70435	O70435	Psma3	Proteasome subunit alpha type-3 (Macropain subunit C8) (Multicatalytic endopeptidase complex subunit C8) (Proteasome component C8) (Proteasome subunit K)	10.1961	High	2	2	2	TRUE	FALSE	2 v 2	-0.164311	0.900855	0.997487	2 v 2	2.65099	0.175032	0.183836	2 v 2	2.48667	0.0761102	0.0898858	3.40599	6.80478	5.59395	3.37851	5.2817	6.1639	0.822062	1.16703
P62274	P62274	P62274	P62274	Rps29	40S ribosomal protein S29	10.7143	Medium	1	1	1	TRUE	FALSE	2 v 2	-0.163708	0.409966	0.997487	2 v 2	2.41242	0.100334	0.113611	2 v 2	2.24871	0.0734176	0.088508	4.42626	7.22207	6.93546	4.62059	6.64962	6.60881	0.960315	0.993863
A0A286YE28, P40142	P40142	P40142	P40142	Tkt	Transketolase (TK) (EC 2.2.1.1) (P68)	14.2857	High	6	7	6	TRUE	FALSE	2 v 2	-0.162008	0.602309	0.997487	2 v 2	3.11127	0.00313396	0.0711	2 v 2	2.94926	0.0516942	0.0737217	6.97269	10.0686	9.68194	6.41954	9.54612	9.60881	0.961593	1.00657
P63168	P63168	P63168	P63168	Dynll1	Dynein light chain 1, cytoplasmic (8 kDa dynein light chain) (DLC8) (Dynein light chain LC8-type 1) (Protein inhibitor of neuronal nitric oxide synthase) (PIN) (mPIN)	24.7191	High	1	1	1	TRUE	FALSE	2 v 2	-0.161214	0.542616	0.997487	2 v 2	3.41937	0.00335835	0.0711	2 v 2	3.25815	0.0324744	0.0662173	2.96347	6.40088	6.05528	2.926	6.32733	6.3505	0.946008	1.00366
A0A338P7D7, B7ZMS4, Q9CWH6, Q9Z2U0	Q9Z2U0	Q9Z2U0	Q9Z2U0	Psma7	Proteasome subunit alpha type-7 (Proteasome subunit RC6-1)	27.4194	High	5	6	5	TRUE	FALSE	2 v 2	-0.156932	0.259424	0.997487	2 v 2	2.36957	0.155244	0.163712	2 v 2	2.21263	0.147446	0.152712	5.52669	8.48583	8.26115	5.853	7.633	7.54381	0.973524	0.988315
A0A494B9E9, Q9Z315	Q9Z315	Q9Z315	Q9Z315	Sart1	U4/U6.U5 tri-snRNP-associated protein 1 (Hypoxia-associated factor) (Squamous cell carcinoma antigen recognized by T-cells 1) (SART-1) (mSART-1)	5.95533	High	4	6	4	TRUE	FALSE	2 v 2	-0.156215	0.0395808	0.997487	2 v 2	2.90349	0.0275832	0.0738377	2 v 2	2.74727	0.0269003	0.0639188	4.9542	7.98356	7.81762	5.18587	7.96347	7.81698	0.979215	0.981605
P63038	P63038	P63038	P63038	Hspd1	60 kDa heat shock protein, mitochondrial (EC 5.6.1.7) (60 kDa chaperonin) (Chaperonin 60) (CPN60) (HSP-65) (Heat shock protein 60) (HSP-60) (Hsp60) (Mitochondrial matrix protein P1)	22.8621	High	9	11	9	TRUE	FALSE	2 v 2	-0.155338	0.633495	0.997487	2 v 2	3.10411	0.0162735	0.0711	2 v 2	2.94877	0.034502	0.067198	7.06824	10.2517	9.85705	6.43796	9.46271	9.5467	0.961502	1.00888
O54988	O54988	O54988	O54988	Slk	STE20-like serine/threonine-protein kinase (STE20-like kinase) (mSLK) (EC 2.7.11.1) (Etk4) (STE20-related kinase SMAK) (STE20-related serine/threonine-protein kinase) (STE20-related kinase) (Serine/threonine-protein kinase 2)	0.486618	Medium	1	1	1	TRUE	FALSE	2 v 2	-0.152003	0.668238	0.997487	2 v 2	2.51512	0.0725936	0.0944895	2 v 2	2.36311	0.00626693	0.0568315	4.30012	7.10329	6.6865	4.1375	6.36457	6.47735	0.941325	1.01772
P51881	P51881	P51881	P51881	Slc25a5	ADP/ATP translocase 2 (ADP,ATP carrier protein 2) (Adenine nucleotide translocator 2) (ANT 2) (Solute carrier family 25 member 5) [Cleaved into: ADP/ATP translocase 2, N-terminally processed]	40.604	High	13	16	7	TRUE	FALSE	2 v 2	-0.151108	0.592415	0.997487	2 v 2	3.19231	0.0455142	0.080504	2 v 2	3.0412	0.00539302	0.0568315	6.58946	10.0104	9.65642	6.70874	9.67243	9.72417	0.96464	1.00535
P40124	P40124	P40124	P40124	Cap1	Adenylyl cyclase-associated protein 1 (CAP 1)	10.1266	High	4	4	4	TRUE	FALSE	2 v 2	-0.148044	0.482397	0.997487	2 v 2	3.20973	0.0218674	0.0724885	2 v 2	3.06168	0.00619194	0.0568315	6.0917	9.41172	9.1236	5.54226	8.64169	8.63372	0.969387	0.999078
F7C312, P08113	P08113	P08113	P08113	Hsp90b1	Endoplasmin (94 kDa glucose-regulated protein) (GRP-94) (Endoplasmic reticulum resident protein 99) (ERp99) (Heat shock protein 90 kDa beta member 1) (Polymorphic tumor rejection antigen 1) (Tumor rejection antigen gp96)	6.98254	High	6	8	5	TRUE	FALSE	2 v 2	-0.143731	0.73296	0.997487	2 v 2	3.13798	0.0779328	0.0973228	2 v 2	2.99425	0.0135532	0.0608071	6.49985	10.0239	9.55785	6.84298	9.59488	9.77347	0.953506	1.01861
Q99N90	Q99N90	Q99N90	Q99N90	Mrpl36	39S ribosomal protein L36, mitochondrial (L36mt) (MRP-L36)	5.88235	Medium	1	1	1	TRUE	FALSE	2 v 2	-0.143225	0.60163	0.997487	2 v 2	2.76075	0.0618893	0.0868527	2 v 2	2.61753	0.0172734	0.0608071	4.60881	7.6388	7.29737	5.24793	7.73944	7.79442	0.955304	1.0071
P46096	P46096	P46096	P46096	Syt1	Synaptotagmin-1 (Synaptotagmin I) (SytI) (p65)	5.93824	High	2	2	2	TRUE	FALSE	2 v 2	-0.142516	0.53114	0.997487	2 v 2	3.70934	0.0684568	0.0912859	2 v 2	3.56682	0.0987241	0.107712	2.96347	6.2724	5.97269	1.76553	5.87529	5.88996	0.952219	1.0025
D3YXH0, P63054	P63054	D3YXH0	P63054	Pcp4	Calmodulin regulator protein PCP4 (Brain-specific antigen PCP-4) (Brain-specific polypeptide PEP-19) (Purkinje cell protein 4)	45.1613	High	3	3	3	TRUE	FALSE	2 v 2	-0.14134	0.830593	0.997487	2 v 2	2.7972	0.08532	0.101451	2 v 2	2.65586	0.0338642	0.0669617	4.85798	8.03232	7.37243	4.84298	7.26303	7.64024	0.917845	1.05194
B1ATY1, E9Q1F2, E9Q5F4, E9Q606, F8WGM8, G3UYG0, G3UZ07, P60710, P63260	P60710	P60710	P60710	Actb	Actin, cytoplasmic 1 (Beta-actin) [Cleaved into: Actin, cytoplasmic 1, N-terminally processed]	45.6	High	15	69	6	TRUE	TRUE	2 v 2	0.145265	0.724682	0.997487	2 v 2	3.05901	0.0710356	0.0938749	2 v 2	3.20427	0.00557563	0.0568315	10.0455	13.4473	13.2778	9.98797	12.7042	13.1642	0.987401	1.0362
B2KF73, O88892, P84102	O88892	O88892	O88892	Serf1	Small EDRK-rich factor 1 (Protein 4F5) (m4F5)	12.9032	High	1	1	1	TRUE	FALSE	2 v 2	-0.140796	0.357947	0.997487	2 v 2	3.10068	0.000677879	0.055472	2 v 2	2.95988	0.0183661	0.0608071	3.85798	6.95536	6.90328	4.24031	7.3443	7.11478	0.992512	0.96875
E9Q3P9, F8WGS1, G3UY29, G3UZD3, G3UZL4, P46638, P62492	P46638	P46638	P46638	Rab11b	Ras-related protein Rab-11B	17.8899	High	4	5	4	TRUE	FALSE	2 v 2	-0.137256	0.687202	0.997487	2 v 2	3.06615	0.0242005	0.0724885	2 v 2	2.92889	0.0303825	0.0652267	5.2211	8.40386	8.01011	5	7.94953	8.06878	0.953146	1.015
E9Q0H6, P51880	P51880	E9Q0H6	P51880	Fabp7	Fatty acid-binding protein, brain (Brain lipid-binding protein) (BLBP) (Brain-type fatty acid-binding protein) (B-FABP) (Fatty acid-binding protein 7)	44.697	High	4	7	4	TRUE	FALSE	2 v 2	-0.136199	0.432347	0.997487	2 v 2	3.15126	0.0362609	0.0785403	2 v 2	3.01506	0.0147233	0.0608071	6.1334	9.46434	9.2182	6.35755	9.32912	9.30287	0.973993	0.997186
Q8C8R3, S4R2F3, S4R2R5	Q8C8R3	S4R2F3	Q8C8R3	Ank2	Ankyrin-2 (ANK-2) (Ankyrin-B) (Brain ankyrin)	0.30785	High	1	1	1	TRUE	FALSE	2 v 2	-0.134508	0.733741	0.997487	2 v 2	3.14701	0.0286256	0.0744603	2 v 2	3.01251	0.0339973	0.0669682	3.20163	6.49025	6.05311	3.73335	6.73877	6.90689	0.932647	1.02495
A0A0G2JE32, A0A0G2JGL0, A0A494BA56, A0A494BAN1, P61079, P62838, Q6ZWY6	P61079	A0A0G2JGL0	P61079	Ube2d3	Ubiquitin-conjugating enzyme E2 D3 (EC 2.3.2.23) ((E3-independent) E2 ubiquitin-conjugating enzyme D3) (EC 2.3.2.24) (E2 ubiquitin-conjugating enzyme D3) (Ubiquitin carrier protein D3) (Ubiquitin-conjugating enzyme E2(17)KB 3) (Ubiquitin-conjugating enzyme E2-17 kDa 3) (Ubiquitin-protein ligase D3)	7.48299	High	1	1	1	TRUE	FALSE	2 v 2	-0.134434	0.0594921	0.997487	2 v 2	2.90156	0.0430894	0.080504	2 v 2	2.76713	0.0422909	0.0711131	4.23266	7.33092	7.18388	3.64386	6.34873	6.22689	0.979943	0.98081
A0A0U1RNQ6, Q8BFR5	Q8BFR5	Q8BFR5	Q8BFR5	Tufm	Elongation factor Tu, mitochondrial	3.53982	High	2	2	2	TRUE	FALSE	2 v 2	-0.133668	0.495861	0.997487	2 v 2	3.24974	0.060656	0.086539	2 v 2	3.11608	0.0364544	0.0677054	5.41954	8.97985	8.71425	5.44626	8.38543	8.3837	0.970422	0.999794
P60867	P60867	P60867	P60867	Rps20	40S ribosomal protein S20	10.084	High	1	2	1	TRUE	FALSE	2 v 2	-0.129546	0.727893	0.997487	2 v 2	2.80171	0.0574163	0.0851175	2 v 2	2.67216	0.00739195	0.057591	5.40599	8.46107	8.04712	5.91886	8.4672	8.62205	0.951076	1.01829
Q91ZZ3, Q9Z0F7	Q91ZZ3	Q91ZZ3	Q91ZZ3	Sncb	Beta-synuclein	13.5338	High	2	3	1	TRUE	FALSE	2 v 2	-0.127494	0.426657	0.997487	2 v 2	3.28203	0.0654908	0.0891806	2 v 2	3.15454	0.047896	0.0731001	3.10434	6.7252	6.49665	3.76553	6.70874	6.68229	0.966017	0.996058
A0A0U1RP32, A0A0U1RP98, A0A0U1RPG5, P10852	P10852	P10852	P10852	Slc3a2	4F2 cell-surface antigen heavy chain (4F2hc) (Solute carrier family 3 member 2) (CD antigen CD98)	3.42205	High	2	2	2	TRUE	FALSE	2 v 2	-0.126808	0.821592	0.997487	2 v 2	2.79284	0.0270688	0.0735097	2 v 2	2.66603	0.0764639	0.0899112	3.81762	6.72928	6.16189	3.15381	5.82782	6.1416	0.915683	1.05384
A0A0G2JF37, Q9DCT8	Q9DCT8	Q9DCT8	Q9DCT8	Crip2	Cysteine-rich protein 2 (CRP-2) (Heart LIM protein)	33.6538	High	3	3	3	TRUE	FALSE	2 v 2	-0.12298	0.495106	0.997487	2 v 2	2.99069	0.0257518	0.0735097	2 v 2	2.86771	0.0536282	0.0746146	4.73877	7.8505	7.84862	5.03122	7.90087	7.65678	0.999761	0.969107
P11031	P11031	P11031	P11031	Sub1	Activated RNA polymerase II transcriptional coactivator p15 (Positive cofactor 4) (PC4) (SUB1 homolog) (Single-stranded DNA-binding protein p9) (p14)	24.4094	High	3	4	3	TRUE	FALSE	2 v 2	-0.121184	0.318186	0.997487	2 v 2	2.94349	0.0577803	0.0851175	2 v 2	2.82231	0.0750046	0.0891854	5.11686	7.79246	7.60511	4.33628	7.54767	7.49265	0.975957	0.992711
D3YXW0, Q9CZC8	Q9CZC8	Q9CZC8	Q9CZC8	Scrn1	Secernin-1	6.52174	High	2	2	2	TRUE	FALSE	2 v 2	-0.119578	0.68639	0.997487	2 v 2	3.31797	0.0393057	0.0792184	2 v 2	3.1984	0.00351584	0.0568315	3.73335	7.25644	6.91409	3.40599	6.51885	6.62205	0.95282	1.01583
F6ZFT1, F8WJ64, Q9CR21	Q9CR21	Q9CR21	Q9CR21	Ndufab1	Acyl carrier protein, mitochondrial (ACP) (CI-SDAP) (NADH-ubiquinone oxidoreductase 9.6 kDa subunit)	13.4615	High	2	3	2	TRUE	FALSE	2 v 2	-0.117653	0.672933	0.997487	2 v 2	2.72477	0.0678791	0.0908535	2 v 2	2.60712	0.0202942	0.0609881	5.03562	8.05202	7.72588	4.91648	7.34961	7.44045	0.959495	1.01236
D3YZX3, D3Z1M1, D3Z1T4, E9PWM7, E9QKR0, P62880	P62880	E9QKR0	P62880	Gnb2	Guanine nucleotide-binding protein G(I)/G(S)/G(T) subunit beta-2 (G protein subunit beta-2) (Transducin beta chain 2)	15.2941	High	5	6	3	TRUE	FALSE	2 v 2	-0.116868	0.744837	0.997487	2 v 2	3.27715	0.0166917	0.0711	2 v 2	3.16029	0.0381985	0.0677054	4.51096	7.87406	7.4814	3.97269	7.1639	7.32283	0.950132	1.02218
Q5SUF2	Q5SUF2	Q5SUF2	Q5SUF2	Luc7l3	Luc7-like protein 3 (Cisplatin resistance-associated-overexpressed protein)	10.8796	High	4	5	4	TRUE	FALSE	2 v 2	-0.116699	0.385926	0.997487	2 v 2	3.06207	0.0327193	0.077878	2 v 2	2.94538	0.0514209	0.0737217	4.853	7.75756	7.55995	4.7866	8.00619	7.97039	0.974527	0.995529
P56480	P56480	P56480	P56480	Atp5f1b	ATP synthase subunit beta, mitochondrial (EC 7.1.2.2) (ATP synthase F1 subunit beta)	33.8374	High	12	16	12	TRUE	FALSE	2 v 2	-0.114368	0.733937	0.997487	2 v 2	3.02089	0.0577103	0.0851175	2 v 2	2.90652	0.00373858	0.0568315	7.42459	10.7201	10.3482	7.42626	10.1726	10.3157	0.965308	1.01407
F6YXU0, Q3U1U4, Q6ZWV7	Q6ZWV7	Q6ZWV7	Q6ZWV7	Rpl35	60S ribosomal protein L35	30.8943	High	5	7	5	TRUE	FALSE	2 v 2	-0.113397	0.350028	0.997487	2 v 2	2.75632	0.021611	0.0724885	2 v 2	2.64292	0.0392374	0.0688055	7.12205	9.97197	9.92807	7.51806	10.1808	9.99789	0.995598	0.982035
P62889	P62889	P62889	P62889	Rpl30	60S ribosomal protein L30	13.0435	High	2	2	2	TRUE	FALSE	2 v 2	-0.11304	0.792391	0.997487	2 v 2	3.34327	0.0578864	0.0851175	2 v 2	3.23023	0.00579756	0.0568315	4.24793	7.89603	7.44874	4.41278	7.45121	7.67243	0.943352	1.02969
A0A0U1RP97, A0A0U1RQ18, A0A0U1RQ72, P06745	P06745	P06745	P06745	Gpi	Glucose-6-phosphate isomerase (GPI) (EC 5.3.1.9) (Autocrine motility factor) (AMF) (Neuroleukin) (NLK) (Phosphoglucose isomerase) (PGI) (Phosphohexose isomerase) (PHI)	11.6487	High	6	6	6	TRUE	FALSE	2 v 2	-0.109561	0.679435	0.997487	2 v 2	3.01476	0.0263368	0.0735097	2 v 2	2.9052	0.0162302	0.0608071	6.32193	9.46148	9.15305	5.71699	8.60696	8.69627	0.967401	1.01038
E0CXB9, Q61301, Q8BS72	Q61301	E0CXB9	Q61301	Ctnna2	Catenin alpha-2 (Alpha N-catenin)	1.88877	High	1	1	1	TRUE	FALSE	2 v 2	-0.108238	0.742304	0.997487	2 v 2	2.93728	0.0184777	0.0720754	2 v 2	2.82904	0.0376151	0.0677054	4.57289	7.59544	7.23458	3.32193	6.17393	6.31832	0.952489	1.02339
F2Z471, Q60932	Q60932	Q60932	Q60932	Vdac1	Voltage-dependent anion-selective channel protein 1 (VDAC-1) (mVDAC1) (Outer mitochondrial membrane protein porin 1) (Plasmalemmal porin) (Voltage-dependent anion-selective channel protein 5) (VDAC-5) (mVDAC5)	43.2432	High	9	11	7	TRUE	FALSE	2 v 2	-0.105818	0.683331	0.997487	2 v 2	3.0609	0.0153746	0.0711	2 v 2	2.95508	0.0260431	0.0632301	6.70736	9.84219	9.54148	6.51885	9.50581	9.59488	0.969447	1.00937
Q9D819	Q9D819	Q9D819	Q9D819	Ppa1	Inorganic pyrophosphatase (EC 3.6.1.1) (Pyrophosphate phospho-hydrolase) (PPase)	11.4187	High	2	2	2	TRUE	FALSE	2 v 2	-0.105763	0.765069	0.997487	2 v 2	3.20652	0.00375166	0.0711	2 v 2	3.10076	0.0598488	0.0792408	4.30743	7.49506	7.11582	3.08746	6.31288	6.48059	0.949402	1.02657
A0A0R4J1P2, A2AIM4, B7ZNL3, D3Z2H9, D3Z6I8, E9Q448, E9Q450, E9Q452, E9Q453, E9Q454, E9Q455, E9Q456, E9Q5J9, E9Q7Q3, F8WID5, G5E8R0, G5E8R1, G5E8R2, P21107, P58771, P58774, Q8BP43, Q8BSH3, S4R2U0	E9Q7Q3	E9Q7Q3	E9Q7Q3	Tpm3	Tropomyosin alpha-3 chain	20.9677	High	5	5	5	TRUE	FALSE	2 v 2	-0.105289	0.752007	0.997487	2 v 2	2.64293	0.0233416	0.0724885	2 v 2	2.53764	0.0399683	0.0695448	6.39403	9.13391	8.77215	5.76553	8.31152	8.46271	0.960393	1.01819
Q9JMG7	Q9JMG7	Q9JMG7	Q9JMG7	Hdgfl3	Hepatoma-derived growth factor-related protein 3 (HRP-3)	23.7624	High	4	5	4	TRUE	FALSE	2 v 2	-0.104962	0.843665	0.997487	2 v 2	2.74393	0.073617	0.0948841	2 v 2	2.63897	0.0241297	0.0617642	6.63952	9.70217	9.17842	6.75221	9.17742	9.49125	0.946017	1.0342
P17665	P17665	P17665	P17665	Cox7c	Cytochrome c oxidase subunit 7C, mitochondrial (Cytochrome c oxidase polypeptide VIIc)	14.2857	High	1	1	1	TRUE	FALSE	2 v 2	-0.103727	0.741001	0.997487	2 v 2	3.19545	0.010996	0.0711	2 v 2	3.09172	0.0607511	0.0797407	5.00899	8.14924	7.80478	4.64962	7.90026	8.03727	0.957731	1.01734
B1ARB9, B1ARC0, Q61656, Q8BTS0, S4R1E3, S4R1I6	Q61656	Q8BTS0	Q61656	Ddx5	Probable ATP-dependent RNA helicase DDX5 (EC 3.6.4.13) (DEAD box RNA helicase DEAD1) (mDEAD1) (DEAD box protein 5) (RNA helicase p68)	19.2182	High	12	13	10	TRUE	FALSE	2 v 2	-0.102073	0.664886	0.997487	2 v 2	2.87469	0.0325802	0.077878	2 v 2	2.77262	0.00652372	0.0568315	7.54535	10.5673	10.2896	6.91767	9.64512	9.7187	0.973718	1.00763
A0A0R4J030, A0A286YCG0, Q8CCJ4	Q8CCJ4	Q8CCJ4	Q8CCJ4	Amer2	APC membrane recruitment protein 2 (Amer2) (Protein FAM123A)	1.93452	High	1	1	1	TRUE	FALSE	2 v 2	-0.101836	0.622686	0.997487	2 v 2	2.79707	0.0896148	0.105358	2 v 2	2.69523	0.0577437	0.0772877	4.9542	7.35491	7.40429	4.99095	8.18438	7.93133	1.00671	0.969081
Q8K003	Q8K003	Q8K003	Q8K003	Tma7	Translation machinery-associated protein 7 (Coiled-coil domain-containing protein 72)	32.8125	High	3	4	2	TRUE	FALSE	2 v 2	-0.0996743	0.775853	0.997487	2 v 2	2.72147	0.00576569	0.0711	2 v 2	2.62179	0.0597154	0.0792408	6.36632	9.11244	8.74147	6.3733	9.07012	9.24174	0.959289	1.01892
A0A0R4J218, A0A338P731, A0A338P7K4, A0A3B2W864, P63325, Q3UW83, Q9QXS1	P63325	P63325	P63325	Rps10	40S ribosomal protein S10	13.3333	High	3	4	3	TRUE	FALSE	2 v 2	-0.0995233	0.464338	0.997487	2 v 2	2.94136	0.0540423	0.0844613	2 v 2	2.84184	0.0361037	0.0675488	5.50462	8.69627	8.50779	5.89239	8.58346	8.57289	0.978327	0.998769
Q02257	Q02257	Q02257	Q02257	Jup	Junction plakoglobin (Desmoplakin III) (Desmoplakin-3)	10.4698	High	7	7	6	TRUE	FALSE	2 v 2	-0.0994966	0.747456	0.997487	2 v 2	2.18944	0.243613	0.248371	2 v 2	2.08994	0.190222	0.194294	8.74819	10.0564	10.1944	6.42794	9.49865	9.16164	1.01372	0.96452
O55042	O55042	O55042	O55042	Snca	Alpha-synuclein (Non-A beta component of AD amyloid) (Non-A4 component of amyloid precursor) (NACP)	42.8571	High	4	6	3	TRUE	FALSE	2 v 2	-0.0983336	0.813268	0.997487	2 v 2	3.41681	0.0559289	0.0851175	2 v 2	3.31848	0.118795	0.126296	6.8505	9.96636	9.54245	5.65249	9.37025	9.59749	0.957466	1.02425
A0A0N4SVV8, A0A6I8MX27, D3Z7F0, P16125	P16125	A0A6I8MX27	P16125	Ldhb	L-lactate dehydrogenase B chain (LDH-B) (EC 1.1.1.27) (LDH heart subunit) (LDH-H)	19.4611	High	6	7	5	TRUE	FALSE	2 v 2	-0.0973964	0.229984	0.997487	2 v 2	3.22195	0.0262996	0.0735097	2 v 2	3.12455	0.0196306	0.0608071	6.39746	9.48623	9.42564	5.62644	8.98157	8.84737	0.993612	0.985059
P59999	P59999	P59999	P59999	Arpc4	Actin-related protein 2/3 complex subunit 4 (Arp2/3 complex 20 kDa subunit) (p20-ARC)	4.16667	Medium	1	1	1	TRUE	FALSE	2 v 2	-0.0965116	0.808832	0.997487	2 v 2	3.17509	0.00103566	0.055472	2 v 2	3.07858	0.063176	0.0806305	4.32912	7.50938	7.10119	3.83794	7.00787	7.22304	0.945642	1.0307
C0HKE5, Q8BFU2, Q8CGP5, Q8CGP6, Q8CGP7	C0HKE5	C0HKE5	C0HKE5	H2ac11	Histone H2A type 1-G	30.7692	High	4	9	1	TRUE	FALSE	2 v 2	-0.0964991	0.856238	0.997487	2 v 2	3.52476	0.0847216	0.10097	2 v 2	3.42826	0.00962357	0.0589771	7.61029	11.6069	11.0904	7.76752	10.8204	11.144	0.955497	1.0299
F8WIR1, P18242	P18242	P18242	P18242	Ctsd	Cathepsin D (EC 3.4.23.5)	2.68293	High	1	1	1	TRUE	FALSE	2 v 2	-0.0959251	0.866362	0.997487	2 v 2	3.24366	0.0964698	0.110432	2 v 2	3.14774	0.00911862	0.0589771	3.64386	7.38284	6.83668	3.79701	6.54535	6.89966	0.926023	1.05413
F7CFA5, P00366, P26443	P26443	P26443	P26443	Glud1	Glutamate dehydrogenase 1, mitochondrial (GDH 1) (EC 1.4.1.3)	10.0358	High	5	5	5	TRUE	FALSE	2 v 2	-0.0955783	0.762513	0.997487	2 v 2	2.98406	0.00508816	0.0711	2 v 2	2.88848	0.0484744	0.0732893	4.64386	7.65177	7.31198	4.27053	7.23074	7.37938	0.955593	1.02056
Q9R0P5	Q9R0P5	Q9R0P5	Q9R0P5	Dstn	Destrin (Actin-depolymerizing factor) (ADF) (Sid 23)	37.5758	High	6	8	5	TRUE	FALSE	2 v 2	-0.0927763	0.752491	0.997487	2 v 2	2.95262	0.0267782	0.0735097	2 v 2	2.85985	0.0227441	0.0609881	6.98299	10.0599	9.74062	6.38888	9.21723	9.35094	0.968264	1.01451
A0A1L1SQV8, A0A1L1SSN6, A0A1L1ST52, A0A1L1STV8, A0A1L1SU37, A0A1L1SUV0, E9Q509, G3X925, P52480, P53657	P52480	P52480	P52480	Pkm	Pyruvate kinase PKM (EC 2.7.1.40) (Pyruvate kinase muscle isozyme)	27.1186	High	12	14	12	TRUE	FALSE	2 v 2	-0.0927434	0.632503	0.997487	2 v 2	2.95414	0.0575707	0.0851175	2 v 2	2.8614	0.0278982	0.0643285	7.80478	11.0268	10.7917	7.7039	10.3902	10.4398	0.978675	1.00478
Q8R1F0	Q8R1F0	Q8R1F0	Q8R1F0	D8Ertd738e	Leydig cell tumor 10 kDa protein homolog	17.0213	High	2	2	2	TRUE	FALSE	2 v 2	-0.0888385	0.61725	0.997487	2 v 2	2.63708	0.0269795	0.0735097	2 v 2	2.54824	0.00441936	0.0568315	6.34696	8.87221	8.91289	6.19771	8.94661	8.72826	1.00458	0.975594
E9Q715, Q05CX5, Q7TNC4	Q7TNC4	Q7TNC4	Q7TNC4	Luc7l2	Putative RNA-binding protein Luc7-like 2 (CGI-74 homolog)	21.4286	High	8	12	5	TRUE	FALSE	2 v 2	-0.0869582	0.515364	0.997487	2 v 2	3.08792	0.0126334	0.0711	2 v 2	3.00096	0.0323331	0.0661878	7.64313	10.6698	10.4916	7.58871	10.7379	10.7422	0.983297	1.0004
P05413, P11404	P11404	P11404	P11404	Fabp3	Fatty acid-binding protein, heart (Fatty acid-binding protein 3) (Heart-type fatty acid-binding protein) (H-FABP) (Mammary-derived growth inhibitor) (MDGI)	11.2782	High	2	2	2	TRUE	FALSE	2 v 2	-0.0806878	0.86473	0.997487	2 v 2	2.78333	0.0590133	0.0860474	2 v 2	2.70264	0.0271332	0.0639188	5.31107	8.35315	7.89845	5.20945	7.73403	8.02735	0.945566	1.03793
Q3TS02, Q3V117, Q91V92	Q91V92	Q3V117	Q91V92	Acly	ATP-citrate synthase (EC 2.3.3.8) (ATP-citrate (pro-S-)-lyase) (Citrate cleavage enzyme)	6.41613	High	6	6	6	TRUE	FALSE	2 v 2	-0.0806067	0.844394	0.997487	2 v 2	3.23261	0.00723082	0.0711	2 v 2	3.152	0.0577003	0.0772877	5.60288	8.87221	8.46842	4.37851	7.5744	7.81698	0.954488	1.03203
A0A338P6N1, P97792	P97792	P97792	P97792	Cxadr	Coxsackievirus and adenovirus receptor homolog (CAR) (mCAR)	6.30137	High	2	2	2	TRUE	FALSE	2 v 2	-0.0803253	0.669098	0.997487	2 v 2	2.9779	0.0307032	0.0774254	2 v 2	2.89757	0.000739975	0.0482834	3.30743	6.1416	6.20163	3.01792	6.13955	5.91886	1.00978	0.964055
A0A494BAV2, Q61035	Q61035	Q61035	Q61035	Hars1	Histidine--tRNA ligase, cytoplasmic (EC 6.1.1.21) (Histidyl-tRNA synthetase) (HisRS)	1.76817	Medium	1	1	1	TRUE	FALSE	2 v 2	-0.0800246	0.566093	0.997487	2 v 2	3.21572	0.0804133	0.0992337	2 v 2	3.13569	0.0626773	0.0806278	3.23266	6.85674	6.67807	3.94486	6.75221	6.77083	0.973943	1.00276
A0A1Y7VJ71, A0A494B9A7, F8WGL3, P18760, P45591	P18760	P18760	P18760	Cfl1	Cofilin-1 (Cofilin, non-muscle isoform)	54.2169	High	11	19	10	TRUE	FALSE	2 v 2	-0.0789234	0.887174	0.997487	2 v 2	2.92393	0.0227415	0.0724885	2 v 2	2.84501	0.0748743	0.0891854	8.13031	11.1587	10.6392	7.36457	10.184	10.5457	0.953438	1.03552
A3KGL9, B7ZCQ3, F6W687, P09602, Q5XK38	P09602	P09602	P09602	Hmgn2	Non-histone chromosomal protein HMG-17 (High mobility group nucleosome-binding domain-containing protein 2)	42.2222	High	4	8	4	TRUE	FALSE	2 v 2	-0.078772	0.833437	0.997487	2 v 2	2.66245	0.0311941	0.0775397	2 v 2	2.58368	0.0402597	0.0697139	8.1153	10.9083	10.5354	7.83542	10.3673	10.5827	0.965811	1.02078
B8JKK2, Q9CZM2	Q9CZM2	Q9CZM2	Q9CZM2	Rpl15	60S ribosomal protein L15	16.6667	High	3	4	3	TRUE	FALSE	2 v 2	-0.0726927	0.828011	0.997487	2 v 2	2.98649	0.0716916	0.0940834	2 v 2	2.9138	0.0164375	0.0608071	5.8125	9.13673	8.80155	6.16792	8.81666	9.00647	0.963314	1.02153
Q9R0P9	Q9R0P9	Q9R0P9	Q9R0P9	Uchl1	Ubiquitin carboxyl-terminal hydrolase isozyme L1 (UCH-L1) (EC 3.4.19.12) (Neuron cytoplasmic protein 9.5) (PGP 9.5) (PGP9.5) (Ubiquitin thioesterase L1)	27.8027	High	6	9	6	TRUE	FALSE	2 v 2	-0.0719931	0.880626	0.997487	2 v 2	3.11886	0.0111094	0.0711	2 v 2	3.04686	0.0900466	0.100301	7.37156	10.436	9.98456	6.49985	9.67313	9.98057	0.956744	1.03178
A0A286YCM2, A0A286YDH1, A0A286YDM3, A0A286YEC4, B2M1R6, H3BJS9, H3BK96, H3BKD0, H3BKI8, H3BLL4, H3BLP7, P61979, Q8BT23	P61979	P61979	P61979	Hnrnpk	Heterogeneous nuclear ribonucleoprotein K (hnRNP K)	11.2311	High	5	5	5	TRUE	FALSE	2 v 2	-0.0717387	0.860653	0.997487	2 v 2	3.48769	0.0101672	0.0711	2 v 2	3.41595	0.04962	0.0735548	4.95884	8.50224	8.108	4.03562	7.46761	7.71836	0.953632	1.03358
A0A1L1SQA8, P62852	P62852	P62852	P62852	Rps25	40S ribosomal protein S25	30.4	High	6	12	6	TRUE	FALSE	2 v 2	-0.0682565	0.47863	0.997487	2 v 2	2.63076	0.00337441	0.0711	2 v 2	2.56251	0.0193139	0.0608071	8.04166	10.6585	10.5264	8.59059	11.2353	11.2309	0.987608	0.999605
E9Q8F0, F7AA45, Q8VH51	Q8VH51	Q8VH51	Q8VH51	Rbm39	RNA-binding protein 39 (Coactivator of activating protein 1 and estrogen receptors) (Coactivator of AP-1 and ERs) (RNA-binding motif protein 39) (RNA-binding region-containing protein 2)	7.54717	High	2	2	2	TRUE	FALSE	2 v 2	-0.066498	0.91254	0.997487	2 v 2	3.75395	0.241125	0.246315	2 v 2	3.68746	0.170676	0.17538	0.678072	5.926	5.37851	3.7866	6.04658	6.46107	0.907613	1.06855
Q60692	Q60692	Q60692	Q60692	Psmb6	Proteasome subunit beta type-6 (EC 3.4.25.1) (Low molecular mass protein 19) (Macropain delta chain) (Multicatalytic endopeptidase complex delta chain) (Proteasome delta chain) (Proteasome subunit Y)	13.0252	High	3	4	3	TRUE	FALSE	2 v 2	-0.0635752	0.516112	0.997487	2 v 2	3.01812	0.0361955	0.0785403	2 v 2	2.95454	0.051313	0.0737217	5.71699	8.90689	8.91019	5.27053	8.11686	7.98641	1.00037	0.983928
P28667	P28667	P28667	P28667	Marcksl1	MARCKS-related protein (Brain protein F52) (MARCKS-like protein 1) (Macrophage myristoylated alanine-rich C kinase substrate) (Mac-MARCKS) (MacMARCKS)	18.5	High	3	8	3	TRUE	FALSE	2 v 2	-0.0622196	0.772054	0.997487	2 v 2	3.29104	0.0105279	0.0711	2 v 2	3.22882	0.0220444	0.0609881	7.41616	10.7616	10.5331	7.30652	10.5431	10.6472	0.978767	1.00987
P35564	P35564	P35564	P35564	Canx	Calnexin	14.2132	High	8	9	8	TRUE	FALSE	2 v 2	-0.0607772	0.861551	0.997487	2 v 2	3.22485	0.00951365	0.0711	2 v 2	3.16407	0.045565	0.0719531	7.54458	10.8176	10.4818	7.05637	10.233	10.4473	0.968956	1.02094
A0A338P6C7, D3Z1M7, D3Z656, E9Q7S0, F6VSS8, F7BQW7, Q8CHC4	Q8CHC4	D3Z656	Q8CHC4	Synj1	Synaptojanin-1 (EC 3.1.3.36) (Synaptic inositol 1,4,5-trisphosphate 5-phosphatase 1)	2.5413	High	2	2	2	TRUE	FALSE	2 v 2	-0.0601042	0.891303	0.997487	2 v 2	2.81775	0.0415947	0.080396	2 v 2	2.75765	0.0378679	0.0677054	3.05311	5.6865	5.97499	3.08746	6.08958	5.68089	1.05073	0.932886
A0A087WSI9, A0A140LHG9, A0A5F8MPL3, E9Q9A3, E9QLK9, E9QQ05, Q3TWS4, Q61548, Q7M6Y3	Q61548	Q61548	Q61548	Snap91	Clathrin coat assembly protein AP180 (91 kDa synaptosomal-associated protein) (Clathrin coat-associated protein AP180) (Phosphoprotein F1-20)	6.21532	High	5	6	5	TRUE	FALSE	2 v 2	-0.058164	0.807961	0.997487	2 v 2	2.82346	0.0419929	0.080504	2 v 2	2.76529	9.68132e-05	0.0252683	7	10.01	9.76487	6.57592	9.21286	9.34163	0.975515	1.01398
A0A494B945, A0A494BA38, A0A494BBL7, P55258, P61028, P62821, Q5SW86, Q5SW87, Q5SW88, Q9D1G1	P62821	P62821	P62821	Rab1A	Ras-related protein Rab-1A (YPT1-related protein)	28.2927	High	7	9	5	TRUE	FALSE	2 v 2	-0.0580796	0.822298	0.997487	2 v 2	2.7953	0.0529799	0.0836472	2 v 2	2.73722	0.00709957	0.0568315	6.8189	9.84737	9.58665	6.8679	9.43003	9.57459	0.973524	1.01533
O70250, Q9DBJ1	Q9DBJ1	Q9DBJ1	Q9DBJ1	Pgam1	Phosphoglycerate mutase 1 (EC 5.4.2.11) (EC 5.4.2.4) (BPG-dependent PGAM 1) (Phosphoglycerate mutase isozyme B) (PGAM-B)	42.5197	High	7	11	7	TRUE	FALSE	2 v 2	-0.0564329	0.916759	0.997487	2 v 2	2.93278	0.105126	0.118013	2 v 2	2.87635	0.0131933	0.0608071	5.89724	9.31877	8.83321	6.21917	8.6632	9.0359	0.947894	1.04302
B0QZL1, B1ARR7, J3QPZ9, P17182, P21550, Q6PHC1	P17182	P17182	P17182	Eno1	Alpha-enolase (EC 4.2.1.11) (2-phospho-D-glycerate hydro-lyase) (Enolase 1) (Non-neural enolase) (NNE)	55.0691	High	20	36	16	TRUE	FALSE	2 v 2	-0.0555496	0.775698	0.997487	2 v 2	3.20243	0.0152961	0.0711	2 v 2	3.14688	0.0460532	0.0719531	9.08401	12.2095	12.0029	8.26866	11.5481	11.6436	0.983076	1.00827
Q8BK64	Q8BK64	Q8BK64	Q8BK64	Ahsa1	Activator of 90 kDa heat shock protein ATPase homolog 1 (AHA1)	13.6095	High	3	3	3	TRUE	FALSE	2 v 2	-0.0536844	0.768317	0.997487	2 v 2	2.96913	0.0444705	0.080504	2 v 2	2.91545	0.0145841	0.0608071	3.20163	6.37851	6.18388	3.62059	6.38198	6.46923	0.969487	1.01367
Q91XV3	Q91XV3	Q91XV3	Q91XV3	Basp1	Brain acid soluble protein 1 (22 kDa neuronal tissue-enriched acidic protein) (Neuronal axonal membrane protein NAP-22)	75.2212	High	13	36	13	TRUE	FALSE	2 v 2	-0.0533084	0.912893	0.997487	2 v 2	3.18828	0.0710182	0.0938749	2 v 2	3.13497	0.00609521	0.0568315	9.38457	12.93	12.4895	9.50839	12.3395	12.6734	0.965934	1.02706
P16381, Q62095, Q62167	Q62167	Q62167	Q62167	Ddx3x	ATP-dependent RNA helicase DDX3X (EC 3.6.4.13) (D1Pas1-related sequence 2) (DEAD box RNA helicase DEAD3) (mDEAD3) (DEAD box protein 3, X-chromosomal) (Embryonic RNA helicase)	14.3505	High	7	7	7	TRUE	FALSE	2 v 2	-0.0530147	0.743354	0.997487	2 v 2	2.91734	0.0473747	0.0813473	2 v 2	2.86432	0.0207062	0.0609881	5.65535	8.79019	8.61287	5.78921	8.48905	8.56033	0.979828	1.0084
Q99KI0	Q99KI0	Q99KI0	Q99KI0	Aco2	Aconitate hydratase, mitochondrial (Aconitase) (EC 4.2.1.3) (Citrate hydro-lyase)	13.7179	High	8	9	8	TRUE	FALSE	2 v 2	-0.0513598	0.895363	0.997487	2 v 2	2.38927	0.0877383	0.103902	2 v 2	2.33791	0.00591669	0.0568315	6.17991	8.90056	8.53955	6.41785	8.47573	8.73403	0.959439	1.03048
D3Z794, G3UWI9, G3UWX9, G3UZ60, G3UZA7, G3UZX6, H7BWX9, P61957, Q9Z172	Q9Z172	G3UZA7	Q9Z172	Sumo3	Small ubiquitin-related modifier 3 (SUMO-3) (SMT3 homolog 1) (Ubiquitin-like protein SMT3A) (Smt3A)	10.9091	High	1	2	1	TRUE	FALSE	2 v 2	-0.0502103	0.820958	0.997487	2 v 2	2.85561	0.130078	0.141046	2 v 2	2.8054	0.0941476	0.103952	3.44626	6.8936	6.66959	3.82782	6.0917	6.21529	0.967504	1.02029
A0A1Y7VKY1, A0A3Q4EGP3, F6YVP7, P62270, S4R1N6	P62270	A0A1Y7VKY1	P62270	Rps18	40S ribosomal protein S18 (Ke-3) (Ke3)	17.1053	High	3	4	3	TRUE	FALSE	2 v 2	-0.0496177	0.837316	0.997487	2 v 2	2.81336	0.0732353	0.0947112	2 v 2	2.76375	0.0311083	0.0653946	4.97269	8.11114	7.8716	5.09592	7.58421	7.72451	0.970468	1.0185
P05202	P05202	P05202	P05202	Got2	Aspartate aminotransferase, mitochondrial (mAspAT) (EC 2.6.1.1) (EC 2.6.1.7) (Fatty acid-binding protein) (FABP-1) (Glutamate oxaloacetate transaminase 2) (Kynurenine aminotransferase 4) (Kynurenine aminotransferase IV) (Kynurenine--oxoglutarate transaminase 4) (Kynurenine--oxoglutarate transaminase IV) (Plasma membrane-associated fatty acid-binding protein) (FABPpm) (Transaminase A)	29.3023	High	11	14	11	TRUE	FALSE	2 v 2	-0.0486397	0.927554	0.997487	2 v 2	2.95849	0.0555859	0.0851175	2 v 2	2.90985	0.0364083	0.0677054	7.82337	11.0408	10.5666	7.75889	10.4584	10.8353	0.957049	1.03604
B1AXW4, B1AXW5, B1AXW6, P35700	P35700	P35700	P35700	Prdx1	Peroxiredoxin-1 (EC 1.11.1.24) (Macrophage 23 kDa stress protein) (Osteoblast-specific factor 3) (OSF-3) (Thioredoxin peroxidase 2) (Thioredoxin-dependent peroxide reductase 2) (Thioredoxin-dependent peroxiredoxin 1)	42.7136	High	7	10	3	TRUE	FALSE	2 v 2	-0.0484508	0.69162	0.997487	2 v 2	3.02964	0.00980141	0.0711	2 v 2	2.98119	0.00969966	0.0589771	7.66888	10.7452	10.6046	6.98755	9.97054	10.0142	0.986922	1.00438
P17426, P17427	P17427	P17427	P17427	Ap2a2	AP-2 complex subunit alpha-2 (100 kDa coated vesicle protein C) (Adaptor protein complex AP-2 subunit alpha-2) (Adaptor-related protein complex 2 subunit alpha-2) (Alpha-adaptin C) (Alpha2-adaptin) (Clathrin assembly protein complex 2 alpha-C large chain) (Plasma membrane adaptor HA2/AP2 adaptin alpha C subunit)	4.90405	High	4	5	4	TRUE	FALSE	2 v 2	-0.0464933	0.895419	0.997487	2 v 2	3.48039	0.0467541	0.0813473	2 v 2	3.43389	0.00452438	0.0568315	5.12928	8.86573	8.53877	5.11686	8.34119	8.57516	0.963121	1.02805
P54823	P54823	P54823	P54823	Ddx6	Probable ATP-dependent RNA helicase DDX6 (EC 3.6.4.13) (ATP-dependent RNA helicase p54) (DEAD box protein 6) (Oncogene RCK homolog)	1.65631	Medium	1	1	1	TRUE	FALSE	2 v 2	-0.0459243	0.924256	0.997487	2 v 2	3.31207	0.00209545	0.0711	2 v 2	3.26615	0.0724402	0.0875319	3.7866	7.10957	6.67948	3.18587	6.48704	6.82528	0.939506	1.05214
H3BJ30, H3BJW3, H3BKW0, Q6NVF9	Q6NVF9	H3BJW3	Q6NVF9	Cpsf6	Cleavage and polyadenylation specificity factor subunit 6	14.7005	High	7	9	7	TRUE	FALSE	2 v 2	-0.0427649	0.897052	0.997487	2 v 2	2.76845	0.00640521	0.0711	2 v 2	2.72569	0.0674792	0.0839139	7.13853	9.87912	9.57422	7.22689	10.0232	10.2426	0.969136	1.02189
H3BK90, H3BKI6, Q925I1	Q925I1	Q925I1	Q925I1	Atad3	ATPase family AAA domain-containing protein 3 (AAA-ATPase TOB3)	3.21489	High	2	2	2	TRUE	FALSE	2 v 2	-0.041574	0.938342	0.997487	2 v 2	1.94235	0.00802496	0.0711	2 v 2	1.90077	0.133142	0.139279	4.30743	6.27426	5.80478	3.71149	5.62936	6.01569	0.925173	1.06863
A0A338P702, A0A338P786, A0A338P7E5, P68037	P68037	P68037	P68037	Ube2l3	Ubiquitin-conjugating enzyme E2 L3 (EC 2.3.2.23) (E2 ubiquitin-conjugating enzyme L3) (UbcM4) (Ubiquitin carrier protein L3) (Ubiquitin-protein ligase L3)	20.1299	High	3	3	3	TRUE	FALSE	2 v 2	-0.04038	0.66721	0.997487	2 v 2	3.5548	0.0797395	0.0988694	2 v 2	3.51442	0.093105	0.103186	4.47249	7.57969	7.46923	2.90689	6.90929	6.93899	0.985427	1.0043
O08599	O08599	O08599	O08599	Stxbp1	Syntaxin-binding protein 1 (Protein unc-18 homolog 1) (Unc18-1) (Protein unc-18 homolog A) (Unc-18A)	8.92256	High	5	7	5	TRUE	FALSE	2 v 2	-0.0397802	0.936424	0.997487	2 v 2	3.1583	0.0421388	0.080504	2 v 2	3.11852	0.0382626	0.0677054	6.52199	9.88966	9.45286	6.20359	9.15254	9.50978	0.955833	1.03903
E9Q1G8, E9Q9F5, O55131	O55131	E9Q1G8	O55131	Septin7	Septin-7 (CDC10 protein homolog)	7.11009	High	4	4	3	TRUE	FALSE	2 v 2	-0.0395842	0.905698	0.997487	2 v 2	3.16073	0.032087	0.077878	2 v 2	3.12114	0.0215775	0.0609881	5.62059	8.94075	8.6359	4.8125	7.81378	8.03947	0.965903	1.02888
A0A2R8VHR6, Q0VBK2, Q3TBQ1	Q0VBK2	Q0VBK2	Q0VBK2	Krt80	Keratin, type II cytoskeletal 80 (Cytokeratin-80) (CK-80) (Keratin-80) (K80) (Type-II keratin Kb20)	4.86726	High	2	5	2	TRUE	TRUE	2 v 2	0.0586798	0.864823	0.997487	2 v 2	2.83857	0.180816	0.188772	2 v 2	2.89725	0.120797	0.128162	6.24603	8.25597	8.58684	4.36457	8.03177	7.81826	1.04008	0.973417
H3BKR2, H3BLF7, P62874, Q61011	P62874	P62874	P62874	Gnb1	Guanine nucleotide-binding protein G(I)/G(S)/G(T) subunit beta-1 (Transducin beta chain 1)	22.6471	High	6	7	4	TRUE	FALSE	2 v 2	-0.0390298	0.90509	0.997487	2 v 2	3.25545	0.015772	0.0711	2 v 2	3.21642	0.0354291	0.067198	6.12516	9.46127	9.16239	5.96809	9.14287	9.3637	0.96841	1.02415
P51863	P51863	P51863	P51863	Atp6v0d1	V-type proton ATPase subunit d 1 (V-ATPase subunit d 1) (P39) (Physophilin) (V-ATPase 40 kDa accessory protein) (V-ATPase AC39 subunit) (Vacuolar proton pump subunit d 1)	2.2792	Medium	1	1	1	TRUE	FALSE	2 v 2	-0.038867	0.936549	0.997487	2 v 2	3.2144	0.0768211	0.0970264	2 v 2	3.17553	0.000221972	0.0308037	3.83794	7.44211	7.01458	4.15381	6.97842	7.32823	0.942552	1.05013
A0A0U1RPN8, A0A0U1RPT5, A6ZI44, A6ZI46, A6ZI47, D3YV98, D3YWI1, D3Z510, P00883, P05063, P05064, Q9CPQ9	P05064	A6ZI44	P05064	Aldoa	Fructose-bisphosphate aldolase A (EC 4.1.2.13) (Aldolase 1) (Muscle-type aldolase)	15.6593	High	5	6	5	TRUE	FALSE	2 v 2	-0.0386157	0.928894	0.997487	2 v 2	2.28964	0.0465521	0.0812716	2 v 2	2.25103	0.0498324	0.0735548	6.47897	8.93634	8.55344	6.33628	8.4582	8.76388	0.957152	1.03614
P62979, P62983	P62983	P62983	P62983	Rps27a	Ubiquitin-40S ribosomal protein S27a (Ubiquitin carboxyl extension protein 80) [Cleaved into: Ubiquitin; 40S ribosomal protein S27a]	54.4872	High	8	26	2	TRUE	FALSE	2 v 2	-0.0374698	0.861256	0.997487	2 v 2	2.18622	0.03644	0.078602	2 v 2	2.14875	0.0130112	0.0608071	9.17368	11.4852	11.2785	9.25833	11.3193	11.451	0.982006	1.01164
P10922	P10922	P10922	P10922	H1-0	Histone H1.0 (Histone H1') (Histone H1(0)) (MyD196) [Cleaved into: Histone H1.0, N-terminally processed]	4.12371	High	1	1	1	TRUE	FALSE	2 v 2	-0.0374678	0.947747	0.997487	2 v 2	3.25407	0.139028	0.148411	2 v 2	3.2166	0.0526629	0.0740613	4.44626	8.42249	7.92955	5.07468	7.60659	8.02459	0.941474	1.05495
P57784	P57784	P57784	P57784	Snrpa1	U2 small nuclear ribonucleoprotein A' (U2 snRNP A')	20	High	4	4	4	TRUE	FALSE	2 v 2	-0.0332142	0.893191	0.997487	2 v 2	3.54306	0.0124352	0.0711	2 v 2	3.50985	0.0480332	0.0731001	5.03122	8.6435	8.80639	5.06609	8.53993	8.31061	1.01885	0.973147
D3Z1R1, E9PX27, E9Q0C3, E9Q3D6, P11499	P11499	P11499	P11499	Hsp90ab1	Heat shock protein HSP 90-beta (Heat shock 84 kDa) (HSP 84) (HSP84) (Tumor-specific transplantation 84 kDa antigen) (TSTA)	20.3039	High	14	31	4	TRUE	FALSE	2 v 2	-0.0325027	0.932542	0.997487	2 v 2	3.4494	0.00646323	0.0711	2 v 2	3.4169	0.0503059	0.0735548	5.36107	8.84549	8.5074	4.78136	8.19574	8.46883	0.961778	1.03332
P97807	P97807	P97807	P97807	Fh	Fumarate hydratase, mitochondrial (Fumarase) (EC 4.2.1.2) (EF-3)	1.77515	High	1	1	1	TRUE	FALSE	2 v 2	-0.0323195	0.882935	0.997487	2 v 2	3.21361	0.0262977	0.0735097	2 v 2	3.18129	0.0611655	0.080021	4.87283	7.95361	7.74752	4.64962	7.99605	8.1375	0.974088	1.01769
P31254, Q02053	Q02053	Q02053	Q02053	Uba1	Ubiquitin-like modifier-activating enzyme 1 (EC 6.2.1.45) (Ubiquitin-activating enzyme E1) (Ubiquitin-activating enzyme E1 X) (Ubiquitin-like modifier-activating enzyme 1 X)	8.22306	High	7	8	7	TRUE	FALSE	2 v 2	-0.0322586	0.913842	0.997487	2 v 2	3.328	0.0114789	0.0711	2 v 2	3.29574	0.0341359	0.0669885	5.80478	9.19279	8.92362	5.23266	8.50064	8.70529	0.97072	1.02407
Q9JJU8	Q9JJU8	Q9JJU8	Q9JJU8	Sh3bgrl	SH3 domain-binding glutamic acid-rich-like protein	21.9298	High	2	2	2	TRUE	FALSE	2 v 2	-0.0303354	0.831236	0.997487	2 v 2	3.1419	0.104093	0.117105	2 v 2	3.11156	0.0827241	0.0942492	2.80735	6.46761	6.32553	3.62059	6.24413	6.32553	0.978033	1.01304
Q792Z1	Q792Z1	Q792Z1	Q792Z1	Try10	Trypsin 10 (Trypsinogen 10)	4.06504	High	1	5	1	TRUE	FALSE	2 v 2	-0.0300088	0.828362	0.997487	2 v 2	2.68762	0.0445906	0.080504	2 v 2	2.65761	0.0191487	0.0608071	6.6279	9.12696	9.20555	7.0268	9.90298	9.76437	1.00861	0.986004
A0A0J9YUD8, A0A0J9YUZ4, D3YVC6, D3YZ18, P63158	P63158	P63158	P63158	Hmgb1	High mobility group protein B1 (High mobility group protein 1) (HMG-1)	33.9535	High	7	8	7	TRUE	FALSE	2 v 2	-0.0295287	0.933981	0.997487	2 v 2	2.88006	0.0637031	0.0885263	2 v 2	2.85053	0.00121326	0.0513933	7.30012	10.4693	10.1561	7.33718	9.92807	10.1823	0.970079	1.0256
A0A0G2JDU7, F7BDR1, Q61553	Q61553	Q61553	Q61553	Fscn1	Fascin (Singed-like protein)	25.9635	High	10	13	10	TRUE	FALSE	2 v 2	-0.0290386	0.934708	0.997487	2 v 2	2.8711	0.0746971	0.0958031	2 v 2	2.84206	0.0126071	0.0608071	7.63517	10.8447	10.5335	7.45204	9.9847	10.2378	0.971306	1.02535
D3YVB4, D3Z712, F8WJ41, P62245	P62245	P62245	P62245	Rps15a	40S ribosomal protein S15a	11.5385	High	2	2	2	TRUE	FALSE	2 v 2	-0.0266994	0.924097	0.997487	2 v 2	3.10559	0.0490505	0.0819954	2 v 2	3.07889	0.00349037	0.0568315	4.78136	8.1267	7.87713	4.69488	7.56071	7.75689	0.96929	1.02595
A0A0J9YTX5, A0A0J9YUZ1, P97427, Q6P1J1	P97427	Q6P1J1	P97427	Crmp1	Dihydropyrimidinase-related protein 1 (DRP-1) (Collapsin response mediator protein 1) (CRMP-1) (Inactive dihydropyrimidinase) (Unc-33-like phosphoprotein 3) (ULIP-3)	42.8322	High	16	29	13	TRUE	FALSE	2 v 2	-0.0247317	0.911495	0.997487	2 v 2	3.11001	0.0503345	0.0826245	2 v 2	3.08528	0.0143711	0.0608071	8.17043	11.5268	11.3254	8.22207	11.0857	11.2377	0.982521	1.01371
P10853, P10854, P70696, Q64475, Q64478, Q64524, Q64525, Q6ZWY9, Q8CBB6, Q8CGP0, Q8CGP1, Q8CGP2, Q9D2U9	P10853	Q8CBB6	P10853	H2bc7; H2bc11; H2bc13; H2bc15	Histone H2B type 1-F/J/L (H2B 291A)	51.5873	High	7	12	7	TRUE	FALSE	2 v 2	-0.0212921	0.970317	0.997487	2 v 2	3.75266	0.0838619	0.100793	2 v 2	3.73137	0.00697599	0.0568315	7.51175	11.7616	11.284	7.51017	10.7656	11.2007	0.959392	1.04041
A0A0G2JGX4, D3YYN7, Q6PIC6, Q6PIE5, Q8VCE0, Q9WV27, Q9Z1W8	Q6PIC6	Q8VCE0	Q6PIC6	Atp1a3	Sodium/potassium-transporting ATPase subunit alpha-3 (Na(+)/K(+) ATPase alpha-3 subunit) (EC 7.2.2.13) (Na(+)/K(+) ATPase alpha(III) subunit) (Sodium pump subunit alpha-3)	30.2073	High	24	37	14	TRUE	FALSE	2 v 2	-0.0210782	0.943519	0.997487	2 v 2	3.22729	0.0380992	0.0792184	2 v 2	3.20621	0.00865382	0.0588515	8.69279	12.1134	11.8554	8.66605	11.7	11.9158	0.978698	1.01845
F6Z1R4, Q5SXR6, Q68FD5	Q68FD5	Q5SXR6	Q68FD5	Cltc	Clathrin heavy chain 1	17.7313	High	22	23	22	TRUE	FALSE	2 v 2	-0.0207586	0.916221	0.997487	2 v 2	3.23238	0.0310974	0.0775397	2 v 2	3.21162	0.000236044	0.0308037	7.45368	10.8441	10.6665	7.24982	10.3242	10.4603	0.983624	1.01318
H3BIY9, H3BJ06, H3BKM0, Q5SWR0, Q9DBG3	Q9DBG3	H3BIY9	Q9DBG3	Ap2b1	AP-2 complex subunit beta (AP105B) (Adaptor protein complex AP-2 subunit beta) (Adaptor-related protein complex 2 subunit beta) (Beta-2-adaptin) (Beta-adaptin) (Clathrin assembly protein complex 2 beta large chain) (Plasma membrane adaptor HA2/AP2 adaptin beta subunit)	9.92529	High	9	10	3	TRUE	FALSE	2 v 2	-0.0204579	0.941029	0.997487	2 v 2	3.14528	0.0399254	0.0798508	2 v 2	3.12482	0.00462594	0.0568315	6.97269	10.3155	10.0748	6.96347	9.91124	10.111	0.976668	1.02016
Q9EQH3	Q9EQH3	Q9EQH3	Q9EQH3	Vps35	Vacuolar protein sorting-associated protein 35 (Maternal-embryonic 3) (Vesicle protein sorting 35)	3.51759	High	2	2	2	TRUE	FALSE	2 v 2	-0.0165124	0.963471	0.997487	2 v 2	3.22634	0.0879785	0.103902	2 v 2	3.20982	0.0319588	0.0656792	2.90689	6.58195	6.27798	3.07039	5.848	6.11894	0.953818	1.04633
A0A0A6YWC8, A0A0R4J036, A0A2R8W6R6, D3YZ35, G3X981, G5E846, P08551, P08553, P15331, P20152, P31001, P46660	P20152	P20152	P20152	Vim	Vimentin	11.8026	High	6	7	5	TRUE	FALSE	2 v 2	-0.0153744	0.967629	0.997487	2 v 2	2.99563	0.00382961	0.0711	2 v 2	2.98025	0.0681205	0.0840636	4.71699	7.73064	8.01737	5.12516	8.10276	7.78529	1.03709	0.960819
P63321	P63321	P63321	P63321	Rala	Ras-related protein Ral-A (EC 3.6.5.2)	3.8835	High	1	2	1	TRUE	FALSE	2 v 2	-0.0152748	0.927548	0.997487	2 v 2	2.76174	0.0586297	0.0859683	2 v 2	2.74647	0.0281282	0.0643285	4	7.01681	6.8679	3.82782	6.3345	6.45286	0.978778	1.01869
A0A0A0MQM0, P63242, Q8BGY2	P63242	P63242	P63242	Eif5a	Eukaryotic translation initiation factor 5A-1 (eIF-5A-1) (eIF-5A1) (Eukaryotic initiation factor 5A isoform 1) (eIF-5A) (eIF-4D)	7.79221	Medium	1	1	1	TRUE	FALSE	2 v 2	-0.0126655	0.963871	0.997487	2 v 2	3.19904	0.0126872	0.0711	2 v 2	3.18637	0.0317759	0.0656747	5.25172	8.51452	8.27891	4.36457	7.49985	7.71012	0.972329	1.02804
P15864	P15864	P15864	P15864	H1-2	Histone H1.2 (H1 VAR.1) (H1c)	43.3962	High	14	22	3	TRUE	FALSE	2 v 2	-0.0117015	0.97645	0.997487	2 v 2	3.41186	0.0832431	0.100632	2 v 2	3.40016	0.0247965	0.0622902	5.99774	9.85829	9.53041	6.19771	9.16088	9.46536	0.96674	1.03324
A0A1B0GRR3, A0A1B0GSE8, P62281	P62281	P62281	P62281	Rps11	40S ribosomal protein S11	27.2152	High	4	4	4	TRUE	FALSE	2 v 2	-0.0114995	0.962631	0.997487	2 v 2	3.16656	0.0060321	0.0711	2 v 2	3.15506	0.033399	0.0669617	5.94017	9.13673	8.92955	5.60288	8.73944	8.92362	0.977324	1.02107
F7C0H6, Q5M8N0	Q5M8N0	F7C0H6	Q5M8N0	Cnrip1	CB1 cannabinoid receptor-interacting protein 1 (CRIP-1)	23.7805	High	2	4	2	TRUE	FALSE	2 v 2	-0.0110051	0.975562	0.997487	2 v 2	2.80374	0.0892872	0.10521	2 v 2	2.79274	0.0248997	0.0622902	6.30743	9.507	9.20945	5.20163	7.60955	7.88509	0.968702	1.03621
A0A0A6YWU2, A0A0A6YY47, A0A0A6YY91, E9Q589, E9QB01, P13595	P13595	P13595	P13595	Ncam1	Neural cell adhesion molecule 1 (N-CAM-1) (NCAM-1) (CD antigen CD56)	23.2287	High	18	31	18	TRUE	FALSE	2 v 2	-0.00915991	0.970023	0.997487	2 v 2	3.01499	0.0323527	0.077878	2 v 2	3.00583	0.00868963	0.0588515	8.69453	11.8629	11.6593	8.79246	11.6541	11.8393	0.982842	1.01589
A0A1B0GS70, Q9R1P4	Q9R1P4	Q9R1P4	Q9R1P4	Psma1	Proteasome subunit alpha type-1 (Macropain subunit C2) (Multicatalytic endopeptidase complex subunit C2) (Proteasome component C2) (Proteasome nu chain)	18.6312	High	4	5	4	TRUE	FALSE	2 v 2	-0.00842231	0.984547	0.997487	2 v 2	2.62796	0.0806679	0.0993128	2 v 2	2.61954	0.00294528	0.0568315	4.67243	7.63517	7.27984	4.926	7.21917	7.55766	0.953461	1.04689
F6R7E8, Q9CPN7	F6R7E8	F6R7E8	F6R7E8	Gm2663	Predicted gene 2663	8.09717	Medium	1	1	1	TRUE	FALSE	2 v 2	-0.00634809	0.401807	0.997487	2 v 2	2.53576	0.0839942	0.100793	2 v 2	2.52942	0.0830548	0.0942492	3.16993	6.04221	6.03122	4.20163	6.40088	6.39917	0.998181	0.999733
Q3SYJ1, Q9EQF6	Q9EQF6	Q9EQF6	Q9EQF6	Dpysl5	Dihydropyrimidinase-related protein 5 (DRP-5) (Collapsin response mediator protein 5) (CRMP-5)	30.6738	High	11	15	11	TRUE	FALSE	2 v 2	-0.0052216	0.989065	0.997487	2 v 2	3.27491	0.0417381	0.080396	2 v 2	3.26969	0.0173164	0.0608071	7.77281	11.2627	10.9535	7.65607	10.716	11.0147	0.972547	1.02788
A0A140LJ08, P26369, Q3KQM4, Q80XR5	P26369	P26369	P26369	U2af2	Splicing factor U2AF 65 kDa subunit (U2 auxiliary factor 65 kDa subunit) (U2 snRNP auxiliary factor large subunit)	27.5789	High	10	12	10	TRUE	FALSE	2 v 2	-0.00473668	0.98696	0.997487	2 v 2	2.86774	0.0143038	0.0711	2 v 2	2.863	0.0655112	0.0827447	7.10119	9.90448	9.66853	7.10014	10.0323	10.2588	0.976177	1.02258
D3YZ68, D3Z3I8, P10126	P10126	P10126	P10126	Eef1a1	Elongation factor 1-alpha 1 (EF-1-alpha-1) (Elongation factor Tu) (EF-Tu) (Eukaryotic elongation factor 1 A-1) (eEF1A-1)	32.2511	High	15	30	9	TRUE	FALSE	2 v 2	-0.00461731	0.989858	0.997487	2 v 2	2.99695	0.0377256	0.0792184	2 v 2	2.99233	0.0238201	0.0617642	9.71648	12.8912	12.5968	9.10355	11.9227	12.2079	0.97716	1.02392
O54879	O54879	O54879	O54879	Hmgb3	High mobility group protein B3 (High mobility group protein 2a) (HMG-2a) (High mobility group protein 4) (HMG-4)	7	High	2	2	1	TRUE	FALSE	2 v 2	-0.00381648	0.995366	0.999081	2 v 2	3.09431	0.0596956	0.0862924	2 v 2	3.0905	0.0479702	0.0731001	4.22497	7.61029	7.08215	3.93546	6.73877	7.25927	0.930602	1.07724
P53994	P53994	P53994	P53994	Rab2a	Ras-related protein Rab-2A	11.7925	High	2	3	2	TRUE	FALSE	2 v 2	-0.00354067	0.986224	0.997487	2 v 2	2.9729	0.0122829	0.0711	2 v 2	2.96936	0.0227649	0.0609881	5.30378	8.33405	8.16692	4.60881	7.52435	7.6844	0.979946	1.02127
F6YL81, Q8C605, Q9WUA3	Q9WUA3	Q8C605	Q9WUA3	Pfkp	ATP-dependent 6-phosphofructokinase, platelet type (ATP-PFK) (PFK-P) (EC 2.7.1.11) (6-phosphofructokinase type C) (Phosphofructo-1-kinase isozyme C) (PFK-C) (Phosphohexokinase)	2.67857	High	2	3	2	TRUE	FALSE	2 v 2	-0.000570277	0.999081	0.999081	2 v 2	3.52477	0.0544136	0.0847877	2 v 2	3.5242	0.016802	0.0608071	4.66107	8.48784	8.09223	3.80735	7.03012	7.42459	0.953391	1.05611
A0A0G2JGX3, Q9CQQ7	Q9CQQ7	Q9CQQ7	Q9CQQ7	Atp5pb	ATP synthase F(0) complex subunit B1, mitochondrial (ATP synthase peripheral stalk-membrane subunit b) (ATP synthase subunit b) (ATPase subunit b)	6.25	High	2	2	2	TRUE	FALSE	2 v 2	0.00175835	0.994465	0.999081	2 v 2	3.20155	0.00432305	0.0711	2 v 2	3.20331	0.0358319	0.0672815	5.10852	8.33181	8.13134	4.27798	7.45779	7.66178	0.975939	1.02735
P50516	P50516	P50516	P50516	Atp6v1a	V-type proton ATPase catalytic subunit A (V-ATPase subunit A) (EC 7.1.2.2) (V-ATPase 69 kDa subunit) (Vacuolar proton pump subunit alpha)	7.77958	High	4	4	4	TRUE	FALSE	2 v 2	0.00284603	0.997544	0.999081	2 v 2	3.11463	0.0843993	0.100871	2 v 2	3.11747	0.0656246	0.0827447	4.54844	8.07842	7.34341	4.24793	6.9472	7.6879	0.909016	1.10662
A0A3B2WDE2, F2Z483, P11983	P11983	P11983	P11983	Tcp1	T-complex protein 1 subunit alpha (TCP-1-alpha) (CCT-alpha) (Tailless complex polypeptide 1A) (TCP-1-A) (Tailless complex polypeptide 1B) (TCP-1-B)	11.8705	High	7	7	7	TRUE	FALSE	2 v 2	0.00344607	0.964376	0.997487	2 v 2	3.08686	0.000720032	0.055472	2 v 2	3.0903	0.0133905	0.0608071	5.95884	9.04221	8.98413	5.46271	8.55305	8.61802	0.993578	1.0076
A0A1D5RL86, P61514	P61514	P61514	P61514	Rpl37a	60S ribosomal protein L37a	58.6957	High	6	9	6	TRUE	FALSE	2 v 2	0.00432991	0.891718	0.997487	2 v 2	2.67075	0.0147896	0.0711	2 v 2	2.67508	0.00876807	0.0588515	7.66605	10.3989	10.378	7.49105	10.0997	10.1293	0.997992	1.00292
A0A1B0GQX5, A0A1B0GRC1, A0A1B0GRS2, A0A1B0GRW9, A0A1B0GS79, A0A1B0GSL7, A0A1B0GSR9, A0A1B0GSX0, A0A1B0GT41, D3YZQ9, P06151	P06151	A0A1B0GSX0	P06151	Ldha	L-lactate dehydrogenase A chain (LDH-A) (EC 1.1.1.27) (LDH muscle subunit) (LDH-M)	31.3253	High	10	13	9	TRUE	FALSE	2 v 2	0.00461529	0.987634	0.997487	2 v 2	3.20417	0.00887802	0.0711	2 v 2	3.20879	0.055855	0.0759279	7.99887	11.1584	10.9254	6.93428	10.1831	10.4253	0.979123	1.02378
A0A1L1SRW0, A0A1L1SUK3, P14206	P14206	P14206	P14206	Rpsa	40S ribosomal protein SA (37 kDa laminin receptor precursor) (37LRP) (37 kDa oncofetal antigen) (37/67 kDa laminin receptor) (LRP/LR) (67 kDa laminin receptor) (67LR) (Laminin receptor 1) (LamR) (Laminin-binding protein precursor p40) (LBP/p40) (OFA/iLRP)	13.8983	High	3	4	3	TRUE	FALSE	2 v 2	0.00617792	0.988874	0.997487	2 v 2	2.93122	0.064613	0.0888592	2 v 2	2.9374	0.0119017	0.0608071	6.18388	9.41363	9.06636	6.04221	8.6749	9.03452	0.96311	1.04146
A0A087WP86, A0A087WQ14, A0A087WRA1, A0A087WS98, Q99JY9	Q99JY9	Q99JY9	Q99JY9	Actr3	Actin-related protein 3 (Actin-like protein 3)	9.80861	High	3	3	3	TRUE	FALSE	2 v 2	0.00621618	0.951695	0.997487	2 v 2	2.65466	0.0334189	0.077878	2 v 2	2.66087	0.052813	0.0740613	3.23266	6.0268	6.11478	3.58496	6.10014	6.02459	1.0146	0.987615
A2BH06, Q9CXW4	Q9CXW4	Q9CXW4	Q9CXW4	Rpl11	60S ribosomal protein L11	17.9775	High	3	5	3	TRUE	FALSE	2 v 2	0.00662916	0.973416	0.997487	2 v 2	2.92578	0.0553355	0.0851175	2 v 2	2.93241	0.0208982	0.0609881	6.14771	9.32845	9.17642	6.07468	8.74551	8.91079	0.983703	1.0189
A2A5N1, Q9CQV8	Q9CQV8	Q9CQV8	Q9CQV8	Ywhab	14-3-3 protein beta/alpha (Protein kinase C inhibitor protein 1) (KCIP-1) [Cleaved into: 14-3-3 protein beta/alpha, N-terminally processed]	43.4959	High	11	23	5	TRUE	FALSE	2 v 2	0.0091528	0.975227	0.997487	2 v 2	3.2603	0.0277245	0.0738377	2 v 2	3.26945	0.0181063	0.0608071	7.33985	10.7422	10.5163	7.07788	10.1961	10.4404	0.978968	1.02395
Q80ZM5	Q80ZM5	Q80ZM5	Q80ZM5	H1f10	H1 histone family, member X (H1.10 linker histone)	9.57447	High	2	2	2	TRUE	FALSE	2 v 2	0.0101649	0.921288	0.997487	2 v 2	2.76338	0.0844456	0.100871	2 v 2	2.77355	0.0656251	0.0827447	5.18982	8.32193	8.2503	6.1918	8.58646	8.67842	0.991393	1.01071
H3BKG2, H3BKR8, H3BL49, H3BLL1, P42932	P42932	P42932	P42932	Cct8	T-complex protein 1 subunit theta (TCP-1-theta) (CCT-theta)	5.65693	High	3	3	3	TRUE	FALSE	2 v 2	0.0103288	0.97383	0.997487	2 v 2	3.3199	0.00315394	0.0711	2 v 2	3.33023	0.0447867	0.0719531	5.38543	8.72178	8.48099	5.07895	8.38241	8.64386	0.972392	1.03119
A0A2I3BQ03, D3YXF4, D3YXN6, P63101	P63101	P63101	P63101	Ywhaz	14-3-3 protein zeta/delta (Protein kinase C inhibitor protein 1) (KCIP-1) (SEZ-2)	42.8571	High	13	33	9	TRUE	FALSE	2 v 2	0.0136258	0.972738	0.997487	2 v 2	3.2971	0.0149155	0.0711	2 v 2	3.31072	0.0462087	0.0719531	9.43567	12.81	12.5057	8.83131	12.0511	12.3828	0.97624	1.02752
P62715, P63330	P63330	P63330	P63330	Ppp2ca	Serine/threonine-protein phosphatase 2A catalytic subunit alpha isoform (PP2A-alpha) (EC 3.1.3.16)	11.0032	High	2	2	2	TRUE	FALSE	2 v 2	0.0152391	0.960636	0.997487	2 v 2	2.96139	0.0225401	0.0724885	2 v 2	2.97663	0.0301859	0.0652267	5.06609	8.13237	7.90147	4.91169	7.76818	8.02956	0.971607	1.03365
A0A0N4SUM2, O88569	O88569	O88569	O88569	Hnrnpa2b1	Heterogeneous nuclear ribonucleoproteins A2/B1 (hnRNP A2/B1)	13.3144	High	4	4	3	TRUE	FALSE	2 v 2	0.0173389	0.93326	0.997487	2 v 2	3.11754	0.0185553	0.0720754	2 v 2	3.13487	0.0150035	0.0608071	4.926	8.13443	7.98698	4.51096	7.53761	7.71973	0.981874	1.02416
Q8BP67	Q8BP67	Q8BP67	Q8BP67	Rpl24	60S ribosomal protein L24	18.4713	High	4	7	4	TRUE	FALSE	2 v 2	0.0187629	0.906712	0.997487	2 v 2	2.96571	0.0234669	0.0724885	2 v 2	2.98447	0.00378706	0.0568315	5.88753	8.96261	8.85425	6.18587	9.04221	9.18809	0.98791	1.01613
P43277	P43277	P43277	P43277	H1-3	Histone H1.3 (H1 VAR.4) (H1d)	47.5113	High	16	27	1	TRUE	FALSE	2 v 2	0.0189389	0.966251	0.997487	2 v 2	3.18586	0.0771379	0.0970264	2 v 2	3.2048	0.00615873	0.0568315	9.14949	12.7233	12.3853	9.41511	12.213	12.5889	0.973436	1.03078
P27773	P27773	P27773	P27773	Pdia3	Protein disulfide-isomerase A3 (EC 5.3.4.1) (58 kDa glucose-regulated protein) (58 kDa microsomal protein) (p58) (Disulfide isomerase ER-60) (Endoplasmic reticulum resident protein 57) (ER protein 57) (ERp57) (Endoplasmic reticulum resident protein 60) (ER protein 60) (ERp60)	7.12871	High	3	4	3	TRUE	FALSE	2 v 2	0.0190379	0.949508	0.997487	2 v 2	3.15788	0.0375021	0.0792184	2 v 2	3.17692	0.0106786	0.0608071	5.27426	8.61839	8.39789	4.853	7.82464	8.08321	0.974416	1.03305
P20065	P20065	P20065	P20065	Tmsb4x	Thymosin beta-4 (T beta 4) [Cleaved into: Hematopoietic system regulatory peptide (Seraspenide)]	40	High	6	12	3	TRUE	FALSE	2 v 2	0.0191202	0.966663	0.997487	2 v 2	2.78336	0.0606193	0.086539	2 v 2	2.80248	0.0224708	0.0609881	8.1533	11.2025	10.8568	7.79831	10.3158	10.6997	0.969143	1.03722
B7FAU8, D6RI86, P50396	P50396	P50396	P50396	Gdi1	Rab GDP dissociation inhibitor alpha (Rab GDI alpha) (Guanosine diphosphate dissociation inhibitor 1) (GDI-1)	35.123	High	11	14	8	TRUE	FALSE	2 v 2	0.0208013	0.952813	0.997487	2 v 2	3.1737	0.0334053	0.077878	2 v 2	3.1945	0.0225972	0.0609881	6.90207	10.2425	9.98314	6.68089	9.6879	9.98883	0.974682	1.03106
tr	tr	tr	tr	NA	NA	71.5481	High	15	44	15	TRUE	FALSE	2 v 2	0	NA	NA	2 v 2	0	NA	NA	2 v 2	0	NA	NA	11.1433	11.1433	11.1433	11.1433	11.1433	11.1433	1	1
P62746	P62746	P62746	P62746	Rhob	Rho-related GTP-binding protein RhoB	18.8776	High	3	4	1	TRUE	FALSE	2 v 2	0.0220714	0.967414	0.997487	2 v 2	3.23824	0.0450253	0.080504	2 v 2	3.26031	0.0392798	0.0688055	5.19377	8.66142	8.25267	4.83289	7.84172	8.29462	0.952807	1.05776
O08553	O08553	O08553	O08553	Dpysl2	Dihydropyrimidinase-related protein 2 (DRP-2) (Unc-33-like phosphoprotein 2) (ULIP-2)	58.3916	High	24	43	20	TRUE	FALSE	2 v 2	0.0231791	0.932404	0.997487	2 v 2	3.1559	0.0255503	0.0735097	2 v 2	3.17908	0.0181684	0.0608071	9.5308	12.8134	12.6191	9.05989	12.0891	12.3297	0.984836	1.01991
Q60749, Q9WU01	Q60749	Q60749	Q60749	Khdrbs1	KH domain-containing, RNA-binding, signal transduction-associated protein 1 (GAP-associated tyrosine phosphoprotein p62) (Src-associated in mitosis 68 kDa protein) (Sam68) (p21 Ras GTPase-activating protein-associated p62) (p68)	6.32054	High	3	5	3	TRUE	FALSE	2 v 2	0.0242005	0.951538	0.997487	2 v 2	2.91025	0.0490964	0.0819954	2 v 2	2.93445	0.0200412	0.0609881	5.64097	8.7761	8.48301	5.88753	8.57289	8.91439	0.966603	1.03983
D6REF3, F6WA09, P62259	P62259	P62259	P62259	Ywhae	14-3-3 protein epsilon (14-3-3E)	53.3333	High	12	23	10	TRUE	FALSE	2 v 2	0.0253648	0.945822	0.997487	2 v 2	3.26235	0.0159247	0.0711	2 v 2	3.28771	0.0417093	0.0711131	8.00675	11.3507	11.0788	7.69349	10.8742	11.1969	0.97604	1.02968
P14211	P14211	P14211	P14211	Calr	Calreticulin (CRP55) (Calregulin) (Endoplasmic reticulum resident protein 60) (ERp60) (HACBP)	24.5192	High	8	11	8	TRUE	FALSE	2 v 2	0.0263225	0.941673	0.997487	2 v 2	3.10734	0.0272551	0.0735097	2 v 2	3.13366	0.0311356	0.0653946	7.51017	10.7506	10.4904	7.02901	10.0032	10.3161	0.975799	1.03127
P68372	P68372	P68372	P68372	Tubb4b	Tubulin beta-4B chain (Tubulin beta-2C chain)	68.5393	High	23	63	1	TRUE	FALSE	2 v 2	0.0270812	0.867206	0.997487	2 v 2	3.04528	0.0551385	0.0851175	2 v 2	3.07236	0.0282605	0.0643285	6.35226	9.66196	9.5611	6.29462	9.07548	9.2305	0.989561	1.01708
Q04447	Q04447	Q04447	Q04447	Ckb	Creatine kinase B-type (EC 2.7.3.2) (B-CK) (Creatine kinase B chain) (Creatine phosphokinase B-type) (CPK-B)	33.0709	High	8	13	8	TRUE	FALSE	2 v 2	0.0285006	0.950666	0.997487	2 v 2	3.20238	0.0305377	0.0773818	2 v 2	3.23088	0.0419704	0.0711131	7.14771	10.5038	10.1653	6.63662	9.68527	10.0808	0.96777	1.04084
F6XI62, P14148	P14148	P14148	P14148	Rpl7	60S ribosomal protein L7	21.4815	High	5	5	5	TRUE	FALSE	2 v 2	0.0292977	0.878702	0.997487	2 v 2	3.35032	0.00765903	0.0711	2 v 2	3.37962	0.0210129	0.0609881	5.7252	9.11582	8.99322	5.77347	9.08348	9.26468	0.986551	1.01995
E9PYH2, Q91V12	Q91V12	E9PYH2	Q91V12	Acot7	Cytosolic acyl coenzyme A thioester hydrolase (EC 3.1.2.2) (Acyl-CoA thioesterase 7) (Brain acyl-CoA hydrolase) (BACH) (CTE-IIa) (CTE-II) (Long chain acyl-CoA thioester hydrolase)	16.273	High	4	5	4	TRUE	FALSE	2 v 2	0.0314978	0.882669	0.997487	2 v 2	3.26731	0.00905955	0.0711	2 v 2	3.2988	0.0236227	0.0617642	5.22497	8.53877	8.40131	4.2854	7.50621	7.70667	0.983901	1.02671
B1AU25, Q9Z0X1	Q9Z0X1	Q9Z0X1	Q9Z0X1	Aifm1	Apoptosis-inducing factor 1, mitochondrial (EC 1.6.99.-) (Programmed cell death protein 8)	5.22876	High	2	2	2	TRUE	FALSE	2 v 2	0.032941	0.911318	0.997487	2 v 2	2.40531	0.104017	0.117105	2 v 2	2.43825	0.0421307	0.0711131	4.49185	7.2937	7.0917	3.62059	5.62936	5.89724	0.972305	1.04759
A0A1W2P768, E0CYN1, E0CYR7, E0CZ27, F8WI35, P02301, P68433, P84228, P84244	P68433	A0A1W2P768	P68433	H3c1; H3c8; H3c10; H3c11	Histone H3.1	22.7941	High	4	5	4	TRUE	FALSE	2 v 2	0.0337288	0.959133	0.997487	2 v 2	3.74487	0.0771191	0.0970264	2 v 2	3.7786	0.0115943	0.0608071	5.2891	9.48985	8.99887	5.12928	8.41827	8.97671	0.948263	1.06634
F6VVY4, Q8JZU2	Q8JZU2	Q8JZU2	Q8JZU2	Slc25a1	Tricarboxylate transport protein, mitochondrial (Citrate transport protein) (CTP) (Solute carrier family 25 member 1) (Tricarboxylate carrier protein)	2.57235	High	1	1	1	TRUE	FALSE	2 v 2	0.034715	0.943273	0.997487	2 v 2	1.65678	0.239114	0.244741	2 v 2	1.6915	0.0988393	0.107712	4.99095	7.30104	6.9472	5.37156	6.37504	6.79831	0.951536	1.06639
D3YYR4, D3Z365, G3UVV4, P17710	P17710	P17710	P17710	Hk1	Hexokinase-1 (EC 2.7.1.1) (Hexokinase type I) (HK I) (Hexokinase, tumor isozyme)	2.77207	High	3	3	3	TRUE	FALSE	2 v 2	0.0351259	0.914137	0.997487	2 v 2	2.85197	0.0491658	0.0819954	2 v 2	2.8871	0.00841422	0.0588515	5.68089	8.75355	8.52982	5.8125	8.44377	8.73775	0.974441	1.03482
D6RIN4, Q9D0M5	Q9D0M5	Q9D0M5	Q9D0M5	Dynll2	Dynein light chain 2, cytoplasmic (8 kDa dynein light chain b) (DLC8) (DLC8b) (Dynein light chain LC8-type 2)	7.86517	High	1	1	1	TRUE	FALSE	2 v 2	0.0368993	0.950271	0.997487	2 v 2	2.8623	0.0448995	0.080504	2 v 2	2.8992	0.0589448	0.0786936	4.35755	7.42206	6.98755	3.40599	6.06609	6.5744	0.941456	1.0838
P09041, P09411, S4R2M7	P09411	P09411	P09411	Pgk1	Phosphoglycerate kinase 1 (EC 2.7.2.3)	28.0576	High	9	11	9	TRUE	FALSE	2 v 2	0.0371494	0.86071	0.997487	2 v 2	3.19522	0.0273197	0.0735097	2 v 2	3.23237	0.0597512	0.0792408	6.52826	9.58628	9.45635	5.97728	9.3097	9.51392	0.986447	1.02194
A0A1Y7VL99, A0A1Y7VLG4, Q61598	Q61598	Q61598	Q61598	Gdi2	Rab GDP dissociation inhibitor beta (Rab GDI beta) (GDI-3) (Guanosine diphosphate dissociation inhibitor 2) (GDI-2)	25.3933	High	8	9	5	TRUE	FALSE	2 v 2	0.038277	0.801245	0.997487	2 v 2	3.24035	0.000690234	0.055472	2 v 2	3.27863	0.0223363	0.0609881	6.03342	9.27729	9.19697	5.76288	8.99972	9.15659	0.991343	1.01743
O35737, P70333, Q8C2Q7, Q9Z2X1	O35737	Q8C2Q7	O35737	Hnrnph1	Heterogeneous nuclear ribonucleoprotein H (hnRNP H) [Cleaved into: Heterogeneous nuclear ribonucleoprotein H, N-terminally processed]	18.2628	High	5	7	5	TRUE	FALSE	2 v 2	0.0385199	0.853535	0.997487	2 v 2	3.03354	0.0375374	0.0792184	2 v 2	3.07206	0.00302773	0.0568315	6.23074	9.44336	9.31741	6.08746	8.94193	9.14491	0.986663	1.0227
P61982	P61982	P61982	P61982	Ywhag	14-3-3 protein gamma [Cleaved into: 14-3-3 protein gamma, N-terminally processed]	46.5587	High	11	25	6	TRUE	FALSE	2 v 2	0.038689	0.85497	0.997487	2 v 2	3.27936	0.0138241	0.0711	2 v 2	3.31805	0.0183484	0.0608071	8.04275	11.3933	11.2651	7.56986	10.778	10.9836	0.988749	1.01907
M0QWC2, Q9CQV6	Q9CQV6	M0QWC2	Q9CQV6	Map1lc3b	Microtubule-associated proteins 1A/1B light chain 3B (Autophagy-related protein LC3 B) (Autophagy-related ubiquitin-like modifier LC3 B) (MAP1 light chain 3-like protein 2) (MAP1A/MAP1B light chain 3 B) (MAP1A/MAP1B LC3 B) (Microtubule-associated protein 1 light chain 3 beta)	16.8	High	2	3	1	TRUE	FALSE	2 v 2	0.0397144	0.903829	0.997487	2 v 2	2.99397	4.7494e-06	0.00247919	2 v 2	3.03368	0.054619	0.0752272	5.89966	8.8936	8.67243	5.39575	8.38974	8.69035	0.97513	1.03583
H3BJA6, H3BJD0, H3BJD6, H3BKQ7, H3BL28, Q3UXW4, Q6R891, Q7TN74, Q9DB77	Q9DB77	Q9DB77	Q9DB77	Uqcrc2	Cytochrome b-c1 complex subunit 2, mitochondrial (Complex III subunit 2) (Core protein II) (Ubiquinol-cytochrome-c reductase complex core protein 2)	6.84327	High	3	4	3	TRUE	FALSE	2 v 2	0.041295	0.863268	0.997487	2 v 2	3.0535	0.0615871	0.0868527	2 v 2	3.0948	0.022006	0.0609881	5.07895	8.42878	8.28077	5.0268	7.78398	8.01458	0.98244	1.02962
P63011	P63011	P63011	P63011	Rab3a	Ras-related protein Rab-3A	22.2727	High	4	6	2	TRUE	FALSE	2 v 2	0.0431324	0.873444	0.997487	2 v 2	3.11019	0.0610084	0.086539	2 v 2	3.15332	0.0171294	0.0608071	5.45286	8.86202	8.69105	5.2211	8.03232	8.28956	0.980707	1.03203
P15532	P15532	P15532	P15532	Nme1	Nucleoside diphosphate kinase A (NDK A) (NDP kinase A) (EC 2.7.4.6) (Metastasis inhibition factor NM23) (NDPK-A) (Tumor metastatic process-associated protein) (nm23-M1)	39.4737	High	5	6	1	TRUE	FALSE	2 v 2	0.0437224	0.942502	0.997487	2 v 2	3.04882	0.0459582	0.080504	2 v 2	3.09254	0.0538672	0.0746146	3.74416	7.01346	6.5744	2.96347	5.79181	6.31832	0.937398	1.0909
P62082	P62082	P62082	P62082	Rps7	40S ribosomal protein S7	24.7423	High	4	5	4	TRUE	FALSE	2 v 2	0.0440551	0.892628	0.997487	2 v 2	2.83004	0.0459006	0.080504	2 v 2	2.87409	0.0120312	0.0608071	5.89482	8.92926	8.71459	5.3505	7.97613	8.27891	0.975959	1.03796
D3Z0S6, Q62189	Q62189	Q62189	Q62189	Snrpa	U1 small nuclear ribonucleoprotein A (U1 snRNP A) (U1-A) (U1A)	2.78746	High	1	1	1	TRUE	FALSE	2 v 2	0.0446267	0.910635	0.997487	2 v 2	2.65004	0.093686	0.107718	2 v 2	2.69466	0.0181866	0.0608071	4.51096	7.55382	7.28263	4.74953	7.00675	7.3672	0.964098	1.05144
B1ASE2, Q9DCX2	Q9DCX2	Q9DCX2	Q9DCX2	Atp5pd	ATP synthase subunit d, mitochondrial (ATPase subunit d) (ATP synthase peripheral stalk subunit d)	8.69565	High	1	1	1	TRUE	FALSE	2 v 2	0.0448013	0.924206	0.997487	2 v 2	2.85514	0.0575219	0.0851175	2 v 2	2.89994	0.0254173	0.0622902	3.74416	6.85798	6.52826	3.64386	6.24031	6.65964	0.951921	1.0672
Q9DC70	Q9DC70	Q9DC70	Q9DC70	Ndufs7	NADH dehydrogenase [ubiquinone] iron-sulfur protein 7, mitochondrial (EC 7.1.1.2) (Complex I-20kD) (CI-20kD) (NADH-ubiquinone oxidoreductase 20 kDa subunit)	3.125	High	1	1	1	TRUE	FALSE	2 v 2	0.0452398	0.383903	0.997487	2 v 2	3.07175	0.0449622	0.080504	2 v 2	3.11699	0.0506389	0.0735548	3.47249	6.76155	6.83794	3.9542	6.80864	6.82273	1.0113	1.00207
E9PY26, Q8R016	Q8R016	Q8R016	Q8R016	Blmh	Bleomycin hydrolase (BH) (BLM hydrolase) (BMH) (EC 3.4.22.40)	6.59341	High	3	3	3	TRUE	FALSE	2 v 2	0.0473529	0.369857	0.997487	2 v 2	2.59482	0.0928783	0.107156	2 v 2	2.64217	0.0838866	0.0947809	5.35403	7.56758	7.64602	4.41278	7.38888	7.40514	1.01037	1.0022
Q3TU25, Q3U741, Q501J6	Q501J6	Q3U741	Q501J6	Ddx17	Probable ATP-dependent RNA helicase DDX17 (EC 3.6.4.13) (DEAD box protein 17)	7.23077	High	4	4	2	TRUE	FALSE	2 v 2	0.0487316	0.453285	0.997487	2 v 2	2.97615	0.016269	0.0711	2 v 2	3.02488	0.00715859	0.0568315	2.96347	6.01569	6.02237	3.30743	6.2075	6.29829	1.00111	1.01463
Q8QZT1	Q8QZT1	Q8QZT1	Q8QZT1	Acat1	Acetyl-CoA acetyltransferase, mitochondrial (EC 2.3.1.9) (Acetoacetyl-CoA thiolase)	25.9434	High	8	11	8	TRUE	FALSE	2 v 2	0.050156	0.767697	0.997487	2 v 2	3.04054	0.0501244	0.0825392	2 v 2	3.09069	0.0223597	0.0609881	6.52982	9.81025	9.72911	6.37678	9.17742	9.35887	0.991729	1.01977
A0A0G2JES3, A0A0G2JFQ3, A0A140T8T4, D3YZT0, D3Z629, P51410, S4R1R7	P51410	A0A140T8T4	P51410	Rpl9	60S ribosomal protein L9	16.1458	High	4	6	4	TRUE	FALSE	2 v 2	0.0515209	0.895582	0.997487	2 v 2	3.0471	0.0135464	0.0711	2 v 2	3.09862	0.0505262	0.0735548	6.24031	9.35226	9.09249	5.64674	8.62899	8.99181	0.972224	1.04205
A0A0G2JDN7, A0A0G2JDY5, A0A0G2JFH2, A0A0G2JFK3, A0A0G2JG35, A0A140T8T5, E9PZ43, P27546	E9PZ43	E9PZ43	E9PZ43	Map4	Microtubule-associated protein	5.03751	High	4	5	3	TRUE	FALSE	2 v 2	0.0523643	0.933389	0.997487	2 v 2	2.98818	0.0333955	0.077878	2 v 2	3.04055	0.071252	0.086296	5.35755	8.50263	8.05637	4.98185	7.81314	8.36413	0.947514	1.07052
A0A0R4J047, D3Z765, Q9CYI4	Q9CYI4	Q9CYI4	Q9CYI4	Luc7l	Putative RNA-binding protein Luc7-like 1	14.2857	High	5	8	2	TRUE	FALSE	2 v 2	0.0525412	0.89922	0.997487	2 v 2	1.92536	0.0568042	0.0851175	2 v 2	1.9779	0.0503855	0.0735548	4.49185	6.58946	6.31288	4.58496	6.33807	6.71973	0.958027	1.06022
A0A3B2WBF0, P09671	P09671	P09671	P09671	Sod2	Superoxide dismutase [Mn], mitochondrial (EC 1.15.1.1)	6.30631	High	1	2	1	TRUE	FALSE	2 v 2	0.0540759	0.837188	0.997487	2 v 2	2.84799	0.0759067	0.0966422	2 v 2	2.90206	0.0294577	0.0651564	4.42626	7.61545	7.46271	4.56682	7.07361	7.3345	0.979944	1.03688
A0A087WQS5, P56383, P56384, Q9CR84	P56383	P56383	P56383	Atp5mc2	ATP synthase F(0) complex subunit C2, mitochondrial (ATP synthase lipid-binding protein) (ATP synthase membrane subunit c locus 2) (ATP synthase proteolipid P2) (ATPase protein 9) (ATPase subunit c)	4.79452	Medium	1	2	1	TRUE	FALSE	2 v 2	0.0544158	0.796467	0.997487	2 v 2	3.36653	0.00326948	0.0711	2 v 2	3.42094	0.0273532	0.0639188	4.55459	7.9384	7.82845	3.97269	7.32193	7.54071	0.98615	1.02988
P58252	P58252	P58252	P58252	Eef2	Elongation factor 2 (EF-2)	16.8998	High	13	14	13	TRUE	FALSE	2 v 2	0.0563147	0.889689	0.997487	2 v 2	3.36491	0.0223792	0.0724885	2 v 2	3.42123	0.0378046	0.0677054	7.63517	11.1184	10.853	7.13443	10.381	10.7591	0.976128	1.03642
P63213	P63213	P63213	P63213	Gng2	Guanine nucleotide-binding protein G(I)/G(S)/G(O) subunit gamma-2 (G gamma-I)	42.2535	High	2	3	2	TRUE	FALSE	2 v 2	0.0618517	0.91615	0.997487	2 v 2	2.98085	0.109212	0.121814	2 v 2	3.0427	0.0103688	0.060168	3.40599	6.90328	6.49825	2.98185	5.44626	5.97499	0.941328	1.09708
P27661	P27661	P27661	P27661	H2ax	Histone H2AX (H2a/x) (Histone H2A.X)	15.3846	High	3	6	1	TRUE	FALSE	2 v 2	0.0620269	0.00264138	0.997487	2 v 2	3.19011	0.075802	0.0966422	2 v 2	3.25214	0.0744191	0.0890981	4.19377	7.76553	7.82782	4.21723	7.02569	7.08746	1.00802	1.00879
A0A087WPT4, A0A087WRM4, A0A087WRS9, D3YVY3, O88844	O88844	O88844	O88844	Idh1	Isocitrate dehydrogenase [NADP] cytoplasmic (IDH) (EC 1.1.1.42) (Cytosolic NADP-isocitrate dehydrogenase) (IDP) (NADP(+)-specific ICDH) (Oxalosuccinate decarboxylase)	23.43	High	10	13	10	TRUE	FALSE	2 v 2	0.0620468	0.80897	0.997487	2 v 2	3.13282	0.00611237	0.0711	2 v 2	3.19487	0.0458728	0.0719531	7.79896	10.9017	10.7632	6.94837	10.1113	10.3738	0.987297	1.02597
A0A0A6YX05, P14094	P14094	P14094	P14094	Atp1b1	Sodium/potassium-transporting ATPase subunit beta-1 (Sodium/potassium-dependent ATPase subunit beta-1)	17.7632	High	5	10	5	TRUE	FALSE	2 v 2	0.0621551	0.820577	0.997487	2 v 2	3.19414	0.0321805	0.077878	2 v 2	3.25629	0.0103738	0.060168	7.02126	10.377	10.2245	6.9331	9.96564	10.2425	0.985303	1.02778
P24369	P24369	P24369	P24369	Ppib	Peptidyl-prolyl cis-trans isomerase B (PPIase B) (EC 5.2.1.8) (CYP-S1) (Cyclophilin B) (Rotamase B) (S-cyclophilin) (SCYLP)	39.8148	High	10	13	9	TRUE	FALSE	2 v 2	0.0638286	0.873088	0.997487	2 v 2	2.77178	0.0184089	0.0720754	2 v 2	2.83561	0.0528071	0.0740613	8.23026	11.0822	10.8301	7.92659	10.6182	10.998	0.977252	1.03576
D3Z1V4, D6RHS6, P70296	P70296	D3Z1V4	P70296	Pebp1	Phosphatidylethanolamine-binding protein 1 (PEBP-1) (HCNPpp) [Cleaved into: Hippocampal cholinergic neurostimulating peptide (HCNP)]	38.5027	High	4	5	4	TRUE	FALSE	2 v 2	0.0639198	0.875731	0.997487	2 v 2	3.10613	0.0432091	0.080504	2 v 2	3.17005	0.0225109	0.0609881	5.72247	9.03974	8.78038	5.45286	8.34784	8.73505	0.971308	1.04638
A0A0G2JDJ5, A0A0G2JE82, A0A0G2JEA5, A0A0G2JEB3, Q920E5	Q920E5	Q920E5	Q920E5	Fdps	Farnesyl pyrophosphate synthase (FPP synthase) (FPS) (EC 2.5.1.10) ((2E,6E)-farnesyl diphosphate synthase) (Cholesterol-regulated 39 kDa protein) (CR 39) (Dimethylallyltranstransferase) (EC 2.5.1.1) (Farnesyl diphosphate synthase) (Geranyltranstransferase)	9.06516	High	3	4	3	TRUE	FALSE	2 v 2	0.0639919	0.753167	0.997487	2 v 2	3.58269	0.0286735	0.0744603	2 v 2	3.64668	0.0554034	0.0755107	5.52042	8.94163	8.84894	4.75489	8.49905	8.71973	0.989633	1.02597
Q9WUM5	Q9WUM5	Q9WUM5	Q9WUM5	Suclg1	Succinate--CoA ligase [ADP/GDP-forming] subunit alpha, mitochondrial (EC 6.2.1.4) (EC 6.2.1.5) (Succinyl-CoA synthetase subunit alpha) (SCS-alpha)	5.78035	High	2	2	2	TRUE	FALSE	2 v 2	0.0649251	0.82583	0.997487	2 v 2	1.56378	0.523418	0.523418	2 v 2	1.6287	0.463506	0.464396	3.12102	6.36807	6.20163	5.97499	5.85549	6.15178	0.973864	1.0506
A0A1D5RM20, A0A494B9T3, D3YZY0, D3Z2K3, P62737, P63268, P68033, P68134	P68033	P68033	P68033	Actc1	Actin, alpha cardiac muscle 1 (Alpha-cardiac actin) [Cleaved into: Actin, alpha cardiac muscle 1, intermediate form]	26.7905	High	10	49	1	TRUE	FALSE	2 v 2	0.0680718	0.790008	0.997487	2 v 2	3.81118	0.0575155	0.0851175	2 v 2	3.87925	0.0240194	0.0617642	5.92837	10.0848	9.95405	5.47249	8.9384	9.2053	0.987034	1.02986
D3Z4A4, Q61171	Q61171	Q61171	Q61171	Prdx2	Peroxiredoxin-2 (EC 1.11.1.24) (Thiol-specific antioxidant protein) (TSA) (Thioredoxin peroxidase 1) (Thioredoxin-dependent peroxide reductase 1) (Thioredoxin-dependent peroxiredoxin 2)	31.8182	High	5	9	4	TRUE	FALSE	2 v 2	0.0689941	0.87676	0.997487	2 v 2	3.42291	0.0138496	0.0711	2 v 2	3.4919	0.0504792	0.0735548	7.15886	10.6562	10.3733	6.43129	9.77972	10.2007	0.973448	1.04304
A0A087WNL9, A0A087WNR7, Q0VG62	Q0VG62	Q0VG62	Q0VG62	Rbis	Ribosomal biogenesis factor	9.27835	Medium	1	1	1	TRUE	FALSE	2 v 2	0.0696592	0.797751	0.997487	2 v 2	2.47286	0.0348853	0.0785403	2 v 2	2.54251	0.0190732	0.0608071	3.926	6.5345	6.39232	4.07895	6.41616	6.69766	0.978242	1.04387
P67984	P67984	P67984	P67984	Rpl22	60S ribosomal protein L22 (Heparin-binding protein HBp15)	28.9062	High	2	3	2	TRUE	FALSE	2 v 2	0.0706999	0.62602	0.997487	2 v 2	2.79763	0.0241872	0.0724885	2 v 2	2.86833	3.64053e-05	0.0190036	4.04439	6.94837	6.91289	3.8679	6.55919	6.73606	0.994894	1.02697
A0A140LI77, D3YV43, P62908	P62908	P62908	P62908	Rps3	40S ribosomal protein S3 (EC 4.2.99.18)	32.5103	High	7	7	7	TRUE	FALSE	2 v 2	0.071152	0.818601	0.997487	2 v 2	3.09571	0.0634173	0.0885263	2 v 2	3.16686	0.0133649	0.0608071	5.7252	9.13031	8.95855	6.16993	8.95623	9.2703	0.981188	1.03507
Q05816	Q05816	Q05816	Q05816	Fabp5	Fatty acid-binding protein 5 (Epidermal-type fatty acid-binding protein) (E-FABP) (Fatty acid-binding protein, epidermal) (Keratinocyte lipid-binding protein) (Psoriasis-associated fatty acid-binding protein homolog) (PA-FABP)	16.2963	High	1	1	1	TRUE	FALSE	2 v 2	0.0722433	0.926692	0.997487	2 v 2	3.49712	0.0656395	0.0891806	2 v 2	3.56936	0.171656	0.17604	4.54844	7.6837	7.13134	3.32193	7.1809	7.87774	0.928114	1.09704
A0A0A0MQF6, A0A0R4J0X7, A0A1D5RLD8, P16858, Q64467, S4R1N5, S4R1W1, S4R257, S4R2G5, V9GX06, V9GXA7	P16858	A0A0A0MQF6	P16858	Gapdh	Glyceraldehyde-3-phosphate dehydrogenase (GAPDH) (EC 1.2.1.12) (Peptidyl-cysteine S-nitrosylase GAPDH) (EC 2.6.99.-)	48.048	High	11	27	11	TRUE	FALSE	2 v 2	0.0724501	0.814575	0.997487	2 v 2	3.03378	0.0334108	0.077878	2 v 2	3.10623	0.0168645	0.0608071	8.35182	11.545	11.3757	7.90989	10.7843	11.0984	0.985343	1.02913
A2AKU9, A2AKV0, A2AKV1, A2AKV2, A2AKV3, Q8C2Q8, Q91VR2	Q91VR2	Q91VR2	Q91VR2	Atp5f1c	ATP synthase subunit gamma, mitochondrial (ATP synthase F1 subunit gamma) (F-ATPase gamma subunit)	12.4161	High	4	5	4	TRUE	FALSE	2 v 2	0.0738522	0.570656	0.997487	2 v 2	2.61645	0.048328	0.0819065	2 v 2	2.6903	0.0252189	0.0622902	6.51254	9.328	9.30948	6.54689	8.96434	9.13057	0.998014	1.01854
Q01853	Q01853	Q01853	Q01853	Vcp	Transitional endoplasmic reticulum ATPase (TER ATPase) (EC 3.6.4.6) (15S Mg(2+)-ATPase p97 subunit) (Valosin-containing protein) (VCP)	9.42928	High	6	7	6	TRUE	FALSE	2 v 2	0.077567	0.887363	0.997487	2 v 2	3.02382	0.0381221	0.0792184	2 v 2	3.10139	0.0517232	0.0737217	6.38716	9.59227	9.23601	5.76553	8.60807	9.11946	0.96286	1.05941
A0A0A0MQA6, A0A571BF93, A0A571BGC6, B1ARU4, E9PVY8, F6Q750, F6SHS0, F6XCT0, F7ACR9	E9PVY8	E9PVY8	E9PVY8	Macf1	Microtubule-actin cross-linking factor 1	0.258328	Medium	1	1	1	TRUE	FALSE	2 v 2	0.0777324	0.810935	0.997487	2 v 2	4.23587	0.0386534	0.0792184	2 v 2	4.31361	0.000517165	0.0449934	3.39232	7.8857	7.70943	3.87774	7.85611	8.18785	0.977647	1.04223
Q9D0J8	Q9D0J8	Q9D0J8	Q9D0J8	Ptms	Parathymosin	10.8911	High	1	3	1	TRUE	FALSE	2 v 2	0.0777691	0.621377	0.997487	2 v 2	2.90237	0.0185257	0.0720754	2 v 2	2.98014	0.0425434	0.0711262	5.1334	7.95128	7.91409	4.63227	7.61912	7.81186	0.995322	1.0253
P62761	P62761	P62761	P62761	Vsnl1	Visinin-like protein 1 (VILIP) (Neural visinin-like protein 1) (NVL-1) (NVP-1)	25.1309	High	4	5	4	TRUE	FALSE	2 v 2	0.0789162	0.873755	0.997487	2 v 2	3.09916	0.0103344	0.0711	2 v 2	3.17807	0.0683268	0.0841193	5.8679	9.01737	8.70356	4.72792	7.77676	8.2484	0.9652	1.06065
A0A0A6YW82, Q9CZ13	Q9CZ13	Q9CZ13	Q9CZ13	Uqcrc1	Cytochrome b-c1 complex subunit 1, mitochondrial (Complex III subunit 1) (Core protein I) (Ubiquinol-cytochrome-c reductase complex core protein 1)	5.83333	High	2	2	2	TRUE	FALSE	2 v 2	0.0790304	0.172139	0.997487	2 v 2	2.86859	7.95056e-05	0.020751	2 v 2	2.94762	0.00480849	0.0568315	5.15785	8.0268	8.12774	4.88264	7.75087	7.808	1.01257	1.00737
A2A6A2, B7ZC49, B7ZC50, P07901	P07901	P07901	P07901	Hsp90aa1	Heat shock protein HSP 90-alpha (EC 3.6.4.10) (Heat shock 86 kDa) (HSP 86) (HSP86) (Tumor-specific transplantation 86 kDa antigen) (TSTA)	30.4229	High	21	39	12	TRUE	FALSE	2 v 2	0.0797006	0.822894	0.997487	2 v 2	3.18854	0.0243017	0.0724885	2 v 2	3.26824	0.0306141	0.0652267	8.91079	12.2211	12.0217	8.46189	11.5286	11.8874	0.983687	1.03112
A0A3Q4EH04, A0A3Q4L335, A0A3Q4L393, P84104, Q8BL97	P84104	P84104	P84104	Srsf3	Serine/arginine-rich splicing factor 3 (Pre-mRNA-splicing factor SRP20) (Protein X16) (Splicing factor, arginine/serine-rich 3)	13.4146	High	2	2	2	TRUE	FALSE	2 v 2	0.0804393	0.863439	0.997487	2 v 2	2.6773	0.0116138	0.0711	2 v 2	2.75774	0.0736279	0.0885571	5.83036	8.55651	8.26772	5.64674	8.27519	8.72485	0.96625	1.05434
P56382	P56382	P56382	P56382	Atp5f1e	ATP synthase subunit epsilon, mitochondrial (ATPase subunit epsilon) (ATP synthase F1 subunit epsilon)	13.4615	High	1	1	1	TRUE	FALSE	2 v 2	0.0859982	0.852884	0.997487	2 v 2	2.50301	0.130238	0.141046	2 v 2	2.58901	0.0377812	0.0677054	5.90929	8.93162	8.65213	4.853	6.83668	7.28817	0.968707	1.06604
P68254	P68254	P68254	P68254	Ywhaq	14-3-3 protein theta (14-3-3 protein tau)	43.2653	High	12	23	7	TRUE	FALSE	2 v 2	0.0874446	0.802792	0.997487	2 v 2	3.32172	0.0136489	0.0711	2 v 2	3.40917	0.0376714	0.0677054	7.6858	11.0788	10.893	7.0542	10.3047	10.6653	0.983233	1.035
A0A338P776, A0A338P7G3, F6XVM5, F7D3P8, Q9DB20	Q9DB20	Q9DB20	Q9DB20	Atp5po	ATP synthase subunit O, mitochondrial (ATP synthase peripheral stalk subunit OSCP) (Oligomycin sensitivity conferral protein) (OSCP)	26.7606	High	5	7	5	TRUE	FALSE	2 v 2	0.0881427	0.81507	0.997487	2 v 2	2.99495	0.0430177	0.080504	2 v 2	3.08309	0.0190249	0.0608071	6.58045	9.77808	9.57137	6.58646	9.37873	9.76172	0.97886	1.04084
A0A0A0MQI9, A2AMW0, F6YHZ8, F7CAZ6, P47757	A2AMW0	A2AMW0	A2AMW0	Capzb	F-actin-capping protein subunit beta	15.3846	High	4	5	4	TRUE	FALSE	2 v 2	0.0891612	0.605015	0.997487	2 v 2	2.97197	0.0415747	0.080396	2 v 2	3.06113	0.0144694	0.0608071	5.32912	8.49546	8.45984	5.26679	8.04439	8.25833	0.995808	1.02659
A0A0U1RNJ1, P19096	P19096	P19096	P19096	Fasn	Fatty acid synthase (EC 2.3.1.85) (Type I Fatty Acid Synthase) [Includes: [Acyl-carrier-protein] S-acetyltransferase (EC 2.3.1.38); [Acyl-carrier-protein] S-malonyltransferase (EC 2.3.1.39); 3-oxoacyl-[acyl-carrier-protein] synthase (EC 2.3.1.41); 3-oxoacyl-[acyl-carrier-protein] reductase (EC 1.1.1.100); 3-hydroxyacyl-[acyl-carrier-protein] dehydratase (EC 4.2.1.59); Enoyl-[acyl-carrier-protein]…	4.47284	High	11	12	11	TRUE	FALSE	2 v 2	0.089225	0.734006	0.997487	2 v 2	2.71737	0.0980062	0.111701	2 v 2	2.80659	0.0499575	0.0735548	7.40003	10.5391	10.4273	7.26959	9.56529	9.85549	0.989397	1.03034
A0A1L1SS27, A0A1L1STJ3, A0A1L1SUN1, P47915, W4VSN7	P47915	P47915	P47915	Rpl29	60S ribosomal protein L29	26.875	High	6	7	6	TRUE	FALSE	2 v 2	0.0928256	0.355814	0.997487	2 v 2	2.96664	0.060008	0.0862924	2 v 2	3.05946	0.0461985	0.0719531	6.52982	9.77693	9.8117	7.08746	9.77363	9.92452	1.00356	1.01544
A0A0A0MQN8, H3BIX4, H3BKA7, P97300, Z4YLB7	P97300	P97300	P97300	Nptn	Neuroplastin (Stromal cell-derived receptor 1) (SDR-1)	6.29723	High	2	2	2	TRUE	FALSE	2 v 2	0.0937856	0.430014	0.997487	2 v 2	4.31511	0.0234842	0.0724885	2 v 2	4.4089	0.0121438	0.0608071	3.05311	7.52748	7.54612	3.65535	7.81121	7.98014	1.00248	1.02163
A0A5F8MPY2, P99027	P99027	A0A5F8MPY2	P99027	Rplp2	60S acidic ribosomal protein P2	10.4348	High	1	2	1	TRUE	FALSE	2 v 2	0.093805	0.834471	0.997487	2 v 2	2.88161	0.0685518	0.0912859	2 v 2	2.97542	0.0087939	0.0588515	5.72247	8.91558	8.65678	4.87283	7.44294	7.88935	0.970972	1.05998
Q9DAK9	Q9DAK9	Q9DAK9	Q9DAK9	Phpt1	14 kDa phosphohistidine phosphatase (EC 3.9.1.3) (Phosphohistidine phosphatase 1) (PHPT1) (Protein histidine phosphatase) (PHP)	26.6129	High	3	4	3	TRUE	FALSE	2 v 2	0.0950669	0.62527	0.997487	2 v 2	2.95948	0.0920584	0.106936	2 v 2	3.05455	0.0599619	0.0792408	4.6837	8.07414	8.0268	4.79701	7.32553	7.56301	0.994137	1.03242
B0R1E3, P70349	P70349	P70349	P70349	Hint1	Histidine triad nucleotide-binding protein 1 (EC 3.-.-.-) (Adenosine 5'-monophosphoramidase) (Protein kinase C inhibitor 1) (Protein kinase C-interacting protein 1) (PKCI-1)	11.1111	High	1	2	1	TRUE	FALSE	2 v 2	0.0966461	0.860157	0.997487	2 v 2	3.49577	0.00924771	0.0711	2 v 2	3.59241	0.0851972	0.0958468	5.4822	8.92719	8.59096	4.97269	8.51924	9.04876	0.962337	1.06216
A0A1W2P7K5, P62320	P62320	P62320	P62320	Snrpd3	Small nuclear ribonucleoprotein Sm D3 (Sm-D3) (snRNP core protein D3)	23.8095	High	2	2	2	TRUE	FALSE	2 v 2	0.0967741	0.861615	0.997487	2 v 2	2.81394	0.0090771	0.0711	2 v 2	2.91072	0.0865198	0.096917	4.2555	7.10957	6.76818	3.83794	6.61176	7.1467	0.951982	1.08091
Q9D8N0	Q9D8N0	Q9D8N0	Q9D8N0	Eef1g	Elongation factor 1-gamma (EF-1-gamma) (eEF-1B gamma)	10.7551	High	5	5	5	TRUE	FALSE	2 v 2	0.100859	0.823948	0.997487	2 v 2	3.57375	0.00769357	0.0711	2 v 2	3.67461	0.0539547	0.0746146	6.66534	10.2823	10.0278	5.9472	9.47776	9.93399	0.975248	1.04814
P63276	P63276	P63276	P63276	Rps17	40S ribosomal protein S17	33.3333	High	5	6	5	TRUE	FALSE	2 v 2	0.101674	0.7681	0.997487	2 v 2	2.66876	0.0343875	0.0785403	2 v 2	2.77043	0.0281006	0.0643285	6.31107	9.12412	8.95913	5.60585	8.13031	8.49865	0.981917	1.0453
O89053	O89053	O89053	O89053	Coro1a	Coronin-1A (Coronin-like protein A) (Clipin-A) (Coronin-like protein p57) (Tryptophan aspartate-containing coat protein) (TACO)	7.15835	High	3	4	3	TRUE	FALSE	2 v 2	0.102622	0.689477	0.997487	2 v 2	2.54383	0.0184951	0.0720754	2 v 2	2.64645	0.0640973	0.0816068	4.99548	7.61324	7.90929	4.84298	7.31288	7.22207	1.03889	0.987582
P54869, Q8JZK9	Q8JZK9	Q8JZK9	Q8JZK9	Hmgcs1	Hydroxymethylglutaryl-CoA synthase, cytoplasmic (HMG-CoA synthase) (EC 2.3.3.10) (3-hydroxy-3-methylglutaryl coenzyme A synthase)	9.03846	High	4	6	4	TRUE	FALSE	2 v 2	0.103435	0.843335	0.997487	2 v 2	2.93221	0.0472694	0.0813473	2 v 2	3.03565	0.040562	0.0698424	5.50144	8.65177	8.34341	4.73877	7.45286	7.96809	0.964359	1.06913
D3Z2M7, F7BLT7, P18872	P18872	P18872	P18872	Gnao1	Guanine nucleotide-binding protein G(o) subunit alpha	21.4689	High	6	10	5	TRUE	FALSE	2 v 2	0.104599	0.769285	0.997487	2 v 2	3.14457	0.0456158	0.080504	2 v 2	3.24917	0.00982951	0.0589771	7.25077	10.621	10.4498	6.80735	9.72622	10.1067	0.983874	1.03912
Q8BGD9	Q8BGD9	Q8BGD9	Q8BGD9	Eif4b	Eukaryotic translation initiation factor 4B (eIF-4B)	5.40098	High	2	3	2	TRUE	FALSE	2 v 2	0.108855	0.672957	0.997487	2 v 2	2.90133	0.0599558	0.0862924	2 v 2	3.01018	0.0171548	0.0608071	3.48543	6.1127	6.41447	3.1375	6.31288	6.22882	1.04937	0.986684
E9Q798, P61750, P84084	P84084	P84084	P84084	Arf5	ADP-ribosylation factor 5	40	High	6	9	2	TRUE	FALSE	2 v 2	0.109456	0.645258	0.997487	2 v 2	3.08543	0.00365876	0.0711	2 v 2	3.19488	0.0314445	0.0653946	5.21335	8.31651	8.2503	4.74416	7.81186	8.09698	0.992039	1.0365
A0A1L1SUF6, Q9CR57	Q9CR57	Q9CR57	Q9CR57	Rpl14	60S ribosomal protein L14	11.0599	High	2	3	2	TRUE	FALSE	2 v 2	0.112997	0.0798562	0.997487	2 v 2	2.31717	0.0346125	0.0785403	2 v 2	2.43017	0.0292823	0.0650656	5.48864	7.93192	8.03067	5.31832	7.50938	7.63662	1.01245	1.01694
A0A286YCB8, A0A286YCH4, A0A286YCW8, A0A286YDL6, P28652, Q5SVI3, Q5SVJ0, Q68EG2	P28652	Q5SVJ0	P28652	Camk2b	Calcium/calmodulin-dependent protein kinase type II subunit beta (CaM kinase II subunit beta) (CaMK-II subunit beta) (EC 2.7.11.17)	34.1328	High	13	22	9	TRUE	FALSE	2 v 2	0.113508	0.677639	0.997487	2 v 2	3.44953	0.0193834	0.0724885	2 v 2	3.56304	0.0177924	0.0608071	7.99774	11.5523	11.4612	7.55459	10.8991	11.2172	0.992109	1.02919
H7BXC3, P17751	P17751	P17751	P17751	Tpi1	Triosephosphate isomerase (TIM) (EC 5.3.1.1) (Methylglyoxal synthase) (EC 4.2.3.3) (Triose-phosphate isomerase)	26.1044	High	6	9	6	TRUE	FALSE	2 v 2	0.113758	0.780833	0.997487	2 v 2	2.95401	0.0176757	0.0720754	2 v 2	3.06777	0.0824023	0.0941226	6.39575	9.26772	9.0642	5.35755	8.3936	8.82464	0.97804	1.05135
E9PWE8, Q3TT92, Q62188	Q62188	E9PWE8	Q62188	Dpysl3	Dihydropyrimidinase-related protein 3 (DRP-3) (Unc-33-like phosphoprotein 1) (ULIP-1)	57.3684	High	22	40	19	TRUE	FALSE	2 v 2	0.115713	0.771272	0.997487	2 v 2	3.13835	0.0299299	0.0765853	2 v 2	3.25406	0.0313615	0.0653946	8.71562	12.0016	11.8092	8.47452	11.4652	11.889	0.983971	1.03696
A0A0N4SVF0, P21752, Q6ZWY8	Q6ZWY8	Q6ZWY8	Q6ZWY8	Tmsb10	Thymosin beta-10	47.7273	High	5	11	2	TRUE	FALSE	2 v 2	0.117034	0.8561	0.997487	2 v 2	2.61087	0.10019	0.113611	2 v 2	2.7279	0.0220677	0.0609881	6.56071	9.5859	9.19402	6.1375	8.33405	8.96	0.959119	1.07511
P62631	P62631	P62631	P62631	Eef1a2	Elongation factor 1-alpha 2 (EF-1-alpha-2) (Eukaryotic elongation factor 1 A-2) (eEF1A-2) (Statin-S1)	18.5745	High	8	14	2	TRUE	FALSE	2 v 2	0.119823	0.821633	0.997487	2 v 2	3.24569	0.039748	0.0798017	2 v 2	3.36551	0.0403326	0.0697139	4.60288	8.05148	7.75489	4.01792	7.0607	7.59694	0.963163	1.07595
B1AWZ5, Q9CQE1	Q9CQE1	Q9CQE1	Q9CQE1	Nipsnap3b	Protein NipSnap homolog 3B (NipSnap3B) (NipSnap-related protein) (Protein NipSnap homolog 3A) (NipSnap3A)	3.64372	Medium	1	1	1	TRUE	FALSE	2 v 2	0.120501	0.705737	0.997487	2 v 2	2.26544	0.206286	0.211971	2 v 2	2.38594	0.253288	0.255244	3.24793	6.27426	6.63662	4.05311	5.55766	5.4363	1.05775	0.978163
P62814, Q91YH6	P62814	P62814	P62814	Atp6v1b2	V-type proton ATPase subunit B, brain isoform (V-ATPase subunit B 2) (Endomembrane proton pump 58 kDa subunit) (Vacuolar proton pump subunit B 2)	10.3718	High	4	5	4	TRUE	FALSE	2 v 2	0.120894	0.71771	0.997487	2 v 2	3.44312	0.000809762	0.055472	2 v 2	3.56402	0.0446101	0.0719531	4.84298	8.29048	8.15684	4.05311	7.49185	7.86728	0.983881	1.05011
D3YW98, D3YYD5, D3Z645, Q9QZ88	Q9QZ88	Q9QZ88	Q9QZ88	Vps29	Vacuolar protein sorting-associated protein 29 (Vesicle protein sorting 29)	3.84615	Medium	1	1	1	TRUE	FALSE	2 v 2	0.121276	0.777183	0.997487	2 v 2	3.21643	0.0486832	0.0819762	2 v 2	3.33771	0.0163597	0.0608071	2.926	6.38888	6.17792	3.08746	6.05745	6.51096	0.96698	1.07487
Q6DFZ1	Q6DFZ1	Q6DFZ1	Q6DFZ1	Gbf1	Golgi-specific brefeldin A-resistance factor 1	0.644815	High	2	2	1	TRUE	FALSE	2 v 2	0.121513	0.703315	0.997487	2 v 2	2.39744	0.181319	0.188919	2 v 2	2.51896	0.115069	0.122834	6.03782	7.73335	8.09645	4.71699	7.81634	7.69627	1.04695	0.984638
G3UXF3, G3UXG2, G3UYW5, G5E839, P80315	P80315	P80315	P80315	Cct4	T-complex protein 1 subunit delta (TCP-1-delta) (A45) (CCT-delta)	8.90538	High	3	3	3	TRUE	FALSE	2 v 2	0.121577	0.732804	0.997487	2 v 2	2.92454	0.0407753	0.0803197	2 v 2	3.04611	0.0177358	0.0608071	3.30743	6.41954	6.26866	3.26303	6	6.39403	0.976497	1.06567
P47754	P47754	P47754	P47754	Capza2	F-actin-capping protein subunit alpha-2 (CapZ alpha-2)	5.59441	High	1	1	1	TRUE	FALSE	2 v 2	0.122046	0.856747	0.997487	2 v 2	2.79476	0.0200607	0.0724885	2 v 2	2.9168	0.0964019	0.105718	3.54844	6.43129	6.02015	3.15381	5.86047	6.5157	0.936072	1.11181
A0A1D5RM76, Q9ERD7	Q9ERD7	Q9ERD7	Q9ERD7	Tubb3	Tubulin beta-3 chain	69.1111	High	21	53	9	TRUE	FALSE	2 v 2	0.122818	0.656499	0.997487	2 v 2	2.99023	0.0423465	0.080504	2 v 2	3.11305	0.00120558	0.0513933	7.66178	10.8512	10.7689	7.62059	10.4116	10.7395	0.992418	1.03149
B1AZS9, O08807, Q06830	Q06830	Q06830	Q06830	PRDX1	Peroxiredoxin-1 (EC 1.11.1.24) (Natural killer cell-enhancing factor A) (NKEF-A) (Proliferation-associated gene protein) (PAG) (Thioredoxin peroxidase 2) (Thioredoxin-dependent peroxide reductase 2) (Thioredoxin-dependent peroxiredoxin 1)	28.6432	High	6	9	1	TRUE	TRUE	2 v 2	-0.106953	0.266824	0.997487	2 v 2	2.93715	0.0404235	0.0799283	2 v 2	2.83019	0.031264	0.0653946	4.20163	7.32553	7.17093	4.71149	7.46189	7.40259	0.978895	0.992053
A0A668KL51, Q91VA7	Q91VA7	Q91VA7	Q91VA7	Idh3b	Isocitrate dehydrogenase [NAD] subunit, mitochondrial	2.34375	Medium	1	1	1	TRUE	FALSE	2 v 2	0.122919	0.509757	0.997487	2 v 2	2.98032	0.066662	0.0896845	2 v 2	3.10324	0.0382091	0.0677054	4.94486	8.2384	8.23458	4.04439	6.71149	6.96116	0.999535	1.0372
Q9Z204	Q9Z204	Q9Z204	Q9Z204	Hnrnpc	Heterogeneous nuclear ribonucleoproteins C1/C2 (hnRNP C1/C2)	10.8626	High	4	4	4	TRUE	FALSE	2 v 2	0.123031	0.0565718	0.997487	2 v 2	3.52716	0.015267	0.0711	2 v 2	3.65019	0.0128417	0.0608071	3	6.61176	6.72383	3.10434	6.54689	6.68089	1.01695	1.02047
E9QJT5, P56376	P56376	E9QJT5	P56376	Acyp1	Acylphosphatase-1 (EC 3.6.1.7) (Acylphosphatase, organ-common type isozyme) (Acylphosphate phosphohydrolase 1)	8.08081	High	1	1	1	TRUE	FALSE	2 v 2	0.125119	0.364106	0.997487	2 v 2	2.96975	0.0358216	0.0785403	2 v 2	3.09487	0.0508683	0.0735548	3.7866	6.92362	7.12928	4.07895	6.88142	6.926	1.0297	1.00648
A0A2R8VHF3, P05214, P68369, P68373, Q9JJZ2	P68369	P68369	P68369	Tuba1a	Tubulin alpha-1A chain (Alpha-tubulin 1) (Alpha-tubulin isotype M-alpha-1) (Tubulin alpha-1 chain) [Cleaved into: Detyrosinated tubulin alpha-1A chain]	56.541	High	19	78	5	TRUE	FALSE	2 v 2	0.125475	0.687337	0.997487	2 v 2	3.28258	0.0370552	0.0792184	2 v 2	3.40805	0.00809194	0.0588515	9.97427	13.4481	13.339	9.74551	12.8368	13.1969	0.991885	1.02805
A0A0A6YX73, A0A0A6YY28, H3BK84, P12367, P31324, Q8K1M3	P31324	P31324	P31324	Prkar2b	cAMP-dependent protein kinase type II-beta regulatory subunit	5.04808	High	2	2	2	TRUE	FALSE	2 v 2	0.125886	0.76084	0.997487	2 v 2	3.11072	0.0646867	0.0888592	2 v 2	3.23661	0.000395401	0.0412799	4.36457	7.79246	7.59917	4.16993	6.96347	7.40854	0.975195	1.06391
E9Q039, E9Q6F4, Q11011	Q11011	Q11011	Q11011	Npepps	Puromycin-sensitive aminopeptidase (PSA) (EC 3.4.11.14) (Cytosol alanyl aminopeptidase) (AAP-S)	2.3913	High	2	2	2	TRUE	FALSE	2 v 2	0.126444	0.399815	0.997487	2 v 2	3.51155	0.0135399	0.0711	2 v 2	3.63799	0.00299486	0.0568315	4.8125	8.39874	8.43338	4.8125	8.24935	8.46761	1.00412	1.02646
O88935	O88935	O88935	O88935	Syn1	Synapsin-1 (Synapsin I)	6.65722	High	3	3	3	TRUE	FALSE	2 v 2	0.129634	0.312663	0.997487	2 v 2	3.0321	0.0775616	0.0973228	2 v 2	3.16174	0.0606075	0.0797407	3.21723	6.62059	6.68089	3.43296	6.09381	6.29278	1.00911	1.03265
Q9QUR6	Q9QUR6	Q9QUR6	Q9QUR6	Prep	Prolyl endopeptidase (PE) (EC 3.4.21.26) (Post-proline cleaving enzyme)	1.5493	High	1	1	1	TRUE	FALSE	2 v 2	0.131368	0.61926	0.997487	2 v 2	3.63898	0.0402839	0.0799283	2 v 2	3.77034	0.0711915	0.086296	5.53294	8.94134	8.87989	4.50462	8.37417	8.69836	0.993127	1.03871
A0A0R4J1N9, D3Z0F3, P40630	P40630	P40630	P40630	Tfam	Transcription factor A, mitochondrial (mtTFA) (Testis-specific high mobility group protein) (TS-HMG)	2.88066	Medium	1	1	1	TRUE	FALSE	2 v 2	0.131389	0.774554	0.997487	2 v 2	2.99606	0.0166062	0.0711	2 v 2	3.12744	0.0562813	0.076111	4.00899	7.08321	6.85922	3.60881	6.52669	7.01346	0.968377	1.07458
A2A813, A2A815, A2A816, A2A817, Q99LX0	Q99LX0	Q99LX0	Q99LX0	Park7	Parkinson disease protein 7 homolog (Maillard deglycase) (Parkinsonism-associated deglycase) (Protein DJ-1) (DJ-1) (Protein/nucleic acid deglycase DJ-1) (EC 3.1.2.-) (EC 3.5.1.-) (EC 3.5.1.124)	22.7513	High	3	3	3	TRUE	FALSE	2 v 2	0.132603	0.61455	0.997487	2 v 2	2.63295	0.0187708	0.0720754	2 v 2	2.76555	0.0262083	0.0633368	5.20945	7.92006	7.86109	3.71149	6.26679	6.59096	0.992555	1.05173
P0C0S6, Q3THW5, Q3UA95, Q8R029	P0C0S6	P0C0S6	P0C0S6	H2az1	Histone H2A.Z (H2A/z)	16.4062	High	2	3	1	TRUE	FALSE	2 v 2	0.133083	0.751026	0.997487	2 v 2	3.03786	0.0923914	0.106936	2 v 2	3.17094	0.0243289	0.0617642	5.46271	8.94457	8.75489	5.59991	8.19377	8.64962	0.978794	1.05563
P14873	P14873	P14873	P14873	Map1b	Microtubule-associated protein 1B (MAP-1B) (MAP1(X)) (MAP1.2) [Cleaved into: MAP1B heavy chain; MAP1 light chain LC1]	24.3101	High	49	63	48	TRUE	FALSE	2 v 2	0.133854	0.713786	0.997487	2 v 2	3.21802	0.0195631	0.0724885	2 v 2	3.35188	0.0338657	0.0669617	9.78807	13.105	12.9615	9.53683	12.6559	13.0672	0.989047	1.03249
P62806	P62806	P62806	P62806	H4c1; H4c2; H4c3; H4c4; H4c6; H4c8; H4c9; H4c11; H4c12; Hist1h4m; H4c14; H4f16	Histone H4	51.4563	High	6	9	6	TRUE	FALSE	2 v 2	0.134027	0.811192	0.997487	2 v 2	3.36541	0.0443673	0.080504	2 v 2	3.49944	0.037008	0.0677054	5.61471	9.21505	8.91049	5.22882	8.35931	8.93192	0.96695	1.0685
Q8K2C9	Q8K2C9	Q8K2C9	Q8K2C9	Hacd3	Very-long-chain (3R)-3-hydroxyacyl-CoA dehydratase 3 (EC 4.2.1.134) (3-hydroxyacyl-CoA dehydratase 3) (HACD3) (Butyrate-induced protein 1) (B-ind1) (Protein-tyrosine phosphatase-like A domain-containing protein 1)	2.20994	Medium	1	1	1	TRUE	FALSE	2 v 2	0.134257	0.237395	0.997487	2 v 2	3.19742	0.00621774	0.0711	2 v 2	3.33168	0.0159998	0.0608071	3.52356	6.75221	6.93899	3.10434	6.27053	6.35226	1.02766	1.01303
A0A5F8MPN8, B1ATQ3, B1AWM0, P14152	P14152	A0A5F8MPN8	P14152	Mdh1	Malate dehydrogenase, cytoplasmic (EC 1.1.1.37) (Cytosolic malate dehydrogenase)	25.4491	High	7	7	7	TRUE	FALSE	2 v 2	0.136524	0.793295	0.997487	2 v 2	3.38612	0.0108672	0.0711	2 v 2	3.52264	0.0626493	0.0806278	6.94603	10.39	10.1209	6.34341	9.67172	10.2138	0.974103	1.05605
[truncated: 161 more rows]

## Sheet: Full P301L > WT
Inf	Inf	Inf	Inf	Inf	Inf	Inf	Inf	Inf	Inf	Inf	Inf	Inf	Stats	Stats	Stats	Stats	Stats				Stats	Stats	Stats	Stats	Quantification						Quantification
[truncated: 626 more rows]
